# Supplementary material for: Unravelling var complexity: Relationship between DBLα types and var genes in Plasmodium falciparum
Source: Front Parasitol. 2023 Jan 9;1:1006341. doi: 10.3389/fpara.2022.1006341 (PMC10060044; doi:10.3389/fpara.2022.1006341)
Supplement: Supplementary file 2 [file DataSheet_2.zip]

Archive with 1 entries (1 files):
- var_DBLa_seqs.7z
