# Supplementary material for: Unravelling var complexity: Relationship between DBLα types and var genes in Plasmodium falciparum
Source: Front Parasitol. 2023 Jan 9;1:1006341. doi: 10.3389/fpara.2022.1006341 (PMC10060044; doi:10.3389/fpara.2022.1006341)
Supplement: Supplementary file 3 [file DataSheet_3.xlsx]

## Sheet: Content
Sheet/Tab name	Description
Site-specific_DBLa-var_summary	Proportions of DBLα-var relationships as a result of alignments of DBLα types to 'site-specific' var exon 1.
Legend_Site-specific_list	Description of columns for the 'Site-specific_list' tab containing detailed information of site-specific DBLa-var relationships
Site-specific_list	Detailed information of site-specific DBLa-var relationships
Legend_Site-specific_dom	Description of columns for the 'Site-specific_dom' tab containing detailed information on domain organization of var genes with site-specific DBLa-var relationships
Site-specific_dom	Detailed information on domain organization of var genes with site-specific DBLa-var relationships

## Sheet: Site-specific_DBLa-var_summary
Proportions of DBLα-var relationships as a result of alignments of DBLα types to 'site-specific' var exon 1.
DBLα types were a result of clustering DBLα tags at a 96% nucleotide identity threshold.
Example: DBLα types from Pursat were aligned to var exon 1 in Pursat
DBLα-var relationships	Proportion of DBLα types (%)
	Pursat (Cambodia)	Mae Sot (Thailand)	Navrongo (Ghana)	Chikwawa (Malawi)
1-to-1	63.2368	67.278	74.2124	79.988
1-to-2	19.8801	20.3668	15.4855	13.8475
1-to-3	9.19081	7.91506	5.25634	3.32281
1-to-4	3.2967	2.7027	2.06528	1.45843
1-to-5	2.2977	1.06178	1.09338	0.571343
1-to-many	2.0979	0.675676	1.8871	0.811908

## Sheet: Legend_Site-specific_list
Description of columns for the 'Site-specific_list' tab containing detailed information of site-specific DBLa-var relationships
Column name	Description
Setting	Malaria transmission setting (High/Low)
Label	Site (Country) labels
Country	Country, according to 'Dataset.txt' file from Otto et al., (2019)
Site	Study site, according to metadata files from Pf3k and Pf6
Alignment_Threshold	Nucleotide identity thresholds (here, the 96% threshold was used in the clustering of DBLα tags to DBLα types, followed by the alignment of DBLα types to var exon 1)
DBLa_ID	DBLa type ID
DBLa_domain_subclass	Domain subclass a DBLa type is assigned to, based on Ruybal-Pesantez et al. 2017
Ups_group	Ups group a DBLa type is assigned to, based on DBLa type domain subclass
SiteSpecific_DBLa-var_relationship	DBLa-var relationship when DBLa types were aligned to var exon 1 in a study site (e.g., DBLa types in Pursat to var exon 1 in Pursat)
SiteSpecific_varIDs	List of var IDs

## Sheet: Site-specific_list
Setting	Label	Country	Site	Alignment_Threshold	DBLa_ID	DBLa_domain_subclass	Ups_group	SiteSpecific_DBLa-var_relationship	SiteSpecific_varIDs
High transmission	Chikwawa (Malawi)	Malawi	Chikwawa	96	PT0059-C.g763_205_1537_561_981	DBLa0.11	non-upsA	1	PT0059-C.g763
High transmission	Chikwawa (Malawi)	Malawi	Chikwawa	96	PT0063-C.g595_181_1483_534_954	DBLa0.1	non-upsA	1	PT0063-C.g595
High transmission	Chikwawa (Malawi)	Malawi	Chikwawa	96	PT0069-C.g331_187_1543_567_987	DBLa0.11	non-upsA	1	PT0069-C.g331
High transmission	Chikwawa (Malawi)	Malawi	Chikwawa	96	PT0069-C.g7_187_1516_546_966	DBLa0.1	non-upsA	1	PT0069-C.g7
High transmission	Chikwawa (Malawi)	Malawi	Chikwawa	96	PT0082-C.g2746_199_1576_573_993	DBLa0.1	non-upsA	1	PT0082-C.g2746
High transmission	Chikwawa (Malawi)	Malawi	Chikwawa	96	PT0082-C.g564_193_1639_567_987	DBLa0.1	non-upsA	1	PT0082-C.g564
High transmission	Chikwawa (Malawi)	Malawi	Chikwawa	96	PT0083-C.g1137_190_1495_555_975	DBLa0.1	non-upsA	1	PT0083-C.g1137
High transmission	Chikwawa (Malawi)	Malawi	Chikwawa	96	PT0084-C.g640_190_1531_561_981	DBLa0.11	non-upsA	1	PT0084-C.g640
High transmission	Chikwawa (Malawi)	Malawi	Chikwawa	96	PT0084-C.g687_208_1555_579_999	DBLa0.1	non-upsA	1	PT0084-C.g687
High transmission	Chikwawa (Malawi)	Malawi	Chikwawa	96	PT0085-C.g738_205_1516_579_999	DBLa0.1	non-upsA	1	PT0085-C.g738
High transmission	Chikwawa (Malawi)	Malawi	Chikwawa	96	PT0085-C.g798_208_1507_570_990	DBLa0.1	non-upsA	1	PT0085-C.g798
High transmission	Chikwawa (Malawi)	Malawi	Chikwawa	96	PT0086-C.g509_190_1486_552_972	DBLa0.1	non-upsA	2	PT0231-Cx.g131;PT0086-C.g509
High transmission	Chikwawa (Malawi)	Malawi	Chikwawa	96	PT0086-C.g949_187_1486_555_975	DBLa0.1	non-upsA	1	PT0086-C.g949
High transmission	Chikwawa (Malawi)	Malawi	Chikwawa	96	PT0086-C.g981_217_1528_564_984	DBLa0.19	non-upsA	1	PT0086-C.g981
High transmission	Chikwawa (Malawi)	Malawi	Chikwawa	96	PT0088-C.g654_208_1543_570_990	DBLa0.14	non-upsA	2	PT0172-C.g1903;PT0088-C.g654
High transmission	Chikwawa (Malawi)	Malawi	Chikwawa	96	PT0088-C.g670_184_1552_546_966	DBLa0.11	non-upsA	1	PT0088-C.g670
High transmission	Chikwawa (Malawi)	Malawi	Chikwawa	96	PT0089-C.g140_205_1534_564_984	DBLa0.11	non-upsA	1	PT0089-C.g140
High transmission	Chikwawa (Malawi)	Malawi	Chikwawa	96	PT0091-C.g689_226_1642_642_1062	DBLa0.1	non-upsA	2	PT0091-C.g689;PT0222-C.g623
High transmission	Chikwawa (Malawi)	Malawi	Chikwawa	96	PT0094-C.g1442_211_1609_585_1005	DBLa0.14	non-upsA	1	PT0094-C.g1442
High transmission	Chikwawa (Malawi)	Malawi	Chikwawa	96	PT0098-C.g244_202_1549_588_1008	DBLa0.1	non-upsA	1	PT0098-C.g244
High transmission	Chikwawa (Malawi)	Malawi	Chikwawa	96	PT0099-C.g1110_229_1606_615_1035	DBLa0.1	non-upsA	1	PT0099-C.g1110
High transmission	Chikwawa (Malawi)	Malawi	Chikwawa	96	PT0100-C.g1210_202_1570_573_993	DBLa0.11	non-upsA	2	PT0111-C.g954;PT0100-C.g1210
High transmission	Chikwawa (Malawi)	Malawi	Chikwawa	96	PT0103-C.g1402_208_1546_570_990	DBLa0.14	non-upsA	1	PT0103-C.g1402
High transmission	Chikwawa (Malawi)	Malawi	Chikwawa	96	PT0103-C.g241_184_1486_543_963	DBLa0.11	non-upsA	1	PT0103-C.g241
High transmission	Chikwawa (Malawi)	Malawi	Chikwawa	96	PT0105-C.g455_208_1537_567_987	DBLa0.11	non-upsA	1	PT0105-C.g455
High transmission	Chikwawa (Malawi)	Malawi	Chikwawa	96	PT0105-C.g699_196_1540_558_978	DBLa0.1	non-upsA	1	PT0105-C.g699
High transmission	Chikwawa (Malawi)	Malawi	Chikwawa	96	PT0112-C.g3420_196_1633_606_1026	DBLa0.1	non-upsA	1	PT0112-C.g3420
High transmission	Chikwawa (Malawi)	Malawi	Chikwawa	96	PT0115-C.g1118_190_1687_573_993	DBLa0.1	non-upsA	1	PT0115-C.g1118
High transmission	Chikwawa (Malawi)	Malawi	Chikwawa	96	PT0120-Cx.g1315_208_1591_609_1029	DBLa0.14	non-upsA	1	PT0120-Cx.g1315
High transmission	Chikwawa (Malawi)	Malawi	Chikwawa	96	PT0120-Cx.g164_181_1519_549_969	DBLa0.11	non-upsA	2	PT0120-Cx.g164;PT0139-C.g120
High transmission	Chikwawa (Malawi)	Malawi	Chikwawa	96	PT0131-C.g647_184_1504_588_1008	DBLa0.5	non-upsA	1	PT0131-C.g647
High transmission	Chikwawa (Malawi)	Malawi	Chikwawa	96	PT0132-C.g1153_181_1528_558_978	DBLa0.1	non-upsA	1	PT0132-C.g1153
High transmission	Chikwawa (Malawi)	Malawi	Chikwawa	96	PT0135-C.g756_187_1489_564_984	DBLa0.11	non-upsA	1	PT0135-C.g756
High transmission	Chikwawa (Malawi)	Malawi	Chikwawa	96	PT0145-C.g777_211_1555_588_1008	DBLa0.11	non-upsA	1	PT0145-C.g777
High transmission	Chikwawa (Malawi)	Malawi	Chikwawa	96	PT0150-C.g2455_181_1543_582_1002	DBLa0.11	non-upsA	1	PT0150-C.g2455
High transmission	Chikwawa (Malawi)	Malawi	Chikwawa	96	PT0152-C.g2207_205_1537_585_1005	DBLa0.11	non-upsA	1	PT0152-C.g2207
High transmission	Chikwawa (Malawi)	Malawi	Chikwawa	96	PT0158-C.g783_187_1516_546_966	DBLa0.1	non-upsA	1	PT0158-C.g783
High transmission	Chikwawa (Malawi)	Malawi	Chikwawa	96	PT0161-C.g576_199_1528_567_987	DBLa0.1	non-upsA	1	PT0161-C.g576
High transmission	Chikwawa (Malawi)	Malawi	Chikwawa	96	PT0162-C.g2182_202_1504_549_969	DBLa0.1	non-upsA	1	PT0162-C.g2182
High transmission	Chikwawa (Malawi)	Malawi	Chikwawa	96	PT0166-C.g714_214_1561_591_1011	DBLa0.11	non-upsA	1	PT0166-C.g714
High transmission	Chikwawa (Malawi)	Malawi	Chikwawa	96	PT0172-C.g417_178_1516_522_942	DBLa0.15	non-upsA	1	PT0172-C.g417
High transmission	Chikwawa (Malawi)	Malawi	Chikwawa	96	PT0187-C.g1061_199_1534_579_999	DBLa0.11	non-upsA	2	PT0187-C.g1061;PT0236-Cx.g435
High transmission	Chikwawa (Malawi)	Malawi	Chikwawa	96	PT0190-C.g302_199_1534_552_972	DBLa0.1	non-upsA	1	PT0190-C.g302
High transmission	Chikwawa (Malawi)	Malawi	Chikwawa	96	PT0193-C.g2900_190_1555_564_984	DBLa0.11	non-upsA	1	PT0193-C.g2900
High transmission	Chikwawa (Malawi)	Malawi	Chikwawa	96	PT0193-C.g3279_196_1486_555_975	DBLa0.11	non-upsA	1	PT0193-C.g3279
High transmission	Chikwawa (Malawi)	Malawi	Chikwawa	96	PT0203-C.g2129_193_1492_558_978	DBLa0.1	non-upsA	2	PT0211-C.g4419;PT0203-C.g2129
High transmission	Chikwawa (Malawi)	Malawi	Chikwawa	96	PT0205-C.g2190_217_1540_582_1002	DBLa0.1	non-upsA	1	PT0205-C.g2190
High transmission	Chikwawa (Malawi)	Malawi	Chikwawa	96	PT0207-C.g1185_196_1546_564_984	DBLa0.1	non-upsA	1	PT0207-C.g1185
High transmission	Chikwawa (Malawi)	Malawi	Chikwawa	96	PT0216-C.g816_202_1570_567_987	DBLa0.1	non-upsA	1	PT0216-C.g816
High transmission	Chikwawa (Malawi)	Malawi	Chikwawa	96	PT0222-C.g348_196_1582_537_957	DBLa0.14	non-upsA	1	PT0222-C.g348
High transmission	Chikwawa (Malawi)	Malawi	Chikwawa	96	PT0227-C.g80_196_1471_549_969	DBLa0.1	non-upsA	1	PT0227-C.g80
High transmission	Chikwawa (Malawi)	Malawi	Chikwawa	96	PT0238-C.g706_205_1489_558_978	DBLa0.11	non-upsA	1	PT0238-C.g706
High transmission	Chikwawa (Malawi)	Malawi	Chikwawa	96	PT0239-Cx.g1494_184_1531_534_954	DBLa0.1	non-upsA	1	PT0239-Cx.g1494
High transmission	Chikwawa (Malawi)	Malawi	Chikwawa	96	PT0240-C.g706_208_1576_585_1005	DBLa0.1	non-upsA	1	PT0240-C.g706
High transmission	Chikwawa (Malawi)	Malawi	Chikwawa	96	PT0242-Cx.g738_190_1516_558_978	DBLa0.1	non-upsA	1	PT0242-Cx.g738
High transmission	Chikwawa (Malawi)	Malawi	Chikwawa	96	PT0243-Cx.g2168_208_1666_636_1056	DBLa0.1	non-upsA	1	PT0243-Cx.g2168
High transmission	Chikwawa (Malawi)	Malawi	Chikwawa	96	PT0247-Cx.g278_208_1546_567_987	DBLa0.5	non-upsA	1	PT0247-Cx.g278
High transmission	Chikwawa (Malawi)	Malawi	Chikwawa	96	PT0247-Cx.g526_193_1525_561_981	DBLa0.17	non-upsA	1	PT0247-Cx.g526
High transmission	Chikwawa (Malawi)	Malawi	Chikwawa	96	PT0248-Cx.g566_202_1540_561_981	DBLa0.11	non-upsA	1	PT0248-Cx.g566
High transmission	Chikwawa (Malawi)	Malawi	Chikwawa	96	PT0250-Cx.g2715_199_1579_588_1008	DBLa0.1	non-upsA	1	PT0250-Cx.g2715
High transmission	Chikwawa (Malawi)	Malawi	Chikwawa	96	PT0250-Cx.g27_202_1561_570_990	DBLa0.5	non-upsA	1	PT0250-Cx.g27
High transmission	Chikwawa (Malawi)	Malawi	Chikwawa	96	PT0254-Cx.g297_223_1558_600_1020	DBLa0.11	non-upsA	1	PT0254-Cx.g297
High transmission	Chikwawa (Malawi)	Malawi	Chikwawa	96	PT0254-Cx.g3598_202_1489_552_972	DBLa0.11	non-upsA	1	PT0254-Cx.g3598
High transmission	Chikwawa (Malawi)	Malawi	Chikwawa	96	PT0257-Cx.g825_196_1531_552_972	DBLa0.5	non-upsA	1	PT0257-Cx.g825
High transmission	Chikwawa (Malawi)	Malawi	Chikwawa	96	PT0262-C.g672_187_1519_540_960	DBLa0.11	non-upsA	1	PT0262-C.g672
High transmission	Chikwawa (Malawi)	Malawi	Chikwawa	96	PT0003-CW.g513_211_1543_549_966	DBLa0.1	non-upsA	1	PT0003-CW.g513
High transmission	Chikwawa (Malawi)	Malawi	Chikwawa	96	PT0004-CW.g697_190_1483_552_969	DBLa0.11	non-upsA	1	PT0004-CW.g697
High transmission	Chikwawa (Malawi)	Malawi	Chikwawa	96	PT0010-CW.g766_187_1504_558_975	DBLa0.11	non-upsA	1	PT0010-CW.g766
High transmission	Chikwawa (Malawi)	Malawi	Chikwawa	96	PT0027-C.g103_202_1489_561_978	DBLa0.11	non-upsA	1	PT0027-C.g103
High transmission	Chikwawa (Malawi)	Malawi	Chikwawa	96	PT0027-C.g513_232_1558_588_1005	DBLa0.1	non-upsA	1	PT0027-C.g513
High transmission	Chikwawa (Malawi)	Malawi	Chikwawa	96	PT0034-C.g540_208_1516_558_975	DBLa0.1	non-upsA	1	PT0034-C.g540
High transmission	Chikwawa (Malawi)	Malawi	Chikwawa	96	PT0034-C.g787_205_1645_624_1041	DBLa0.14	non-upsA	1	PT0034-C.g787
High transmission	Chikwawa (Malawi)	Malawi	Chikwawa	96	PT0035-C.g492_202_1531_558_975	DBLa0.1	non-upsA	1	PT0035-C.g492
High transmission	Chikwawa (Malawi)	Malawi	Chikwawa	96	PT0043-C.g83_214_1564_579_996	DBLa0.1	non-upsA	1	PT0043-C.g83
High transmission	Chikwawa (Malawi)	Malawi	Chikwawa	96	PT0048-C.g373_184_1471_546_963	DBLa0.1	non-upsA	1	PT0048-C.g373
High transmission	Chikwawa (Malawi)	Malawi	Chikwawa	96	PT0056-C.g720_190_1495_540_957	DBLa0.1	non-upsA	1	PT0056-C.g720
High transmission	Chikwawa (Malawi)	Malawi	Chikwawa	96	PT0057-C.g1856_193_1528_567_984	DBLa0.1	non-upsA	1	PT0057-C.g1856
High transmission	Chikwawa (Malawi)	Malawi	Chikwawa	96	PT0058-C.g268_187_1495_537_954	DBLa0.11	non-upsA	1	PT0058-C.g268
High transmission	Chikwawa (Malawi)	Malawi	Chikwawa	96	PT0058-C.g484_202_1564_588_1005	DBLa0.5	non-upsA	1	PT0058-C.g484
High transmission	Chikwawa (Malawi)	Malawi	Chikwawa	96	PT0061-C.g1468_202_1552_579_996	DBLa0.11	non-upsA	1	PT0061-C.g1468
High transmission	Chikwawa (Malawi)	Malawi	Chikwawa	96	PT0061-C.g82_202_1543_579_996	DBLa0.1	non-upsA	2	PT0199-C.g804;PT0061-C.g82
High transmission	Chikwawa (Malawi)	Malawi	Chikwawa	96	PT0062-C.g2683_229_1543_582_999	DBLa0.1	non-upsA	1	PT0062-C.g2683
High transmission	Chikwawa (Malawi)	Malawi	Chikwawa	96	PT0065-C.g2281_196_1507_552_969	DBLa0.5	non-upsA	1	PT0065-C.g2281
High transmission	Chikwawa (Malawi)	Malawi	Chikwawa	96	PT0069-C.g1953_190_1528_561_978	DBLa0.1	non-upsA	1	PT0069-C.g1953
High transmission	Chikwawa (Malawi)	Malawi	Chikwawa	96	PT0075-C.g423_202_1525_555_972	DBLa0.8	non-upsA	2	PT0075-C.g423;PT0205-C.g2121
High transmission	Chikwawa (Malawi)	Malawi	Chikwawa	96	PT0080-C.g355_223_1534_588_1005	DBLa0.1	non-upsA	1	PT0080-C.g355
High transmission	Chikwawa (Malawi)	Malawi	Chikwawa	96	PT0080-C.g626_196_1576_582_999	DBLa0.1	non-upsA	1	PT0080-C.g626
High transmission	Chikwawa (Malawi)	Malawi	Chikwawa	96	PT0082-C.g245_223_1564_591_1008	DBLa0.11	non-upsA	1	PT0082-C.g245
High transmission	Chikwawa (Malawi)	Malawi	Chikwawa	96	PT0082-C.g2710_196_1567_558_975	DBLa0.1	non-upsA	1	PT0082-C.g2710
High transmission	Chikwawa (Malawi)	Malawi	Chikwawa	96	PT0082-C.g2873_199_1555_564_981	DBLa0.1	non-upsA	1	PT0082-C.g2873
High transmission	Chikwawa (Malawi)	Malawi	Chikwawa	96	PT0083-C.g519_241_1570_618_1035	DBLa0.1	non-upsA	1	PT0083-C.g519
High transmission	Chikwawa (Malawi)	Malawi	Chikwawa	96	PT0085-C.g984_214_1558_591_1008	DBLa0.11	non-upsA	1	PT0085-C.g984
High transmission	Chikwawa (Malawi)	Malawi	Chikwawa	96	PT0087-C.g1040_205_1543_579_996	DBLa0.1	non-upsA	2	PT0208-C.g230;PT0087-C.g1040
High transmission	Chikwawa (Malawi)	Malawi	Chikwawa	96	PT0087-C.g1158_196_1477_546_963	DBLa0.22	non-upsA	1	PT0087-C.g1158
High transmission	Chikwawa (Malawi)	Malawi	Chikwawa	96	PT0088-C.g701_184_1519_552_969	DBLa0.1	non-upsA	2	PT0088-C.g701;PT0231-Cx.g415
High transmission	Chikwawa (Malawi)	Malawi	Chikwawa	96	PT0088-C.g702_202_1522_570_987	DBLa0.11	non-upsA	1	PT0088-C.g702
High transmission	Chikwawa (Malawi)	Malawi	Chikwawa	96	PT0089-C.g1542_181_1546_552_969	DBLa0.11	non-upsA	1	PT0089-C.g1542
High transmission	Chikwawa (Malawi)	Malawi	Chikwawa	96	PT0090-C.g1060_181_1615_561_978	DBLa0.1	non-upsA	1	PT0090-C.g1060
High transmission	Chikwawa (Malawi)	Malawi	Chikwawa	96	PT0092-C.g1548_217_1558_609_1026	DBLa0.17	non-upsA	1	PT0092-C.g1548
High transmission	Chikwawa (Malawi)	Malawi	Chikwawa	96	PT0092-C.g1635_193_1570_552_969	DBLa0.1	non-upsA	1	PT0092-C.g1635
High transmission	Chikwawa (Malawi)	Malawi	Chikwawa	96	PT0096-C.g1_187_1510_558_975	DBLa0.11	non-upsA	1	PT0096-C.g1
High transmission	Chikwawa (Malawi)	Malawi	Chikwawa	96	PT0097-C.g1199_211_1558_567_984	DBLa0.11	non-upsA	1	PT0097-C.g1199
High transmission	Chikwawa (Malawi)	Malawi	Chikwawa	96	PT0097-C.g976_196_1555_579_996	DBLa0.1	non-upsA	2	PT0097-C.g976;PT0127-C.g1382
High transmission	Chikwawa (Malawi)	Malawi	Chikwawa	96	PT0099-C.g4_235_1582_615_1032	DBLa0.1	non-upsA	2	PT0099-C.g4;PT0247-Cx.g2381
High transmission	Chikwawa (Malawi)	Malawi	Chikwawa	96	PT0099-C.g917_184_1558_558_975	DBLa0.1	non-upsA	1	PT0099-C.g917
High transmission	Chikwawa (Malawi)	Malawi	Chikwawa	96	PT0100-C.g91_223_1525_564_981	DBLa0.5	non-upsA	1	PT0100-C.g91
High transmission	Chikwawa (Malawi)	Malawi	Chikwawa	96	PT0101-C.g456_202_1498_567_984	DBLa0.14	non-upsA	1	PT0101-C.g456
High transmission	Chikwawa (Malawi)	Malawi	Chikwawa	96	PT0102-C.g413_199_1561_552_969	DBLa0.1	non-upsA	2	PT0102-C.g413;PT0126-C.g766
High transmission	Chikwawa (Malawi)	Malawi	Chikwawa	96	PT0103-C.g1457_196_1549_558_975	DBLa0.1	non-upsA	3	PT0199-C.g649;PT0103-C.g1457;PT0212-C.g1999
High transmission	Chikwawa (Malawi)	Malawi	Chikwawa	96	PT0104-C.g1087_214_1483_558_975	DBLa0.1	non-upsA	1	PT0104-C.g1087
High transmission	Chikwawa (Malawi)	Malawi	Chikwawa	96	PT0104-C.g974_199_1528_588_1005	DBLa0.1	non-upsA	1	PT0104-C.g974
High transmission	Chikwawa (Malawi)	Malawi	Chikwawa	96	PT0106-C.g783_202_1582_579_996	DBLa0.11	non-upsA	2	PT0106-C.g783;PT0148-C.g103
High transmission	Chikwawa (Malawi)	Malawi	Chikwawa	96	PT0108-C.g1120_202_1561_594_1011	DBLa0.11	non-upsA	1	PT0108-C.g1120
High transmission	Chikwawa (Malawi)	Malawi	Chikwawa	96	PT0111-C.g153_193_1480_546_963	DBLa0.16	non-upsA	1	PT0111-C.g153
High transmission	Chikwawa (Malawi)	Malawi	Chikwawa	96	PT0111-C.g91_208_1561_588_1005	DBLa0.5	non-upsA	1	PT0111-C.g91
High transmission	Chikwawa (Malawi)	Malawi	Chikwawa	96	PT0112-C.g2200_178_1546_537_954	DBLa0.1	non-upsA	3	PT0112-C.g2200;PT0172-C.g81;PT0219-C.g621
High transmission	Chikwawa (Malawi)	Malawi	Chikwawa	96	PT0112-C.g3096_199_1501_573_990	DBLa0.11	non-upsA	1	PT0112-C.g3096
High transmission	Chikwawa (Malawi)	Malawi	Chikwawa	96	PT0114-C.g891_211_1507_582_999	DBLa0.1	non-upsA	1	PT0114-C.g891
High transmission	Chikwawa (Malawi)	Malawi	Chikwawa	96	PT0118-C.g749_190_1558_552_969	DBLa0.14	non-upsA	2	PT0118-C.g749;PT0193-C.g3509
High transmission	Chikwawa (Malawi)	Malawi	Chikwawa	96	PT0119-C.g1757_208_1492_570_987	DBLa0.8	non-upsA	1	PT0119-C.g1757
High transmission	Chikwawa (Malawi)	Malawi	Chikwawa	96	PT0119-C.g2716_196_1525_564_981	DBLa0.1	non-upsA	1	PT0119-C.g2716
High transmission	Chikwawa (Malawi)	Malawi	Chikwawa	96	PT0120-Cx.g1024_196_1549_594_1011	DBLa0.1	non-upsA	1	PT0120-Cx.g1024
High transmission	Chikwawa (Malawi)	Malawi	Chikwawa	96	PT0120-Cx.g42_190_1558_585_1002	DBLa0.11	non-upsA	1	PT0120-Cx.g42
High transmission	Chikwawa (Malawi)	Malawi	Chikwawa	96	PT0120-Cx.g696_208_1525_582_999	DBLa0.1	non-upsA	1	PT0120-Cx.g696
High transmission	Chikwawa (Malawi)	Malawi	Chikwawa	96	PT0121-C.g1416_205_1537_576_993	DBLa0.11	non-upsA	1	PT0121-C.g1416
High transmission	Chikwawa (Malawi)	Malawi	Chikwawa	96	PT0121-C.g39_226_1519_588_1005	DBLa0.19	non-upsA	2	PT0121-C.g39;PT0207-C.g1303
High transmission	Chikwawa (Malawi)	Malawi	Chikwawa	96	PT0125-C.g298_175_1531_537_954	DBLa0.1	non-upsA	1	PT0125-C.g298
High transmission	Chikwawa (Malawi)	Malawi	Chikwawa	96	PT0126-C.g638_187_1501_543_960	DBLa0.1	non-upsA	1	PT0126-C.g638
High transmission	Chikwawa (Malawi)	Malawi	Chikwawa	96	PT0127-C.g1351_193_1477_561_978	DBLa0.1	non-upsA	1	PT0127-C.g1351
High transmission	Chikwawa (Malawi)	Malawi	Chikwawa	96	PT0130-C.g933_187_1507_546_963	DBLa0.5	non-upsA	1	PT0130-C.g933
High transmission	Chikwawa (Malawi)	Malawi	Chikwawa	96	PT0132-C.g2013_211_1561_588_1005	DBLa0.1	non-upsA	1	PT0132-C.g2013
High transmission	Chikwawa (Malawi)	Malawi	Chikwawa	96	PT0132-C.g480_217_1507_582_999	DBLa0.11	non-upsA	1	PT0132-C.g480
High transmission	Chikwawa (Malawi)	Malawi	Chikwawa	96	PT0133-C.g709_199_1513_564_981	DBLa0.11	non-upsA	1	PT0133-C.g709
High transmission	Chikwawa (Malawi)	Malawi	Chikwawa	96	PT0136-C.g41_184_1543_549_966	DBLa0.1	non-upsA	1	PT0136-C.g41
High transmission	Chikwawa (Malawi)	Malawi	Chikwawa	96	PT0137-C.g703_193_1579_567_984	DBLa0.1	non-upsA	1	PT0137-C.g703
High transmission	Chikwawa (Malawi)	Malawi	Chikwawa	96	PT0139-C.g1243_211_1558_582_999	DBLa0.11	non-upsA	1	PT0139-C.g1243
High transmission	Chikwawa (Malawi)	Malawi	Chikwawa	96	PT0139-C.g1251_202_1540_564_981	DBLa0.1	non-upsA	1	PT0139-C.g1251
High transmission	Chikwawa (Malawi)	Malawi	Chikwawa	96	PT0141-C.g761_196_1498_570_987	DBLa0.11	non-upsA	1	PT0141-C.g761
High transmission	Chikwawa (Malawi)	Malawi	Chikwawa	96	PT0141-C.g820_208_1576_570_987	DBLa0.1	non-upsA	1	PT0141-C.g820
High transmission	Chikwawa (Malawi)	Malawi	Chikwawa	96	PT0142-C.g1985_223_1516_588_1005	DBLa0.11	non-upsA	1	PT0142-C.g1985
High transmission	Chikwawa (Malawi)	Malawi	Chikwawa	96	PT0146-C.g683_202_1516_579_996	DBLa0.19	non-upsA	2	PT0146-C.g683;PT0241-C.g1095
High transmission	Chikwawa (Malawi)	Malawi	Chikwawa	96	PT0146-C.g721_214_1528_585_1002	DBLa0.21	non-upsA	1	PT0146-C.g721
High transmission	Chikwawa (Malawi)	Malawi	Chikwawa	96	PT0146-C.g726_199_1537_591_1008	DBLa0.1	non-upsA	1	PT0146-C.g726
High transmission	Chikwawa (Malawi)	Malawi	Chikwawa	96	PT0157-C.g1039_214_1513_585_1002	DBLa0.1	non-upsA	1	PT0157-C.g1039
High transmission	Chikwawa (Malawi)	Malawi	Chikwawa	96	PT0158-C.g938_220_1540_615_1032	DBLa0.1	non-upsA	1	PT0158-C.g938
High transmission	Chikwawa (Malawi)	Malawi	Chikwawa	96	PT0160-C.g2051_202_1522_582_999	DBLa0.1	non-upsA	1	PT0160-C.g2051
High transmission	Chikwawa (Malawi)	Malawi	Chikwawa	96	PT0161-C.g2447_181_1552_561_978	DBLa0.1	non-upsA	1	PT0161-C.g2447
High transmission	Chikwawa (Malawi)	Malawi	Chikwawa	96	PT0166-C.g653_217_1600_597_1014	DBLa0.1	non-upsA	1	PT0166-C.g653
High transmission	Chikwawa (Malawi)	Malawi	Chikwawa	96	PT0168-C.g497_208_1600_618_1035	DBLa0.11	non-upsA	1	PT0168-C.g497
High transmission	Chikwawa (Malawi)	Malawi	Chikwawa	96	PT0170-C.g379_214_1492_573_990	DBLa0.19	non-upsA	1	PT0170-C.g379
High transmission	Chikwawa (Malawi)	Malawi	Chikwawa	96	PT0171-C.g954_178_1546_540_957	DBLa0.1	non-upsA	1	PT0171-C.g954
High transmission	Chikwawa (Malawi)	Malawi	Chikwawa	96	PT0172-C.g15_220_1534_600_1017	DBLa0.1	non-upsA	1	PT0172-C.g15
High transmission	Chikwawa (Malawi)	Malawi	Chikwawa	96	PT0172-C.g2079_178_1480_537_954	DBLa0.1	non-upsA	1	PT0172-C.g2079
High transmission	Chikwawa (Malawi)	Malawi	Chikwawa	96	PT0188-Cx.g1301_211_1552_573_990	DBLa0.11	non-upsA	2	PT0188-Cx.g1301;PT0209-C.g539
High transmission	Chikwawa (Malawi)	Malawi	Chikwawa	96	PT0190-C.g4932_202_1492_567_984	DBLa0.1	non-upsA	1	PT0190-C.g4932
High transmission	Chikwawa (Malawi)	Malawi	Chikwawa	96	PT0195-Cx.g388_214_1513_582_999	DBLa0.11	non-upsA	1	PT0195-Cx.g388
High transmission	Chikwawa (Malawi)	Malawi	Chikwawa	96	PT0198-C.g1376_205_1582_558_975	DBLa0.1	non-upsA	1	PT0198-C.g1376
High transmission	Chikwawa (Malawi)	Malawi	Chikwawa	96	PT0203-C.g1119_211_1543_582_999	DBLa0.1	non-upsA	1	PT0203-C.g1119
High transmission	Chikwawa (Malawi)	Malawi	Chikwawa	96	PT0203-C.g853_181_1531_555_972	DBLa0.5	non-upsA	1	PT0203-C.g853
High transmission	Chikwawa (Malawi)	Malawi	Chikwawa	96	PT0205-C.g1866_238_1576_609_1026	DBLa0.1	non-upsA	1	PT0205-C.g1866
High transmission	Chikwawa (Malawi)	Malawi	Chikwawa	96	PT0210-C.g16_175_1519_546_963	DBLa0.11	non-upsA	1	PT0210-C.g16
High transmission	Chikwawa (Malawi)	Malawi	Chikwawa	96	PT0210-C.g414_187_1543_564_981	DBLa0.1	non-upsA	1	PT0210-C.g414
High transmission	Chikwawa (Malawi)	Malawi	Chikwawa	96	PT0211-C.g1849_205_1519_570_987	DBLa0.11	non-upsA	1	PT0211-C.g1849
High transmission	Chikwawa (Malawi)	Malawi	Chikwawa	96	PT0211-C.g429_196_1540_573_990	DBLa0.5	non-upsA	1	PT0211-C.g429
High transmission	Chikwawa (Malawi)	Malawi	Chikwawa	96	PT0216-C.g513_187_1528_570_987	DBLa0.11	non-upsA	1	PT0216-C.g513
High transmission	Chikwawa (Malawi)	Malawi	Chikwawa	96	PT0216-C.g923_223_1552_585_1002	DBLa0.11	non-upsA	1	PT0216-C.g923
High transmission	Chikwawa (Malawi)	Malawi	Chikwawa	96	PT0220-C.g729_202_1540_564_981	DBLa0.1	non-upsA	2	PT0220-C.g729;PT0239-Cx.g1432
High transmission	Chikwawa (Malawi)	Malawi	Chikwawa	96	PT0223-Cx.g1004_199_1543_585_1002	DBLa0.11	non-upsA	1	PT0223-Cx.g1004
High transmission	Chikwawa (Malawi)	Malawi	Chikwawa	96	PT0227-C.g1751_193_1531_579_996	DBLa0.19	non-upsA	1	PT0227-C.g1751
High transmission	Chikwawa (Malawi)	Malawi	Chikwawa	96	PT0229-C.g1691_202_1516_555_972	DBLa0.5	non-upsA	1	PT0229-C.g1691
High transmission	Chikwawa (Malawi)	Malawi	Chikwawa	96	PT0229-C.g2407_211_1579_591_1008	DBLa0.1	non-upsA	1	PT0229-C.g2407
High transmission	Chikwawa (Malawi)	Malawi	Chikwawa	96	PT0229-C.g2593_196_1537_549_966	DBLa0.5	non-upsA	1	PT0229-C.g2593
High transmission	Chikwawa (Malawi)	Malawi	Chikwawa	96	PT0233-Cx.g1517_199_1594_573_990	DBLa0.1	non-upsA	1	PT0233-Cx.g1517
High transmission	Chikwawa (Malawi)	Malawi	Chikwawa	96	PT0236-Cx.g525_199_1594_573_990	DBLa0.1	non-upsA	1	PT0236-Cx.g525
High transmission	Chikwawa (Malawi)	Malawi	Chikwawa	96	PT0240-C.g715_199_1540_549_966	DBLa0.1	non-upsA	1	PT0240-C.g715
High transmission	Chikwawa (Malawi)	Malawi	Chikwawa	96	PT0243-Cx.g2396_193_1543_573_990	DBLa0.1	non-upsA	1	PT0243-Cx.g2396
High transmission	Chikwawa (Malawi)	Malawi	Chikwawa	96	PT0246-C.g1504_196_1534_531_948	DBLa0.1	non-upsA	1	PT0246-C.g1504
High transmission	Chikwawa (Malawi)	Malawi	Chikwawa	96	PT0249-Cx.g1363_205_1591_597_1014	DBLa0.11	non-upsA	1	PT0249-Cx.g1363
High transmission	Chikwawa (Malawi)	Malawi	Chikwawa	96	PT0249-Cx.g877_232_1519_597_1014	DBLa0.1	non-upsA	1	PT0249-Cx.g877
High transmission	Chikwawa (Malawi)	Malawi	Chikwawa	96	PT0250-Cx.g117_199_1552_597_1014	DBLa0.1	non-upsA	1	PT0250-Cx.g117
High transmission	Chikwawa (Malawi)	Malawi	Chikwawa	96	PT0262-C.g561_211_1567_588_1005	DBLa0.1	non-upsA	1	PT0262-C.g561
High transmission	Chikwawa (Malawi)	Malawi	Chikwawa	96	PT0276-C.g2120_217_1579_576_993	DBLa0.11	non-upsA	1	PT0276-C.g2120
High transmission	Chikwawa (Malawi)	Malawi	Chikwawa	96	PT0277-C.g76_193_1528_534_951	DBLa0.1	non-upsA	1	PT0277-C.g76
High transmission	Chikwawa (Malawi)	Malawi	Chikwawa	96	PT0277-C.g98_202_1519_585_1002	DBLa0.1	non-upsA	1	PT0277-C.g98
High transmission	Chikwawa (Malawi)	Malawi	Chikwawa	96	PT0001-CW.g374_208_1588_570_984	DBLa0.11	non-upsA	2	PT0250-Cx.g53;PT0001-CW.g374
High transmission	Chikwawa (Malawi)	Malawi	Chikwawa	96	PT0001-CW.g501_190_1540_564_978	DBLa0.1	non-upsA	2	PT0001-CW.g501;PT0099-C.g649
High transmission	Chikwawa (Malawi)	Malawi	Chikwawa	96	PT0002-CW.g355_226_1528_603_1017	DBLa0.1	non-upsA	1	PT0002-CW.g355
High transmission	Chikwawa (Malawi)	Malawi	Chikwawa	96	PT0003-CW.g700_199_1519_552_966	DBLa0.17	non-upsA	4	PT0126-C.g661;PT0088-C.g597;PT0041-C.g416;PT0003-CW.g700
High transmission	Chikwawa (Malawi)	Malawi	Chikwawa	96	PT0004-CW.g335_232_1561_609_1023	DBLa0.1	non-upsA	2	PT0146-C.g352;PT0004-CW.g335
High transmission	Chikwawa (Malawi)	Malawi	Chikwawa	96	PT0004-CW.g573_220_1519_543_957	DBLa0.11	non-upsA	2	PT0098-C.g323;PT0004-CW.g573
High transmission	Chikwawa (Malawi)	Malawi	Chikwawa	96	PT0004-CW.g65_187_1510_540_954	DBLa0.11	non-upsA	1	PT0004-CW.g65
High transmission	Chikwawa (Malawi)	Malawi	Chikwawa	96	PT0007-CW.g396_196_1519_564_978	DBLa0.5	non-upsA	2	PT0056-C.g359;PT0007-CW.g396
High transmission	Chikwawa (Malawi)	Malawi	Chikwawa	96	PT0010-CW.g159_193_1579_621_1035	DBLa0.1	non-upsA	2	PT0010-CW.g159;PT0077-C.g1843
High transmission	Chikwawa (Malawi)	Malawi	Chikwawa	96	PT0032-C.g1095_193_1558_561_975	DBLa0.11	non-upsA	1	PT0032-C.g1095
High transmission	Chikwawa (Malawi)	Malawi	Chikwawa	96	PT0034-C.g971_184_1552_585_999	DBLa0.11	non-upsA	1	PT0034-C.g971
High transmission	Chikwawa (Malawi)	Malawi	Chikwawa	96	PT0035-C.g502_211_1576_609_1023	DBLa0.1	non-upsA	1	PT0035-C.g502
High transmission	Chikwawa (Malawi)	Malawi	Chikwawa	96	PT0041-C.g361_214_1600_597_1011	DBLa0.1	non-upsA	3	PT0243-Cx.g1845;PT0237-Cx.g714;PT0041-C.g361
High transmission	Chikwawa (Malawi)	Malawi	Chikwawa	96	PT0042-C.g338_214_1552_582_996	DBLa0.1	non-upsA	2	PT0066-C.g602;PT0042-C.g338
High transmission	Chikwawa (Malawi)	Malawi	Chikwawa	96	PT0043-C.g1267_208_1564_564_978	DBLa0.1	non-upsA	1	PT0043-C.g1267
High transmission	Chikwawa (Malawi)	Malawi	Chikwawa	96	PT0044-C.g112_205_1564_576_990	DBLa0.11	non-upsA	1	PT0044-C.g112
High transmission	Chikwawa (Malawi)	Malawi	Chikwawa	96	PT0044-C.g853_220_1603_582_996	DBLa0.1	non-upsA	2	PT0150-C.g435;PT0044-C.g853
High transmission	Chikwawa (Malawi)	Malawi	Chikwawa	96	PT0046-C.g875_184_1549_573_987	DBLa0.11	non-upsA	1	PT0046-C.g875
High transmission	Chikwawa (Malawi)	Malawi	Chikwawa	96	PT0051-C.g2125_205_1570_600_1014	DBLa0.5	non-upsA	1	PT0051-C.g2125
High transmission	Chikwawa (Malawi)	Malawi	Chikwawa	96	PT0056-C.g584_250_1615_627_1041	DBLa0.14	non-upsA	1	PT0056-C.g584
High transmission	Chikwawa (Malawi)	Malawi	Chikwawa	96	PT0057-C.g424_181_1510_561_975	DBLa0.5	non-upsA	1	PT0057-C.g424
High transmission	Chikwawa (Malawi)	Malawi	Chikwawa	96	PT0059-C.g739_187_1534_552_966	DBLa0.1	non-upsA	1	PT0059-C.g739
High transmission	Chikwawa (Malawi)	Malawi	Chikwawa	96	PT0060-C.g560_235_1546_585_999	DBLa0.1	non-upsA	4	PT0060-C.g560;PT0277-C.g33;PT0193-C.g690;PT0269-C.g828
High transmission	Chikwawa (Malawi)	Malawi	Chikwawa	96	PT0064-C.g118_190_1549_588_1002	DBLa0.1	non-upsA	1	PT0064-C.g118
High transmission	Chikwawa (Malawi)	Malawi	Chikwawa	96	PT0066-C.g726_196_1498_540_954	DBLa0.1	non-upsA	1	PT0066-C.g726
High transmission	Chikwawa (Malawi)	Malawi	Chikwawa	96	PT0071-C.g522_205_1522_558_972	DBLa0.1	non-upsA	1	PT0071-C.g522
High transmission	Chikwawa (Malawi)	Malawi	Chikwawa	96	PT0071-C.g582_190_1552_546_960	DBLa0.11	non-upsA	1	PT0071-C.g582
High transmission	Chikwawa (Malawi)	Malawi	Chikwawa	96	PT0071-C.g792_217_1507_573_987	DBLa0.1	non-upsA	2	PT0071-C.g852;PT0071-C.g792
High transmission	Chikwawa (Malawi)	Malawi	Chikwawa	96	PT0073-C.g807_196_1480_552_966	DBLa0.1	non-upsA	1	PT0073-C.g807
High transmission	Chikwawa (Malawi)	Malawi	Chikwawa	96	PT0076-C.g1032_214_1606_588_1002	DBLa0.1	non-upsA	1	PT0076-C.g1032
High transmission	Chikwawa (Malawi)	Malawi	Chikwawa	96	PT0076-C.g1215_184_1495_546_960	DBLa0.11	non-upsA	1	PT0076-C.g1215
High transmission	Chikwawa (Malawi)	Malawi	Chikwawa	96	PT0076-C.g849_190_1486_558_972	DBLa0.11	non-upsA	2	PT0088-C.g635;PT0076-C.g849
High transmission	Chikwawa (Malawi)	Malawi	Chikwawa	96	PT0077-C.g2263_190_1576_555_969	DBLa0.1	non-upsA	2	PT0104-C.g920;PT0077-C.g2263
High transmission	Chikwawa (Malawi)	Malawi	Chikwawa	96	PT0078-Cx.g1102_199_1567_579_993	DBLa0.1	non-upsA	4	PT0115-C.g966;PT0229-C.g2163;PT0078-Cx.g1102;PT0087-C.g805
High transmission	Chikwawa (Malawi)	Malawi	Chikwawa	96	PT0078-Cx.g49_181_1534_555_969	DBLa0.11	non-upsA	2	PT0227-C.g1462;PT0078-Cx.g49
High transmission	Chikwawa (Malawi)	Malawi	Chikwawa	96	PT0078-Cx.g55_199_1567_555_969	DBLa0.1	non-upsA	1	PT0078-Cx.g55
High transmission	Chikwawa (Malawi)	Malawi	Chikwawa	96	PT0080-C.g596_190_1525_567_981	DBLa0.1	non-upsA	1	PT0080-C.g596
High transmission	Chikwawa (Malawi)	Malawi	Chikwawa	96	PT0082-C.g1467_226_1456_579_993	DBLa1.5	upsA	1	PT0082-C.g1467
High transmission	Chikwawa (Malawi)	Malawi	Chikwawa	96	PT0082-C.g2462_208_1528_588_1002	DBLa0.11	non-upsA	1	PT0082-C.g2462
High transmission	Chikwawa (Malawi)	Malawi	Chikwawa	96	PT0082-C.g297_202_1561_570_984	DBLa0.1	non-upsA	1	PT0082-C.g297
High transmission	Chikwawa (Malawi)	Malawi	Chikwawa	96	PT0089-C.g1517_190_1480_555_969	DBLa0.11	non-upsA	1	PT0089-C.g1517
High transmission	Chikwawa (Malawi)	Malawi	Chikwawa	96	PT0090-C.g1071_193_1555_588_1002	DBLa0.1	non-upsA	1	PT0090-C.g1071
High transmission	Chikwawa (Malawi)	Malawi	Chikwawa	96	PT0092-C.g948_217_1513_558_972	DBLa0.1	non-upsA	2	PT0142-C.g1809;PT0092-C.g948
High transmission	Chikwawa (Malawi)	Malawi	Chikwawa	96	PT0094-C.g78_205_1486_564_978	DBLa0.14	non-upsA	1	PT0094-C.g78
High transmission	Chikwawa (Malawi)	Malawi	Chikwawa	96	PT0095-C.g186_220_1612_594_1008	DBLa0.1	non-upsA	2	PT0136-C.g1120;PT0095-C.g186
High transmission	Chikwawa (Malawi)	Malawi	Chikwawa	96	PT0096-C.g531_190_1498_549_963	DBLa0.19	non-upsA	1	PT0096-C.g531
High transmission	Chikwawa (Malawi)	Malawi	Chikwawa	96	PT0096-C.g849_199_1546_579_993	DBLa0.1	non-upsA	1	PT0096-C.g849
High transmission	Chikwawa (Malawi)	Malawi	Chikwawa	96	PT0097-C.g1061_205_1510_579_993	DBLa0.5	non-upsA	1	PT0097-C.g1061
High transmission	Chikwawa (Malawi)	Malawi	Chikwawa	96	PT0100-C.g1043_202_1489_555_969	DBLa0.11	non-upsA	1	PT0100-C.g1043
High transmission	Chikwawa (Malawi)	Malawi	Chikwawa	96	PT0100-C.g1436_223_1507_591_1005	DBLa0.12	non-upsA	2	PT0100-C.g1436;PT0277-C.g881
High transmission	Chikwawa (Malawi)	Malawi	Chikwawa	96	PT0102-C.g1037_205_1480_555_969	DBLa0.11	non-upsA	1	PT0102-C.g1037
High transmission	Chikwawa (Malawi)	Malawi	Chikwawa	96	PT0105-C.g300_202_1465_552_966	DBLa0.1	non-upsA	1	PT0105-C.g300
High transmission	Chikwawa (Malawi)	Malawi	Chikwawa	96	PT0106-C.g819_175_1534_567_981	DBLa0.11	non-upsA	1	PT0106-C.g819
High transmission	Chikwawa (Malawi)	Malawi	Chikwawa	96	PT0108-C.g1224_175_1537_537_951	DBLa0.1	non-upsA	2	PT0108-C.g1224;PT0152-C.g2425
High transmission	Chikwawa (Malawi)	Malawi	Chikwawa	96	PT0112-C.g1891_199_1546_561_975	DBLa0.1	non-upsA	1	PT0112-C.g1891
High transmission	Chikwawa (Malawi)	Malawi	Chikwawa	96	PT0112-C.g2554_178_1510_540_954	DBLa0.14	non-upsA	1	PT0112-C.g2554
High transmission	Chikwawa (Malawi)	Malawi	Chikwawa	96	PT0112-C.g3475_211_1603_585_999	DBLa0.11	non-upsA	2	PT0112-C.g3475;PT0120-Cx.g1148
High transmission	Chikwawa (Malawi)	Malawi	Chikwawa	96	PT0112-C.g827_190_1513_567_981	DBLa0.11	non-upsA	1	PT0112-C.g827
High transmission	Chikwawa (Malawi)	Malawi	Chikwawa	96	PT0113-C.g2947_199_1537_561_975	DBLa0.5	non-upsA	1	PT0113-C.g2947
High transmission	Chikwawa (Malawi)	Malawi	Chikwawa	96	PT0115-C.g1169_211_1585_594_1008	DBLa0.1	non-upsA	1	PT0115-C.g1169
High transmission	Chikwawa (Malawi)	Malawi	Chikwawa	96	PT0115-C.g1245_199_1498_561_975	DBLa0.17	non-upsA	1	PT0115-C.g1245
High transmission	Chikwawa (Malawi)	Malawi	Chikwawa	96	PT0117-C.g1265_199_1522_564_978	DBLa0.11	non-upsA	1	PT0117-C.g1265
High transmission	Chikwawa (Malawi)	Malawi	Chikwawa	96	PT0120-Cx.g1116_190_1549_573_987	DBLa0.1	non-upsA	1	PT0120-Cx.g1116
High transmission	Chikwawa (Malawi)	Malawi	Chikwawa	96	PT0120-Cx.g1137_223_1561_615_1029	DBLa0.11	non-upsA	2	PT0139-C.g1158;PT0120-Cx.g1137
High transmission	Chikwawa (Malawi)	Malawi	Chikwawa	96	PT0120-Cx.g841_208_1570_597_1011	DBLa0.5	non-upsA	2	PT0120-Cx.g841;PT0246-C.g713
High transmission	Chikwawa (Malawi)	Malawi	Chikwawa	96	PT0123-C.g1886_181_1522_558_972	DBLa0.5	non-upsA	1	PT0123-C.g1886
High transmission	Chikwawa (Malawi)	Malawi	Chikwawa	96	PT0125-C.g1385_217_1504_567_981	DBLa0.11	non-upsA	1	PT0125-C.g1385
High transmission	Chikwawa (Malawi)	Malawi	Chikwawa	96	PT0127-C.g1765_202_1603_594_1008	DBLa0.1	non-upsA	2	PT0127-C.g1765;PT0198-C.g1160
High transmission	Chikwawa (Malawi)	Malawi	Chikwawa	96	PT0127-C.g24_205_1570_570_984	DBLa0.5	non-upsA	1	PT0127-C.g24
High transmission	Chikwawa (Malawi)	Malawi	Chikwawa	96	PT0133-C.g478_205_1552_579_993	DBLa0.1	non-upsA	1	PT0133-C.g478
High transmission	Chikwawa (Malawi)	Malawi	Chikwawa	96	PT0135-C.g656_202_1528_588_1002	DBLa0.1	non-upsA	1	PT0135-C.g656
High transmission	Chikwawa (Malawi)	Malawi	Chikwawa	96	PT0137-C.g70_196_1531_567_981	DBLa0.11	non-upsA	1	PT0137-C.g70
High transmission	Chikwawa (Malawi)	Malawi	Chikwawa	96	PT0139-C.g291_184_1549_549_963	DBLa0.14	non-upsA	1	PT0139-C.g291
High transmission	Chikwawa (Malawi)	Malawi	Chikwawa	96	PT0139-C.g877_184_1531_552_966	DBLa0.19	non-upsA	1	PT0139-C.g877
High transmission	Chikwawa (Malawi)	Malawi	Chikwawa	96	PT0142-C.g1937_196_1552_564_978	DBLa0.11	non-upsA	1	PT0142-C.g1937
High transmission	Chikwawa (Malawi)	Malawi	Chikwawa	96	PT0143-C.g1344_205_1543_585_999	DBLa0.1	non-upsA	1	PT0143-C.g1344
High transmission	Chikwawa (Malawi)	Malawi	Chikwawa	96	PT0145-C.g833_199_1510_594_1008	DBLa0.1	non-upsA	1	PT0145-C.g833
High transmission	Chikwawa (Malawi)	Malawi	Chikwawa	96	PT0146-C.g567_202_1537_582_996	DBLa0.1	non-upsA	1	PT0146-C.g567
High transmission	Chikwawa (Malawi)	Malawi	Chikwawa	96	PT0146-C.g599_196_1597_558_972	DBLa0.11	non-upsA	1	PT0146-C.g599
High transmission	Chikwawa (Malawi)	Malawi	Chikwawa	96	PT0148-C.g583_190_1516_564_978	DBLa0.1	non-upsA	1	PT0148-C.g583
High transmission	Chikwawa (Malawi)	Malawi	Chikwawa	96	PT0149-C.g558_205_1606_588_1002	DBLa0.17	non-upsA	2	PT0149-C.g558;PT0193-C.g933
High transmission	Chikwawa (Malawi)	Malawi	Chikwawa	96	PT0150-C.g1899_214_1522_573_987	DBLa0.11	non-upsA	1	PT0150-C.g1899
High transmission	Chikwawa (Malawi)	Malawi	Chikwawa	96	PT0152-C.g1330_229_1579_588_1002	DBLa0.5	non-upsA	1	PT0152-C.g1330
High transmission	Chikwawa (Malawi)	Malawi	Chikwawa	96	PT0152-C.g462_184_1483_567_981	DBLa0.11	non-upsA	1	PT0152-C.g462
High transmission	Chikwawa (Malawi)	Malawi	Chikwawa	96	PT0161-C.g1530_184_1519_552_966	DBLa0.1	non-upsA	1	PT0161-C.g1530
High transmission	Chikwawa (Malawi)	Malawi	Chikwawa	96	PT0161-C.g2153_196_1534_573_987	DBLa0.11	non-upsA	2	PT0161-C.g2153;PT0162-C.g473
High transmission	Chikwawa (Malawi)	Malawi	Chikwawa	96	PT0161-C.g2283_208_1573_606_1020	DBLa0.1	non-upsA	1	PT0161-C.g2283
High transmission	Chikwawa (Malawi)	Malawi	Chikwawa	96	PT0161-C.g228_196_1534_576_990	DBLa0.1	non-upsA	1	PT0161-C.g228
High transmission	Chikwawa (Malawi)	Malawi	Chikwawa	96	PT0166-C.g738_220_1546_597_1011	DBLa0.1	non-upsA	1	PT0166-C.g738
High transmission	Chikwawa (Malawi)	Malawi	Chikwawa	96	PT0171-C.g582_193_1501_558_972	DBLa0.1	non-upsA	1	PT0171-C.g582
High transmission	Chikwawa (Malawi)	Malawi	Chikwawa	96	PT0173-C.g480_190_1558_579_993	DBLa0.14	non-upsA	1	PT0173-C.g480
High transmission	Chikwawa (Malawi)	Malawi	Chikwawa	96	PT0191-Cx.g2162_199_1576_555_969	DBLa0.11	non-upsA	1	PT0191-Cx.g2162
High transmission	Chikwawa (Malawi)	Malawi	Chikwawa	96	PT0192-Cx.g1421_205_1549_588_1002	DBLa0.15	non-upsA	1	PT0192-Cx.g1421
High transmission	Chikwawa (Malawi)	Malawi	Chikwawa	96	PT0198-C.g1290_229_1570_585_999	DBLa0.1	non-upsA	1	PT0198-C.g1290
High transmission	Chikwawa (Malawi)	Malawi	Chikwawa	96	PT0199-C.g512_199_1537_561_975	DBLa0.5	non-upsA	1	PT0199-C.g512
High transmission	Chikwawa (Malawi)	Malawi	Chikwawa	96	PT0199-C.g815_187_1543_552_966	DBLa0.11	non-upsA	1	PT0199-C.g815
High transmission	Chikwawa (Malawi)	Malawi	Chikwawa	96	PT0200-Cx.g610_211_1552_591_1005	DBLa0.1	non-upsA	1	PT0200-Cx.g610
High transmission	Chikwawa (Malawi)	Malawi	Chikwawa	96	PT0201-Cx.g1561_196_1504_570_984	DBLa0.11	non-upsA	1	PT0201-Cx.g1561
High transmission	Chikwawa (Malawi)	Malawi	Chikwawa	96	PT0205-C.g1091_193_1507_558_972	DBLa0.11	non-upsA	1	PT0205-C.g1091
High transmission	Chikwawa (Malawi)	Malawi	Chikwawa	96	PT0205-C.g1611_196_1510_540_954	DBLa0.1	non-upsA	1	PT0205-C.g1611
High transmission	Chikwawa (Malawi)	Malawi	Chikwawa	96	PT0207-C.g1140_196_1519_573_987	DBLa0.11	non-upsA	1	PT0207-C.g1140
High transmission	Chikwawa (Malawi)	Malawi	Chikwawa	96	PT0207-C.g1355_205_1558_576_990	DBLa0.1	non-upsA	1	PT0207-C.g1355
High transmission	Chikwawa (Malawi)	Malawi	Chikwawa	96	PT0207-C.g1447_235_1522_564_978	DBLa0.11	non-upsA	1	PT0207-C.g1447
High transmission	Chikwawa (Malawi)	Malawi	Chikwawa	96	PT0207-C.g26_196_1510_549_963	DBLa0.11	non-upsA	1	PT0207-C.g26
High transmission	Chikwawa (Malawi)	Malawi	Chikwawa	96	PT0208-C.g553_205_1582_585_999	DBLa0.1	non-upsA	1	PT0208-C.g553
High transmission	Chikwawa (Malawi)	Malawi	Chikwawa	96	PT0209-C.g388_214_1507_582_996	DBLa0.1	non-upsA	1	PT0209-C.g388
High transmission	Chikwawa (Malawi)	Malawi	Chikwawa	96	PT0209-C.g537_187_1498_546_960	DBLa0.11	non-upsA	1	PT0209-C.g537
High transmission	Chikwawa (Malawi)	Malawi	Chikwawa	96	PT0210-C.g2495_208_1636_606_1020	DBLa0.1	non-upsA	1	PT0210-C.g2495
High transmission	Chikwawa (Malawi)	Malawi	Chikwawa	96	PT0211-C.g1157_202_1540_570_984	DBLa0.1	non-upsA	1	PT0211-C.g1157
High transmission	Chikwawa (Malawi)	Malawi	Chikwawa	96	PT0211-C.g1724_193_1507_564_978	DBLa0.1	non-upsA	1	PT0211-C.g1724
High transmission	Chikwawa (Malawi)	Malawi	Chikwawa	96	PT0216-C.g142_193_1495_546_960	DBLa0.11	non-upsA	1	PT0216-C.g142
High transmission	Chikwawa (Malawi)	Malawi	Chikwawa	96	PT0216-C.g557_193_1507_546_960	DBLa0.1	non-upsA	1	PT0216-C.g557
High transmission	Chikwawa (Malawi)	Malawi	Chikwawa	96	PT0220-C.g862_196_1486_558_972	DBLa0.1	non-upsA	1	PT0220-C.g862
High transmission	Chikwawa (Malawi)	Malawi	Chikwawa	96	PT0227-C.g1867_211_1591_582_996	DBLa0.5	non-upsA	1	PT0227-C.g1867
High transmission	Chikwawa (Malawi)	Malawi	Chikwawa	96	PT0229-C.g1669_205_1549_579_993	DBLa0.5	non-upsA	1	PT0229-C.g1669
High transmission	Chikwawa (Malawi)	Malawi	Chikwawa	96	PT0230-Cx.g476_178_1531_546_960	DBLa0.19	non-upsA	2	PT0230-Cx.g476;PT0250-Cx.g38
High transmission	Chikwawa (Malawi)	Malawi	Chikwawa	96	PT0230-Cx.g705_193_1507_582_996	DBLa0.11	non-upsA	1	PT0230-Cx.g705
High transmission	Chikwawa (Malawi)	Malawi	Chikwawa	96	PT0231-Cx.g62_205_1603_600_1014	DBLa0.11	non-upsA	1	PT0231-Cx.g62
High transmission	Chikwawa (Malawi)	Malawi	Chikwawa	96	PT0234-Cx.g765_187_1477_537_951	DBLa0.11	non-upsA	1	PT0234-Cx.g765
High transmission	Chikwawa (Malawi)	Malawi	Chikwawa	96	PT0236-Cx.g12_181_1453_546_960	DBLa0.1	non-upsA	1	PT0236-Cx.g12
High transmission	Chikwawa (Malawi)	Malawi	Chikwawa	96	PT0239-Cx.g1238_190_1471_549_963	DBLa0.1	non-upsA	1	PT0239-Cx.g1238
High transmission	Chikwawa (Malawi)	Malawi	Chikwawa	96	PT0243-Cx.g1375_226_1456_579_993	DBLa1.5	upsA	1	PT0243-Cx.g1375
High transmission	Chikwawa (Malawi)	Malawi	Chikwawa	96	PT0243-Cx.g2411_247_1546_606_1020	DBLa0.11	non-upsA	1	PT0243-Cx.g2411
High transmission	Chikwawa (Malawi)	Malawi	Chikwawa	96	PT0247-Cx.g81_181_1591_609_1023	DBLa0.1	non-upsA	1	PT0247-Cx.g81
High transmission	Chikwawa (Malawi)	Malawi	Chikwawa	96	PT0250-Cx.g2826_190_1528_543_957	DBLa0.1	non-upsA	1	PT0250-Cx.g2826
High transmission	Chikwawa (Malawi)	Malawi	Chikwawa	96	PT0252-Cx.g1138_211_1525_567_981	DBLa0.1	non-upsA	1	PT0252-Cx.g1138
High transmission	Chikwawa (Malawi)	Malawi	Chikwawa	96	PT0254-Cx.g4141_214_1597_603_1017	DBLa0.19	non-upsA	1	PT0254-Cx.g4141
High transmission	Chikwawa (Malawi)	Malawi	Chikwawa	96	PT0254-Cx.g719_187_1540_573_987	DBLa0.5	non-upsA	1	PT0254-Cx.g719
High transmission	Chikwawa (Malawi)	Malawi	Chikwawa	96	PT0256-C.g518_175_1486_534_948	DBLa0.22	non-upsA	1	PT0256-C.g518
High transmission	Chikwawa (Malawi)	Malawi	Chikwawa	96	PT0256-C.g662_184_1543_546_960	DBLa0.15	non-upsA	1	PT0256-C.g662
High transmission	Chikwawa (Malawi)	Malawi	Chikwawa	96	PT0262-C.g479_187_1492_549_963	DBLa0.17	non-upsA	1	PT0262-C.g479
High transmission	Chikwawa (Malawi)	Malawi	Chikwawa	96	PT0263-C.g452_199_1558_576_990	DBLa0.11	non-upsA	1	PT0263-C.g452
High transmission	Chikwawa (Malawi)	Malawi	Chikwawa	96	PT0264-C.g339_223_1531_603_1017	DBLa0.1	non-upsA	1	PT0264-C.g339
High transmission	Chikwawa (Malawi)	Malawi	Chikwawa	96	PT0276-C.g3079_181_1588_582_996	DBLa0.1	non-upsA	1	PT0276-C.g3079
High transmission	Chikwawa (Malawi)	Malawi	Chikwawa	96	PT0277-C.g1042_205_1579_564_978	DBLa0.17	non-upsA	1	PT0277-C.g1042
High transmission	Chikwawa (Malawi)	Malawi	Chikwawa	96	PT0277-C.g1128_208_1603_597_1011	DBLa0.1	non-upsA	1	PT0277-C.g1128
High transmission	Chikwawa (Malawi)	Malawi	Chikwawa	96	PT0277-C.g902_205_1504_570_984	DBLa0.5	non-upsA	1	PT0277-C.g902
High transmission	Chikwawa (Malawi)	Malawi	Chikwawa	96	PT0004-CW.g636_193_1513_555_966	DBLa0.1	non-upsA	1	PT0004-CW.g636
High transmission	Chikwawa (Malawi)	Malawi	Chikwawa	96	PT0004-CW.g655_214_1585_585_996	DBLa0.1	non-upsA	1	PT0004-CW.g655
High transmission	Chikwawa (Malawi)	Malawi	Chikwawa	96	PT0005-CW.g226_220_1549_579_990	DBLa0.11	non-upsA	1	PT0005-CW.g226
High transmission	Chikwawa (Malawi)	Malawi	Chikwawa	96	PT0005-CW.g756_184_1537_546_957	DBLa0.1	non-upsA	1	PT0005-CW.g756
High transmission	Chikwawa (Malawi)	Malawi	Chikwawa	96	PT0006-CW.g222_208_1498_576_987	DBLa0.1	non-upsA	1	PT0006-CW.g222
High transmission	Chikwawa (Malawi)	Malawi	Chikwawa	96	PT0009-CW.g1058_199_1486_561_972	DBLa0.15	non-upsA	1	PT0009-CW.g1058
High transmission	Chikwawa (Malawi)	Malawi	Chikwawa	96	PT0027-C.g530_178_1504_555_966	DBLa0.11	non-upsA	1	PT0027-C.g530
High transmission	Chikwawa (Malawi)	Malawi	Chikwawa	96	PT0029-C.g1069_247_1528_615_1026	DBLa0.12	non-upsA	1	PT0029-C.g1069
High transmission	Chikwawa (Malawi)	Malawi	Chikwawa	96	PT0029-C.g753_196_1576_561_972	DBLa0.1	non-upsA	1	PT0029-C.g753
High transmission	Chikwawa (Malawi)	Malawi	Chikwawa	96	PT0031-C.g387_208_1570_585_996	DBLa0.1	non-upsA	2	PT0031-C.g387;PT0090-C.g992
High transmission	Chikwawa (Malawi)	Malawi	Chikwawa	96	PT0031-C.g414_199_1573_588_999	DBLa0.1	non-upsA	1	PT0031-C.g414
High transmission	Chikwawa (Malawi)	Malawi	Chikwawa	96	PT0031-C.g416_196_1522_549_960	DBLa0.1	non-upsA	1	PT0031-C.g416
High transmission	Chikwawa (Malawi)	Malawi	Chikwawa	96	PT0032-C.g1211_214_1546_588_999	DBLa0.5	non-upsA	1	PT0032-C.g1211
High transmission	Chikwawa (Malawi)	Malawi	Chikwawa	96	PT0051-C.g1645_208_1555_576_987	DBLa0.17	non-upsA	1	PT0051-C.g1645
High transmission	Chikwawa (Malawi)	Malawi	Chikwawa	96	PT0051-C.g37_217_1555_594_1005	DBLa0.5	non-upsA	1	PT0051-C.g37
High transmission	Chikwawa (Malawi)	Malawi	Chikwawa	96	PT0052-C.g741_193_1525_549_960	DBLa0.1	non-upsA	2	PT0052-C.g741;PT0193-C.g156
High transmission	Chikwawa (Malawi)	Malawi	Chikwawa	96	PT0052-C.g759_214_1588_573_984	DBLa0.11	non-upsA	1	PT0052-C.g759
High transmission	Chikwawa (Malawi)	Malawi	Chikwawa	96	PT0053-C.g493_187_1468_546_957	DBLa0.1	non-upsA	1	PT0053-C.g493
High transmission	Chikwawa (Malawi)	Malawi	Chikwawa	96	PT0054-C.g2372_190_1504_567_978	DBLa0.1	non-upsA	1	PT0054-C.g2372
High transmission	Chikwawa (Malawi)	Malawi	Chikwawa	96	PT0054-C.g2488_211_1597_573_984	DBLa0.1	non-upsA	2	PT0127-C.g1368;PT0054-C.g2488
High transmission	Chikwawa (Malawi)	Malawi	Chikwawa	96	PT0055-C.g983_187_1489_555_966	DBLa0.11	non-upsA	1	PT0055-C.g983
High transmission	Chikwawa (Malawi)	Malawi	Chikwawa	96	PT0056-C.g175_193_1570_546_957	DBLa0.11	non-upsA	1	PT0056-C.g175
High transmission	Chikwawa (Malawi)	Malawi	Chikwawa	96	PT0056-C.g567_196_1486_567_978	DBLa0.8	non-upsA	1	PT0056-C.g567
High transmission	Chikwawa (Malawi)	Malawi	Chikwawa	96	PT0057-C.g159_196_1552_561_972	DBLa0.1	non-upsA	1	PT0057-C.g159
High transmission	Chikwawa (Malawi)	Malawi	Chikwawa	96	PT0058-C.g409_199_1507_576_987	DBLa0.5	non-upsA	1	PT0058-C.g409
High transmission	Chikwawa (Malawi)	Malawi	Chikwawa	96	PT0059-C.g875_190_1537_567_978	DBLa0.11	non-upsA	2	PT0122-C.g11;PT0059-C.g875
High transmission	Chikwawa (Malawi)	Malawi	Chikwawa	96	PT0061-C.g1312_199_1543_564_975	DBLa0.11	non-upsA	2	PT0061-C.g1312;PT0229-C.g1953
High transmission	Chikwawa (Malawi)	Malawi	Chikwawa	96	PT0061-C.g1481_226_1576_609_1020	DBLa0.1	non-upsA	2	PT0061-C.g1481;PT0113-C.g1815
High transmission	Chikwawa (Malawi)	Malawi	Chikwawa	96	PT0063-C.g139_205_1531_555_966	DBLa0.11	non-upsA	3	PT0063-C.g139;PT0092-C.g271;PT0115-C.g1356
High transmission	Chikwawa (Malawi)	Malawi	Chikwawa	96	PT0064-C.g1064_190_1516_555_966	DBLa0.1	non-upsA	2	PT0064-C.g1064;PT0173-C.g644
High transmission	Chikwawa (Malawi)	Malawi	Chikwawa	96	PT0066-C.g738_226_1489_579_990	DBLa1.5	upsA	6	PT0091-C.g24;PT0075-C.g2165;PT0216-C.g2957;PT0250-Cx.g927;PT0066-C.g738;PT0137-C.g21
High transmission	Chikwawa (Malawi)	Malawi	Chikwawa	96	PT0068-C.g627_190_1543_585_996	DBLa0.11	non-upsA	1	PT0068-C.g627
High transmission	Chikwawa (Malawi)	Malawi	Chikwawa	96	PT0070-C.g1055_190_1534_567_978	DBLa0.1	non-upsA	1	PT0070-C.g1055
High transmission	Chikwawa (Malawi)	Malawi	Chikwawa	96	PT0070-C.g1231_205_1516_570_981	DBLa0.17	non-upsA	1	PT0070-C.g1231
High transmission	Chikwawa (Malawi)	Malawi	Chikwawa	96	PT0072-C.g1093_187_1555_567_978	DBLa0.1	non-upsA	1	PT0072-C.g1093
High transmission	Chikwawa (Malawi)	Malawi	Chikwawa	96	PT0074-C.g1046_196_1486_567_978	DBLa0.8	non-upsA	2	PT0266-C.g1710;PT0074-C.g1046
High transmission	Chikwawa (Malawi)	Malawi	Chikwawa	96	PT0074-C.g378_190_1588_567_978	DBLa0.1	non-upsA	1	PT0074-C.g378
High transmission	Chikwawa (Malawi)	Malawi	Chikwawa	96	PT0075-C.g227_178_1489_549_960	DBLa0.11	non-upsA	1	PT0075-C.g227
High transmission	Chikwawa (Malawi)	Malawi	Chikwawa	96	PT0076-C.g1042_193_1534_591_1002	DBLa0.5	non-upsA	1	PT0076-C.g1042
High transmission	Chikwawa (Malawi)	Malawi	Chikwawa	96	PT0076-C.g1375_205_1495_576_987	DBLa0.5	non-upsA	1	PT0076-C.g1375
High transmission	Chikwawa (Malawi)	Malawi	Chikwawa	96	PT0077-C.g1977_181_1525_555_966	DBLa0.11	non-upsA	1	PT0077-C.g1977
High transmission	Chikwawa (Malawi)	Malawi	Chikwawa	96	PT0078-Cx.g1134_178_1519_528_939	DBLa0.1	non-upsA	2	PT0084-C.g521;PT0078-Cx.g1134
High transmission	Chikwawa (Malawi)	Malawi	Chikwawa	96	PT0078-Cx.g859_193_1501_555_966	DBLa0.11	non-upsA	1	PT0078-Cx.g859
High transmission	Chikwawa (Malawi)	Malawi	Chikwawa	96	PT0079-C.g490_220_1549_555_966	DBLa0.1	non-upsA	3	PT0136-C.g1220;PT0079-C.g490;PT0119-C.g2244
High transmission	Chikwawa (Malawi)	Malawi	Chikwawa	96	PT0080-C.g658_184_1525_555_966	DBLa0.1	non-upsA	3	PT0205-C.g2116;PT0266-C.g2422;PT0080-C.g658
High transmission	Chikwawa (Malawi)	Malawi	Chikwawa	96	PT0082-C.g121_178_1564_543_954	DBLa0.11	non-upsA	1	PT0082-C.g121
High transmission	Chikwawa (Malawi)	Malawi	Chikwawa	96	PT0083-C.g1072_193_1642_618_1029	DBLa0.1	non-upsA	1	PT0083-C.g1072
High transmission	Chikwawa (Malawi)	Malawi	Chikwawa	96	PT0083-C.g162_226_1585_603_1014	DBLa0.1	non-upsA	2	PT0096-C.g125;PT0083-C.g162
High transmission	Chikwawa (Malawi)	Malawi	Chikwawa	96	PT0085-C.g844_211_1504_564_975	DBLa0.17	non-upsA	2	PT0247-Cx.g462;PT0085-C.g844
High transmission	Chikwawa (Malawi)	Malawi	Chikwawa	96	PT0085-C.g892_208_1555_594_1005	DBLa0.5	non-upsA	1	PT0085-C.g892
High transmission	Chikwawa (Malawi)	Malawi	Chikwawa	96	PT0086-C.g797_205_1516_567_978	DBLa0.14	non-upsA	1	PT0086-C.g797
High transmission	Chikwawa (Malawi)	Malawi	Chikwawa	96	PT0088-C.g568_190_1519_570_981	DBLa0.5	non-upsA	1	PT0088-C.g568
High transmission	Chikwawa (Malawi)	Malawi	Chikwawa	96	PT0091-C.g333_187_1513_561_972	DBLa0.11	non-upsA	1	PT0091-C.g333
High transmission	Chikwawa (Malawi)	Malawi	Chikwawa	96	PT0091-C.g777_190_1561_573_984	DBLa0.1	non-upsA	1	PT0091-C.g777
High transmission	Chikwawa (Malawi)	Malawi	Chikwawa	96	PT0091-C.g900_178_1540_537_948	DBLa0.1	non-upsA	1	PT0091-C.g900
High transmission	Chikwawa (Malawi)	Malawi	Chikwawa	96	PT0092-C.g210_193_1522_567_978	DBLa0.5	non-upsA	2	PT0238-C.g1112;PT0092-C.g210
High transmission	Chikwawa (Malawi)	Malawi	Chikwawa	96	PT0092-C.g2310_220_1579_573_984	DBLa0.5	non-upsA	1	PT0092-C.g2310
High transmission	Chikwawa (Malawi)	Malawi	Chikwawa	96	PT0094-C.g63_211_1528_582_993	DBLa0.11	non-upsA	1	PT0094-C.g63
High transmission	Chikwawa (Malawi)	Malawi	Chikwawa	96	PT0095-C.g666_211_1582_594_1005	DBLa0.11	non-upsA	1	PT0095-C.g666
High transmission	Chikwawa (Malawi)	Malawi	Chikwawa	96	PT0097-C.g860_205_1573_579_990	DBLa0.11	non-upsA	1	PT0097-C.g860
High transmission	Chikwawa (Malawi)	Malawi	Chikwawa	96	PT0099-C.g1062_202_1552_573_984	DBLa0.1	non-upsA	2	PT0099-C.g1062;PT0198-C.g1080
High transmission	Chikwawa (Malawi)	Malawi	Chikwawa	96	PT0101-C.g446_193_1546_564_975	DBLa0.1	non-upsA	4	PT0171-C.g1598;PT0250-Cx.g10;PT0101-C.g446;PT0236-Cx.g880
High transmission	Chikwawa (Malawi)	Malawi	Chikwawa	96	PT0102-C.g398_214_1489_570_981	DBLa0.1	non-upsA	1	PT0102-C.g398
High transmission	Chikwawa (Malawi)	Malawi	Chikwawa	96	PT0104-C.g839_220_1621_591_1002	DBLa0.11	non-upsA	1	PT0104-C.g839
High transmission	Chikwawa (Malawi)	Malawi	Chikwawa	96	PT0106-C.g451_193_1456_552_963	DBLa0.1	non-upsA	1	PT0106-C.g451
High transmission	Chikwawa (Malawi)	Malawi	Chikwawa	96	PT0106-C.g865_175_1498_561_972	DBLa0.19	non-upsA	1	PT0106-C.g865
High transmission	Chikwawa (Malawi)	Malawi	Chikwawa	96	PT0109-C.g195_205_1507_570_981	DBLa0.1	non-upsA	1	PT0109-C.g195
High transmission	Chikwawa (Malawi)	Malawi	Chikwawa	96	PT0111-C.g1259_184_1594_615_1026	DBLa0.1	non-upsA	1	PT0111-C.g1259
High transmission	Chikwawa (Malawi)	Malawi	Chikwawa	96	PT0112-C.g1092_190_1477_546_957	DBLa0.1	non-upsA	1	PT0112-C.g1092
High transmission	Chikwawa (Malawi)	Malawi	Chikwawa	96	PT0112-C.g234_187_1492_558_969	DBLa0.1	non-upsA	1	PT0112-C.g234
High transmission	Chikwawa (Malawi)	Malawi	Chikwawa	96	PT0112-C.g448_232_1561_591_1002	DBLa0.1	non-upsA	1	PT0112-C.g448
High transmission	Chikwawa (Malawi)	Malawi	Chikwawa	96	PT0114-C.g863_217_1477_570_981	DBLa1.5	upsA	2	PT0114-C.g863;PT0127-C.g345
High transmission	Chikwawa (Malawi)	Malawi	Chikwawa	96	PT0115-C.g1037_202_1567_597_1008	DBLa0.11	non-upsA	1	PT0115-C.g1037
High transmission	Chikwawa (Malawi)	Malawi	Chikwawa	96	PT0115-C.g1094_208_1498_573_984	DBLa0.1	non-upsA	1	PT0115-C.g1094
High transmission	Chikwawa (Malawi)	Malawi	Chikwawa	96	PT0118-C.g850_178_1489_549_960	DBLa0.15	non-upsA	1	PT0118-C.g850
High transmission	Chikwawa (Malawi)	Malawi	Chikwawa	96	PT0118-C.g923_181_1513_567_978	DBLa0.1	non-upsA	1	PT0118-C.g923
High transmission	Chikwawa (Malawi)	Malawi	Chikwawa	96	PT0119-C.g2485_223_1540_594_1005	DBLa0.12	non-upsA	1	PT0119-C.g2485
High transmission	Chikwawa (Malawi)	Malawi	Chikwawa	96	PT0119-C.g2569_211_1507_573_984	DBLa0.1	non-upsA	1	PT0119-C.g2569
High transmission	Chikwawa (Malawi)	Malawi	Chikwawa	96	PT0120-Cx.g27_217_1579_606_1017	DBLa0.11	non-upsA	1	PT0120-Cx.g27
High transmission	Chikwawa (Malawi)	Malawi	Chikwawa	96	PT0120-Cx.g8_211_1570_582_993	DBLa0.1	non-upsA	1	PT0120-Cx.g8
High transmission	Chikwawa (Malawi)	Malawi	Chikwawa	96	PT0123-C.g1714_226_1540_600_1011	DBLa0.1	non-upsA	1	PT0123-C.g1714
High transmission	Chikwawa (Malawi)	Malawi	Chikwawa	96	PT0126-C.g716_184_1462_534_945	DBLa0.14	non-upsA	1	PT0126-C.g716
High transmission	Chikwawa (Malawi)	Malawi	Chikwawa	96	PT0126-C.g719_202_1564_588_999	DBLa0.11	non-upsA	1	PT0126-C.g719
High transmission	Chikwawa (Malawi)	Malawi	Chikwawa	96	PT0126-C.g747_184_1495_543_954	DBLa0.11	non-upsA	1	PT0126-C.g747
High transmission	Chikwawa (Malawi)	Malawi	Chikwawa	96	PT0130-C.g984_181_1564_612_1023	DBLa0.1	non-upsA	1	PT0130-C.g984
High transmission	Chikwawa (Malawi)	Malawi	Chikwawa	96	PT0131-C.g738_181_1492_549_960	DBLa0.22	non-upsA	1	PT0131-C.g738
High transmission	Chikwawa (Malawi)	Malawi	Chikwawa	96	PT0134-C.g63_202_1576_579_990	DBLa0.1	non-upsA	1	PT0134-C.g63
High transmission	Chikwawa (Malawi)	Malawi	Chikwawa	96	PT0134-C.g725_205_1564_579_990	DBLa0.17	non-upsA	2	PT0139-C.g163;PT0134-C.g725
High transmission	Chikwawa (Malawi)	Malawi	Chikwawa	96	PT0135-C.g520_208_1516_594_1005	DBLa0.1	non-upsA	1	PT0135-C.g520
High transmission	Chikwawa (Malawi)	Malawi	Chikwawa	96	PT0136-C.g1264_193_1513_573_984	DBLa0.1	non-upsA	1	PT0136-C.g1264
High transmission	Chikwawa (Malawi)	Malawi	Chikwawa	96	PT0137-C.g781_187_1552_570_981	DBLa0.1	non-upsA	1	PT0137-C.g781
High transmission	Chikwawa (Malawi)	Malawi	Chikwawa	96	PT0139-C.g35_196_1474_543_954	DBLa0.17	non-upsA	1	PT0139-C.g35
High transmission	Chikwawa (Malawi)	Malawi	Chikwawa	96	PT0140-C.g1789_217_1597_594_1005	DBLa0.1	non-upsA	1	PT0140-C.g1789
High transmission	Chikwawa (Malawi)	Malawi	Chikwawa	96	PT0140-C.g316_202_1510_588_999	DBLa0.11	non-upsA	1	PT0140-C.g316
High transmission	Chikwawa (Malawi)	Malawi	Chikwawa	96	PT0141-C.g1052_196_1495_558_969	DBLa0.11	non-upsA	1	PT0141-C.g1052
High transmission	Chikwawa (Malawi)	Malawi	Chikwawa	96	PT0141-C.g1070_208_1516_555_966	DBLa0.1	non-upsA	1	PT0141-C.g1070
High transmission	Chikwawa (Malawi)	Malawi	Chikwawa	96	PT0142-C.g1082_187_1486_558_969	DBLa0.1	non-upsA	1	PT0142-C.g1082
High transmission	Chikwawa (Malawi)	Malawi	Chikwawa	96	PT0142-C.g1889_202_1546_576_987	DBLa0.5	non-upsA	1	PT0142-C.g1889
High transmission	Chikwawa (Malawi)	Malawi	Chikwawa	96	PT0144-C.g389_217_1498_576_987	DBLa0.8	non-upsA	1	PT0144-C.g389
High transmission	Chikwawa (Malawi)	Malawi	Chikwawa	96	PT0148-C.g3053_211_1543_579_990	DBLa0.1	non-upsA	1	PT0148-C.g3053
High transmission	Chikwawa (Malawi)	Malawi	Chikwawa	96	PT0150-C.g368_193_1540_603_1014	DBLa0.11	non-upsA	1	PT0150-C.g368
High transmission	Chikwawa (Malawi)	Malawi	Chikwawa	96	PT0152-C.g1763_214_1507_585_996	DBLa0.5	non-upsA	3	PT0203-C.g2867;PT0276-C.g2572;PT0152-C.g1763
High transmission	Chikwawa (Malawi)	Malawi	Chikwawa	96	PT0158-C.g836_181_1612_576_987	DBLa0.15	non-upsA	3	PT0220-C.g749;PT0242-Cx.g728;PT0158-C.g836
High transmission	Chikwawa (Malawi)	Malawi	Chikwawa	96	PT0160-C.g1616_196_1507_558_969	DBLa0.1	non-upsA	1	PT0160-C.g1616
High transmission	Chikwawa (Malawi)	Malawi	Chikwawa	96	PT0161-C.g2395_196_1570_570_981	DBLa0.1	non-upsA	3	PT0162-C.g2256;PT0161-C.g2395;PT0222-C.g562
High transmission	Chikwawa (Malawi)	Malawi	Chikwawa	96	PT0187-C.g979_205_1567_585_996	DBLa0.5	non-upsA	1	PT0187-C.g979
High transmission	Chikwawa (Malawi)	Malawi	Chikwawa	96	PT0189-Cx.g647_199_1570_552_963	DBLa0.1	non-upsA	1	PT0189-Cx.g647
High transmission	Chikwawa (Malawi)	Malawi	Chikwawa	96	PT0190-C.g4738_193_1510_543_954	DBLa0.19	non-upsA	1	PT0190-C.g4738
High transmission	Chikwawa (Malawi)	Malawi	Chikwawa	96	PT0193-C.g2380_199_1468_558_969	DBLa0.8	non-upsA	1	PT0193-C.g2380
High transmission	Chikwawa (Malawi)	Malawi	Chikwawa	96	PT0193-C.g822_193_1540_573_984	DBLa0.5	non-upsA	1	PT0193-C.g822
High transmission	Chikwawa (Malawi)	Malawi	Chikwawa	96	PT0199-C.g594_232_1537_597_1008	DBLa0.1	non-upsA	1	PT0199-C.g594
High transmission	Chikwawa (Malawi)	Malawi	Chikwawa	96	PT0199-C.g628_208_1552_588_999	DBLa0.1	non-upsA	2	PT0199-C.g628;PT0262-C.g666
High transmission	Chikwawa (Malawi)	Malawi	Chikwawa	96	PT0199-C.g755_199_1537_582_993	DBLa0.1	non-upsA	2	PT0247-Cx.g412;PT0199-C.g755
High transmission	Chikwawa (Malawi)	Malawi	Chikwawa	96	PT0201-Cx.g1274_202_1498_570_981	DBLa0.1	non-upsA	1	PT0201-Cx.g1274
High transmission	Chikwawa (Malawi)	Malawi	Chikwawa	96	PT0203-C.g949_190_1474_555_966	DBLa0.1	non-upsA	1	PT0203-C.g949
High transmission	Chikwawa (Malawi)	Malawi	Chikwawa	96	PT0203-C.g966_190_1525_552_963	DBLa0.1	non-upsA	1	PT0203-C.g966
High transmission	Chikwawa (Malawi)	Malawi	Chikwawa	96	PT0206-Cx.g468_193_1525_573_984	DBLa0.22	non-upsA	2	PT0240-C.g432;PT0206-Cx.g468
High transmission	Chikwawa (Malawi)	Malawi	Chikwawa	96	PT0207-C.g1199_220_1552_588_999	DBLa0.1	non-upsA	1	PT0207-C.g1199
High transmission	Chikwawa (Malawi)	Malawi	Chikwawa	96	PT0209-C.g3087_190_1456_543_954	DBLa0.11	non-upsA	1	PT0209-C.g3087
High transmission	Chikwawa (Malawi)	Malawi	Chikwawa	96	PT0210-C.g3452_196_1513_555_966	DBLa0.11	non-upsA	3	PT0210-C.g3452;PT0249-Cx.g861;PT0230-Cx.g505
High transmission	Chikwawa (Malawi)	Malawi	Chikwawa	96	PT0211-C.g1085_199_1531_570_981	DBLa0.1	non-upsA	1	PT0211-C.g1085
High transmission	Chikwawa (Malawi)	Malawi	Chikwawa	96	PT0214-Cx.g401_205_1555_594_1005	DBLa0.11	non-upsA	1	PT0214-Cx.g401
High transmission	Chikwawa (Malawi)	Malawi	Chikwawa	96	PT0216-C.g350_232_1588_618_1029	DBLa0.5	non-upsA	1	PT0216-C.g350
High transmission	Chikwawa (Malawi)	Malawi	Chikwawa	96	PT0216-C.g496_190_1531_573_984	DBLa0.22	non-upsA	1	PT0216-C.g496
High transmission	Chikwawa (Malawi)	Malawi	Chikwawa	96	PT0229-C.g1799_196_1546_573_984	DBLa0.1	non-upsA	1	PT0229-C.g1799
High transmission	Chikwawa (Malawi)	Malawi	Chikwawa	96	PT0229-C.g186_199_1516_561_972	DBLa0.8	non-upsA	1	PT0229-C.g186
High transmission	Chikwawa (Malawi)	Malawi	Chikwawa	96	PT0230-Cx.g685_235_1558_606_1017	DBLa0.1	non-upsA	1	PT0230-Cx.g685
High transmission	Chikwawa (Malawi)	Malawi	Chikwawa	96	PT0234-Cx.g754_178_1498_561_972	DBLa0.11	non-upsA	1	PT0234-Cx.g754
High transmission	Chikwawa (Malawi)	Malawi	Chikwawa	96	PT0234-Cx.g757_202_1513_570_981	DBLa0.1	non-upsA	1	PT0234-Cx.g757
High transmission	Chikwawa (Malawi)	Malawi	Chikwawa	96	PT0236-Cx.g1719_220_1522_582_993	DBLa0.1	non-upsA	1	PT0236-Cx.g1719
High transmission	Chikwawa (Malawi)	Malawi	Chikwawa	96	PT0243-Cx.g2248_181_1471_543_954	DBLa0.11	non-upsA	1	PT0243-Cx.g2248
High transmission	Chikwawa (Malawi)	Malawi	Chikwawa	96	PT0244-Cx.g1653_208_1546_594_1005	DBLa0.1	non-upsA	1	PT0244-Cx.g1653
High transmission	Chikwawa (Malawi)	Malawi	Chikwawa	96	PT0247-Cx.g689_202_1510_567_978	DBLa0.15	non-upsA	1	PT0247-Cx.g689
High transmission	Chikwawa (Malawi)	Malawi	Chikwawa	96	PT0249-Cx.g1208_199_1525_579_990	DBLa0.11	non-upsA	1	PT0249-Cx.g1208
High transmission	Chikwawa (Malawi)	Malawi	Chikwawa	96	PT0250-Cx.g2765_205_1570_624_1035	DBLa0.1	non-upsA	1	PT0250-Cx.g2765
High transmission	Chikwawa (Malawi)	Malawi	Chikwawa	96	PT0257-Cx.g300_181_1546_576_987	DBLa0.1	non-upsA	1	PT0257-Cx.g300
High transmission	Chikwawa (Malawi)	Malawi	Chikwawa	96	PT0257-Cx.g593_208_1504_558_969	DBLa0.5	non-upsA	1	PT0257-Cx.g593
High transmission	Chikwawa (Malawi)	Malawi	Chikwawa	96	PT0261-Cx.g903_187_1501_519_930	DBLa0.11	non-upsA	1	PT0261-Cx.g903
High transmission	Chikwawa (Malawi)	Malawi	Chikwawa	96	PT0262-C.g700_196_1558_558_969	DBLa0.1	non-upsA	1	PT0262-C.g700
High transmission	Chikwawa (Malawi)	Malawi	Chikwawa	96	PT0264-C.g590_223_1543_576_987	DBLa0.11	non-upsA	1	PT0264-C.g590
High transmission	Chikwawa (Malawi)	Malawi	Chikwawa	96	PT0269-C.g831_205_1609_585_996	DBLa0.1	non-upsA	1	PT0269-C.g831
High transmission	Chikwawa (Malawi)	Malawi	Chikwawa	96	PT0270-C.g667_220_1573_597_1008	DBLa0.11	non-upsA	1	PT0270-C.g667
High transmission	Chikwawa (Malawi)	Malawi	Chikwawa	96	PT0276-C.g2046_193_1495_558_969	DBLa0.19	non-upsA	1	PT0276-C.g2046
High transmission	Chikwawa (Malawi)	Malawi	Chikwawa	96	PT0276-C.g3065_214_1612_576_987	DBLa0.1	non-upsA	1	PT0276-C.g3065
High transmission	Chikwawa (Malawi)	Malawi	Chikwawa	96	PT0276-C.g494_199_1504_564_975	DBLa0.11	non-upsA	1	PT0276-C.g494
High transmission	Chikwawa (Malawi)	Malawi	Chikwawa	96	PT0277-C.g1162_178_1510_561_972	DBLa0.1	non-upsA	1	PT0277-C.g1162
High transmission	Chikwawa (Malawi)	Malawi	Chikwawa	96	PT0277-C.g802_181_1444_537_948	DBLa0.12	non-upsA	1	PT0277-C.g802
High transmission	Chikwawa (Malawi)	Malawi	Chikwawa	96	PT0008-CW.g429_208_1534_576_984	DBLa0.1	non-upsA	1	PT0008-CW.g429
High transmission	Chikwawa (Malawi)	Malawi	Chikwawa	96	PT0010-CW.g511_214_1570_582_990	DBLa0.1	non-upsA	1	PT0010-CW.g511
High transmission	Chikwawa (Malawi)	Malawi	Chikwawa	96	PT0010-CW.g51_205_1534_570_978	DBLa0.5	non-upsA	1	PT0010-CW.g51
High transmission	Chikwawa (Malawi)	Malawi	Chikwawa	96	PT0010-CW.g520_232_1519_588_996	DBLa0.1	non-upsA	2	PT0010-CW.g520;PT0158-C.g314
High transmission	Chikwawa (Malawi)	Malawi	Chikwawa	96	PT0029-C.g1024_214_1477_561_969	DBLa0.19	non-upsA	1	PT0029-C.g1024
High transmission	Chikwawa (Malawi)	Malawi	Chikwawa	96	PT0029-C.g19_184_1501_552_960	DBLa0.1	non-upsA	1	PT0029-C.g19
High transmission	Chikwawa (Malawi)	Malawi	Chikwawa	96	PT0029-C.g5_241_1528_597_1005	DBLa0.11	non-upsA	2	PT0103-C.g87;PT0029-C.g5
High transmission	Chikwawa (Malawi)	Malawi	Chikwawa	96	PT0031-C.g396_181_1555_534_942	DBLa0.11	non-upsA	1	PT0031-C.g396
High transmission	Chikwawa (Malawi)	Malawi	Chikwawa	96	PT0032-C.g517_181_1456_549_957	DBLa0.1	non-upsA	1	PT0032-C.g517
High transmission	Chikwawa (Malawi)	Malawi	Chikwawa	96	PT0035-C.g546_181_1471_549_957	DBLa0.14	non-upsA	1	PT0035-C.g546
High transmission	Chikwawa (Malawi)	Malawi	Chikwawa	96	PT0035-C.g571_205_1492_573_981	DBLa0.11	non-upsA	1	PT0035-C.g571
High transmission	Chikwawa (Malawi)	Malawi	Chikwawa	96	PT0042-C.g451_211_1501_573_981	DBLa0.11	non-upsA	1	PT0042-C.g451
High transmission	Chikwawa (Malawi)	Malawi	Chikwawa	96	PT0043-C.g105_172_1525_531_939	DBLa0.1	non-upsA	1	PT0043-C.g105
High transmission	Chikwawa (Malawi)	Malawi	Chikwawa	96	PT0043-C.g1252_190_1585_585_993	DBLa0.1	non-upsA	1	PT0043-C.g1252
High transmission	Chikwawa (Malawi)	Malawi	Chikwawa	96	PT0043-C.g1280_175_1510_540_948	DBLa0.1	non-upsA	2	PT0170-C.g584;PT0043-C.g1280
High transmission	Chikwawa (Malawi)	Malawi	Chikwawa	96	PT0044-C.g104_190_1567_552_960	DBLa0.1	non-upsA	1	PT0044-C.g104
High transmission	Chikwawa (Malawi)	Malawi	Chikwawa	96	PT0044-C.g117_226_1588_603_1011	DBLa0.11	non-upsA	2	PT0203-C.g2042;PT0044-C.g117
High transmission	Chikwawa (Malawi)	Malawi	Chikwawa	96	PT0046-C.g1001_202_1540_573_981	DBLa0.14	non-upsA	1	PT0046-C.g1001
High transmission	Chikwawa (Malawi)	Malawi	Chikwawa	96	PT0046-C.g28_211_1600_588_996	DBLa0.11	non-upsA	2	PT0046-C.g28;PT0137-C.g7
High transmission	Chikwawa (Malawi)	Malawi	Chikwawa	96	PT0046-C.g986_190_1504_564_972	DBLa0.1	non-upsA	1	PT0046-C.g986
High transmission	Chikwawa (Malawi)	Malawi	Chikwawa	96	PT0047-C.g1013_196_1543_582_990	DBLa0.1	non-upsA	1	PT0047-C.g1013
High transmission	Chikwawa (Malawi)	Malawi	Chikwawa	96	PT0052-C.g780_196_1504_570_978	DBLa0.19	non-upsA	1	PT0052-C.g780
High transmission	Chikwawa (Malawi)	Malawi	Chikwawa	96	PT0055-C.g1225_193_1534_576_984	DBLa0.22	non-upsA	1	PT0055-C.g1225
High transmission	Chikwawa (Malawi)	Malawi	Chikwawa	96	PT0056-C.g930_193_1492_558_966	DBLa0.11	non-upsA	1	PT0056-C.g930
High transmission	Chikwawa (Malawi)	Malawi	Chikwawa	96	PT0057-C.g1780_181_1504_534_942	DBLa0.15	non-upsA	1	PT0057-C.g1780
High transmission	Chikwawa (Malawi)	Malawi	Chikwawa	96	PT0058-C.g519_196_1555_573_981	DBLa0.11	non-upsA	1	PT0058-C.g519
High transmission	Chikwawa (Malawi)	Malawi	Chikwawa	96	PT0061-C.g1684_193_1555_567_975	DBLa0.11	non-upsA	1	PT0061-C.g1684
High transmission	Chikwawa (Malawi)	Malawi	Chikwawa	96	PT0061-C.g1739_205_1585_594_1002	DBLa0.11	non-upsA	1	PT0061-C.g1739
High transmission	Chikwawa (Malawi)	Malawi	Chikwawa	96	PT0061-C.g1772_220_1537_573_981	DBLa0.1	non-upsA	2	PT0061-C.g1772;PT0198-C.g1202
High transmission	Chikwawa (Malawi)	Malawi	Chikwawa	96	PT0061-C.g55_187_1525_558_966	DBLa0.5	non-upsA	1	PT0061-C.g55
High transmission	Chikwawa (Malawi)	Malawi	Chikwawa	96	PT0062-C.g2761_184_1468_552_960	DBLa0.1	non-upsA	1	PT0062-C.g2761
High transmission	Chikwawa (Malawi)	Malawi	Chikwawa	96	PT0063-C.g231_208_1564_567_975	DBLa0.1	non-upsA	2	PT0063-C.g231;PT0252-Cx.g1083
High transmission	Chikwawa (Malawi)	Malawi	Chikwawa	96	PT0063-C.g361_190_1522_558_966	DBLa0.1	non-upsA	2	PT0161-C.g760;PT0063-C.g361
High transmission	Chikwawa (Malawi)	Malawi	Chikwawa	96	PT0063-C.g524_190_1486_543_951	DBLa0.11	non-upsA	2	PT0240-C.g675;PT0063-C.g524
High transmission	Chikwawa (Malawi)	Malawi	Chikwawa	96	PT0063-C.g551_190_1546_570_978	DBLa0.11	non-upsA	1	PT0063-C.g551
High transmission	Chikwawa (Malawi)	Malawi	Chikwawa	96	PT0064-C.g120_247_1549_591_999	DBLa0.1	non-upsA	1	PT0064-C.g120
High transmission	Chikwawa (Malawi)	Malawi	Chikwawa	96	PT0064-C.g7_217_1570_564_972	DBLa0.11	non-upsA	2	PT0092-C.g709;PT0064-C.g7
High transmission	Chikwawa (Malawi)	Malawi	Chikwawa	96	PT0069-C.g192_190_1528_576_984	DBLa0.17	non-upsA	1	PT0069-C.g192
High transmission	Chikwawa (Malawi)	Malawi	Chikwawa	96	PT0070-C.g409_202_1546_573_981	DBLa0.5	non-upsA	1	PT0070-C.g409
High transmission	Chikwawa (Malawi)	Malawi	Chikwawa	96	PT0071-C.g482_190_1528_573_981	DBLa0.1	non-upsA	1	PT0071-C.g482
High transmission	Chikwawa (Malawi)	Malawi	Chikwawa	96	PT0072-C.g1070_187_1504_552_960	DBLa0.1	non-upsA	1	PT0072-C.g1070
High transmission	Chikwawa (Malawi)	Malawi	Chikwawa	96	PT0072-C.g1082_172_1549_546_954	DBLa0.1	non-upsA	1	PT0072-C.g1082
High transmission	Chikwawa (Malawi)	Malawi	Chikwawa	96	PT0072-C.g1175_214_1582_594_1002	DBLa0.1	non-upsA	1	PT0072-C.g1175
High transmission	Chikwawa (Malawi)	Malawi	Chikwawa	96	PT0072-C.g265_202_1597_582_990	DBLa0.11	non-upsA	1	PT0072-C.g265
High transmission	Chikwawa (Malawi)	Malawi	Chikwawa	96	PT0073-C.g468_184_1543_561_969	DBLa0.5	non-upsA	1	PT0073-C.g468
High transmission	Chikwawa (Malawi)	Malawi	Chikwawa	96	PT0075-C.g1265_226_1486_573_981	DBLa0.11	non-upsA	1	PT0075-C.g1265
High transmission	Chikwawa (Malawi)	Malawi	Chikwawa	96	PT0075-C.g2253_202_1525_576_984	DBLa0.1	non-upsA	1	PT0075-C.g2253
High transmission	Chikwawa (Malawi)	Malawi	Chikwawa	96	PT0075-C.g81_187_1519_567_975	DBLa0.1	non-upsA	1	PT0075-C.g81
High transmission	Chikwawa (Malawi)	Malawi	Chikwawa	96	PT0077-C.g1942_193_1549_564_972	DBLa0.1	non-upsA	1	PT0077-C.g1942
High transmission	Chikwawa (Malawi)	Malawi	Chikwawa	96	PT0077-C.g231_223_1522_594_1002	DBLa0.22	non-upsA	1	PT0077-C.g231
High transmission	Chikwawa (Malawi)	Malawi	Chikwawa	96	PT0078-Cx.g1093_205_1501_573_981	DBLa0.15	non-upsA	2	PT0241-C.g18;PT0078-Cx.g1093
High transmission	Chikwawa (Malawi)	Malawi	Chikwawa	96	PT0078-Cx.g77_232_1519_600_1008	DBLa0.1	non-upsA	3	PT0114-C.g1035;PT0078-Cx.g81;PT0078-Cx.g77
High transmission	Chikwawa (Malawi)	Malawi	Chikwawa	96	PT0079-C.g56_202_1585_591_999	DBLa0.11	non-upsA	3	PT0079-C.g56;PT0136-C.g601;PT0119-C.g1758
High transmission	Chikwawa (Malawi)	Malawi	Chikwawa	96	PT0082-C.g2694_187_1486_546_954	DBLa0.5	non-upsA	1	PT0082-C.g2694
High transmission	Chikwawa (Malawi)	Malawi	Chikwawa	96	PT0082-C.g903_199_1495_564_972	DBLa0.11	non-upsA	1	PT0082-C.g903
High transmission	Chikwawa (Malawi)	Malawi	Chikwawa	96	PT0083-C.g1024_199_1516_567_975	DBLa0.5	non-upsA	1	PT0083-C.g1024
High transmission	Chikwawa (Malawi)	Malawi	Chikwawa	96	PT0083-C.g719_187_1495_570_978	DBLa0.5	non-upsA	1	PT0083-C.g719
High transmission	Chikwawa (Malawi)	Malawi	Chikwawa	96	PT0084-C.g622_202_1573_561_969	DBLa0.1	non-upsA	1	PT0084-C.g622
High transmission	Chikwawa (Malawi)	Malawi	Chikwawa	96	PT0085-C.g938_199_1552_573_981	DBLa0.11	non-upsA	1	PT0085-C.g938
High transmission	Chikwawa (Malawi)	Malawi	Chikwawa	96	PT0087-C.g1029_190_1516_540_948	DBLa0.1	non-upsA	2	PT0087-C.g1029;PT0263-C.g384
High transmission	Chikwawa (Malawi)	Malawi	Chikwawa	96	PT0087-C.g878_208_1516_567_975	DBLa0.11	non-upsA	2	PT0092-C.g1062;PT0087-C.g878
High transmission	Chikwawa (Malawi)	Malawi	Chikwawa	96	PT0088-C.g549_217_1552_597_1005	DBLa0.1	non-upsA	2	PT0088-C.g549;PT0240-C.g599
High transmission	Chikwawa (Malawi)	Malawi	Chikwawa	96	PT0089-C.g202_205_1540_609_1017	DBLa0.5	non-upsA	1	PT0089-C.g202
High transmission	Chikwawa (Malawi)	Malawi	Chikwawa	96	PT0089-C.g233_196_1486_561_969	DBLa0.11	non-upsA	1	PT0089-C.g233
High transmission	Chikwawa (Malawi)	Malawi	Chikwawa	96	PT0089-C.g35_199_1567_576_984	DBLa0.15	non-upsA	2	PT0089-C.g35;PT0144-C.g1237
High transmission	Chikwawa (Malawi)	Malawi	Chikwawa	96	PT0090-C.g1148_175_1474_537_945	DBLa0.11	non-upsA	1	PT0090-C.g1148
High transmission	Chikwawa (Malawi)	Malawi	Chikwawa	96	PT0091-C.g957_190_1471_543_951	DBLa0.11	non-upsA	2	PT0091-C.g957;PT0222-C.g438
High transmission	Chikwawa (Malawi)	Malawi	Chikwawa	96	PT0095-C.g510_217_1573_591_999	DBLa0.1	non-upsA	2	PT0095-C.g510;PT0141-C.g702
High transmission	Chikwawa (Malawi)	Malawi	Chikwawa	96	PT0095-C.g698_190_1501_552_960	DBLa0.5	non-upsA	1	PT0095-C.g698
High transmission	Chikwawa (Malawi)	Malawi	Chikwawa	96	PT0096-C.g2_196_1492_549_957	DBLa0.1	non-upsA	1	PT0096-C.g2
High transmission	Chikwawa (Malawi)	Malawi	Chikwawa	96	PT0096-C.g994_202_1564_564_972	DBLa0.1	non-upsA	1	PT0096-C.g994
High transmission	Chikwawa (Malawi)	Malawi	Chikwawa	96	PT0097-C.g1424_208_1510_573_981	DBLa0.11	non-upsA	1	PT0097-C.g1424
High transmission	Chikwawa (Malawi)	Malawi	Chikwawa	96	PT0098-C.g625_199_1501_561_969	DBLa0.1	non-upsA	1	PT0098-C.g625
High transmission	Chikwawa (Malawi)	Malawi	Chikwawa	96	PT0099-C.g981_229_1525_597_1005	DBLa0.1	non-upsA	1	PT0099-C.g981
High transmission	Chikwawa (Malawi)	Malawi	Chikwawa	96	PT0100-C.g144_202_1507_579_987	DBLa0.11	non-upsA	1	PT0100-C.g144
High transmission	Chikwawa (Malawi)	Malawi	Chikwawa	96	PT0102-C.g658_193_1492_570_978	DBLa0.1	non-upsA	1	PT0102-C.g658
High transmission	Chikwawa (Malawi)	Malawi	Chikwawa	96	PT0102-C.g710_199_1579_606_1014	DBLa0.1	non-upsA	1	PT0102-C.g710
High transmission	Chikwawa (Malawi)	Malawi	Chikwawa	96	PT0104-C.g676_190_1582_585_993	DBLa0.1	non-upsA	1	PT0104-C.g676
High transmission	Chikwawa (Malawi)	Malawi	Chikwawa	96	PT0108-C.g838_187_1591_600_1008	DBLa0.1	non-upsA	1	PT0108-C.g838
High transmission	Chikwawa (Malawi)	Malawi	Chikwawa	96	PT0108-C.g934_199_1540_591_999	DBLa0.1	non-upsA	1	PT0108-C.g934
High transmission	Chikwawa (Malawi)	Malawi	Chikwawa	96	PT0109-C.g835_196_1588_576_984	DBLa0.1	non-upsA	1	PT0109-C.g835
High transmission	Chikwawa (Malawi)	Malawi	Chikwawa	96	PT0111-C.g1143_193_1564_561_969	DBLa0.14	non-upsA	1	PT0111-C.g1143
High transmission	Chikwawa (Malawi)	Malawi	Chikwawa	96	PT0118-C.g618_193_1588_558_966	DBLa0.1	non-upsA	1	PT0118-C.g618
High transmission	Chikwawa (Malawi)	Malawi	Chikwawa	96	PT0118-C.g828_190_1561_573_981	DBLa0.1	non-upsA	1	PT0118-C.g828
High transmission	Chikwawa (Malawi)	Malawi	Chikwawa	96	PT0119-C.g2353_205_1495_570_978	DBLa0.11	non-upsA	1	PT0119-C.g2353
High transmission	Chikwawa (Malawi)	Malawi	Chikwawa	96	PT0129-C.g510_196_1531_582_990	DBLa0.19	non-upsA	1	PT0129-C.g510
High transmission	Chikwawa (Malawi)	Malawi	Chikwawa	96	PT0129-C.g536_181_1501_558_966	DBLa0.11	non-upsA	1	PT0129-C.g536
High transmission	Chikwawa (Malawi)	Malawi	Chikwawa	96	PT0129-C.g622_217_1603_612_1020	DBLa0.11	non-upsA	1	PT0129-C.g622
High transmission	Chikwawa (Malawi)	Malawi	Chikwawa	96	PT0129-C.g745_181_1516_558_966	DBLa0.1	non-upsA	1	PT0129-C.g745
High transmission	Chikwawa (Malawi)	Malawi	Chikwawa	96	PT0130-C.g700_187_1519_540_948	DBLa0.5	non-upsA	1	PT0130-C.g700
High transmission	Chikwawa (Malawi)	Malawi	Chikwawa	96	PT0130-C.g864_190_1462_546_954	DBLa0.11	non-upsA	1	PT0130-C.g864
High transmission	Chikwawa (Malawi)	Malawi	Chikwawa	96	PT0132-C.g492_190_1480_555_963	DBLa0.11	non-upsA	1	PT0132-C.g492
High transmission	Chikwawa (Malawi)	Malawi	Chikwawa	96	PT0132-C.g598_190_1552_582_990	DBLa0.11	non-upsA	1	PT0132-C.g598
High transmission	Chikwawa (Malawi)	Malawi	Chikwawa	96	PT0134-C.g788_217_1534_570_978	DBLa0.1	non-upsA	1	PT0134-C.g788
High transmission	Chikwawa (Malawi)	Malawi	Chikwawa	96	PT0135-C.g724_235_1522_579_987	DBLa0.1	non-upsA	1	PT0135-C.g724
High transmission	Chikwawa (Malawi)	Malawi	Chikwawa	96	PT0135-C.g735_193_1564_564_972	DBLa0.11	non-upsA	1	PT0135-C.g735
High transmission	Chikwawa (Malawi)	Malawi	Chikwawa	96	PT0135-C.g775_199_1510_573_981	DBLa0.11	non-upsA	1	PT0135-C.g775
High transmission	Chikwawa (Malawi)	Malawi	Chikwawa	96	PT0136-C.g1049_181_1504_561_969	DBLa0.1	non-upsA	2	PT0136-C.g1049;PT0277-C.g1135
High transmission	Chikwawa (Malawi)	Malawi	Chikwawa	96	PT0136-C.g1234_187_1480_555_963	DBLa0.11	non-upsA	1	PT0136-C.g1234
High transmission	Chikwawa (Malawi)	Malawi	Chikwawa	96	PT0136-C.g73_232_1552_618_1026	DBLa0.5	non-upsA	1	PT0136-C.g73
High transmission	Chikwawa (Malawi)	Malawi	Chikwawa	96	PT0140-C.g2792_190_1504_564_972	DBLa0.11	non-upsA	1	PT0140-C.g2792
High transmission	Chikwawa (Malawi)	Malawi	Chikwawa	96	PT0140-C.g898_208_1501_576_984	DBLa0.1	non-upsA	2	PT0140-C.g898;PT0243-Cx.g2068
High transmission	Chikwawa (Malawi)	Malawi	Chikwawa	96	PT0141-C.g798_202_1558_579_987	DBLa0.1	non-upsA	1	PT0141-C.g798
High transmission	Chikwawa (Malawi)	Malawi	Chikwawa	96	PT0143-C.g1008_181_1468_540_948	DBLa0.11	non-upsA	1	PT0143-C.g1008
High transmission	Chikwawa (Malawi)	Malawi	Chikwawa	96	PT0143-C.g1415_211_1489_570_978	DBLa0.1	non-upsA	1	PT0143-C.g1415
High transmission	Chikwawa (Malawi)	Malawi	Chikwawa	96	PT0143-C.g1468_199_1552_582_990	DBLa0.5	non-upsA	2	PT0219-C.g205;PT0143-C.g1468
High transmission	Chikwawa (Malawi)	Malawi	Chikwawa	96	PT0145-C.g853_199_1510_561_969	DBLa0.11	non-upsA	1	PT0145-C.g853
High transmission	Chikwawa (Malawi)	Malawi	Chikwawa	96	PT0148-C.g4540_193_1504_534_942	DBLa0.5	non-upsA	1	PT0148-C.g4540
High transmission	Chikwawa (Malawi)	Malawi	Chikwawa	96	PT0149-C.g672_193_1513_555_963	DBLa0.11	non-upsA	1	PT0149-C.g672
High transmission	Chikwawa (Malawi)	Malawi	Chikwawa	96	PT0155-C.g1401_184_1540_567_975	DBLa0.1	non-upsA	2	PT0155-C.g1401;PT0165-C.g813
High transmission	Chikwawa (Malawi)	Malawi	Chikwawa	96	PT0156-C.g9_220_1549_591_999	DBLa0.1	non-upsA	1	PT0156-C.g9
High transmission	Chikwawa (Malawi)	Malawi	Chikwawa	96	PT0158-C.g614_232_1561_621_1029	DBLa0.11	non-upsA	1	PT0158-C.g614
High transmission	Chikwawa (Malawi)	Malawi	Chikwawa	96	PT0158-C.g896_241_1513_588_996	DBLa0.1	non-upsA	1	PT0158-C.g896
High transmission	Chikwawa (Malawi)	Malawi	Chikwawa	96	PT0161-C.g255_199_1492_573_981	DBLa0.13	non-upsA	2	PT0231-Cx.g785;PT0161-C.g255
High transmission	Chikwawa (Malawi)	Malawi	Chikwawa	96	PT0162-C.g398_196_1525_579_987	DBLa0.5	non-upsA	1	PT0162-C.g398
High transmission	Chikwawa (Malawi)	Malawi	Chikwawa	96	PT0165-C.g571_208_1495_573_981	DBLa0.11	non-upsA	1	PT0165-C.g571
High transmission	Chikwawa (Malawi)	Malawi	Chikwawa	96	PT0168-C.g604_202_1480_561_969	DBLa0.11	non-upsA	2	PT0168-C.g604;PT0198-C.g1404
High transmission	Chikwawa (Malawi)	Malawi	Chikwawa	96	PT0171-C.g1458_196_1516_558_966	DBLa0.1	non-upsA	1	PT0171-C.g1458
High transmission	Chikwawa (Malawi)	Malawi	Chikwawa	96	PT0172-C.g2138_205_1540_597_1005	DBLa0.19	non-upsA	1	PT0172-C.g2138
High transmission	Chikwawa (Malawi)	Malawi	Chikwawa	96	PT0189-Cx.g513_196_1564_582_990	DBLa0.11	non-upsA	1	PT0189-Cx.g513
High transmission	Chikwawa (Malawi)	Malawi	Chikwawa	96	PT0193-C.g441_214_1561_609_1017	DBLa0.5	non-upsA	1	PT0193-C.g441
High transmission	Chikwawa (Malawi)	Malawi	Chikwawa	96	PT0193-C.g807_181_1510_558_966	DBLa0.11	non-upsA	1	PT0193-C.g807
High transmission	Chikwawa (Malawi)	Malawi	Chikwawa	96	PT0199-C.g677_211_1543_576_984	DBLa0.5	non-upsA	1	PT0199-C.g677
High transmission	Chikwawa (Malawi)	Malawi	Chikwawa	96	PT0199-C.g806_211_1510_558_966	DBLa0.1	non-upsA	2	PT0262-C.g728;PT0199-C.g806
High transmission	Chikwawa (Malawi)	Malawi	Chikwawa	96	PT0203-C.g1023_214_1528_573_981	DBLa0.1	non-upsA	1	PT0203-C.g1023
High transmission	Chikwawa (Malawi)	Malawi	Chikwawa	96	PT0205-C.g2238_226_1540_612_1020	DBLa0.19	non-upsA	1	PT0205-C.g2238
High transmission	Chikwawa (Malawi)	Malawi	Chikwawa	96	PT0205-C.g2241_220_1519_582_990	DBLa0.19	non-upsA	1	PT0205-C.g2241
High transmission	Chikwawa (Malawi)	Malawi	Chikwawa	96	PT0207-C.g1251_217_1609_591_999	DBLa0.17	non-upsA	3	PT0171-C.g1598;PT0207-C.g1251;PT0250-Cx.g10
High transmission	Chikwawa (Malawi)	Malawi	Chikwawa	96	PT0208-C.g355_208_1576_594_1002	DBLa0.11	non-upsA	1	PT0208-C.g355
High transmission	Chikwawa (Malawi)	Malawi	Chikwawa	96	PT0208-C.g627_202_1549_561_969	DBLa0.1	non-upsA	1	PT0208-C.g627
High transmission	Chikwawa (Malawi)	Malawi	Chikwawa	96	PT0209-C.g627_211_1492_573_981	DBLa0.15	non-upsA	1	PT0209-C.g627
High transmission	Chikwawa (Malawi)	Malawi	Chikwawa	96	PT0216-C.g630_205_1555_564_972	DBLa0.1	non-upsA	1	PT0216-C.g630
High transmission	Chikwawa (Malawi)	Malawi	Chikwawa	96	PT0216-C.g859_193_1468_561_969	DBLa0.1	non-upsA	1	PT0216-C.g859
High transmission	Chikwawa (Malawi)	Malawi	Chikwawa	96	PT0217-Cx.g815_202_1507_585_993	DBLa0.17	non-upsA	1	PT0217-Cx.g815
High transmission	Chikwawa (Malawi)	Malawi	Chikwawa	96	PT0225-C.g725_214_1567_570_978	DBLa0.11	non-upsA	1	PT0225-C.g725
High transmission	Chikwawa (Malawi)	Malawi	Chikwawa	96	PT0234-Cx.g811_202_1426_543_951	DBLa0.15	non-upsA	1	PT0234-Cx.g811
High transmission	Chikwawa (Malawi)	Malawi	Chikwawa	96	PT0236-Cx.g1256_232_1492_567_975	DBLa0.5	non-upsA	1	PT0236-Cx.g1256
High transmission	Chikwawa (Malawi)	Malawi	Chikwawa	96	PT0236-Cx.g146_184_1501_549_957	DBLa0.11	non-upsA	1	PT0236-Cx.g146
High transmission	Chikwawa (Malawi)	Malawi	Chikwawa	96	PT0236-Cx.g603_175_1528_540_948	DBLa0.1	non-upsA	1	PT0236-Cx.g603
High transmission	Chikwawa (Malawi)	Malawi	Chikwawa	96	PT0239-Cx.g257_205_1531_570_978	DBLa0.11	non-upsA	1	PT0239-Cx.g257
High transmission	Chikwawa (Malawi)	Malawi	Chikwawa	96	PT0239-Cx.g672_187_1477_564_972	DBLa0.5	non-upsA	1	PT0239-Cx.g672
High transmission	Chikwawa (Malawi)	Malawi	Chikwawa	96	PT0240-C.g620_205_1522_558_966	DBLa0.8	non-upsA	1	PT0240-C.g620
High transmission	Chikwawa (Malawi)	Malawi	Chikwawa	96	PT0241-C.g914_202_1546_582_990	DBLa0.5	non-upsA	1	PT0241-C.g914
High transmission	Chikwawa (Malawi)	Malawi	Chikwawa	96	PT0243-Cx.g2276_205_1558_582_990	DBLa0.11	non-upsA	1	PT0243-Cx.g2276
High transmission	Chikwawa (Malawi)	Malawi	Chikwawa	96	PT0244-Cx.g1546_217_1558_594_1002	DBLa0.5	non-upsA	1	PT0244-Cx.g1546
High transmission	Chikwawa (Malawi)	Malawi	Chikwawa	96	PT0246-C.g799_193_1534_558_966	DBLa0.5	non-upsA	1	PT0246-C.g799
High transmission	Chikwawa (Malawi)	Malawi	Chikwawa	96	PT0247-Cx.g2569_187_1480_552_960	DBLa0.11	non-upsA	1	PT0247-Cx.g2569
High transmission	Chikwawa (Malawi)	Malawi	Chikwawa	96	PT0249-Cx.g1403_187_1489_558_966	DBLa0.1	non-upsA	1	PT0249-Cx.g1403
High transmission	Chikwawa (Malawi)	Malawi	Chikwawa	96	PT0255-Cx.g712_208_1513_582_990	DBLa0.11	non-upsA	1	PT0255-Cx.g712
High transmission	Chikwawa (Malawi)	Malawi	Chikwawa	96	PT0256-C.g596_175_1507_552_960	DBLa0.11	non-upsA	1	PT0256-C.g596
High transmission	Chikwawa (Malawi)	Malawi	Chikwawa	96	PT0270-C.g467_193_1561_552_960	DBLa0.1	non-upsA	2	PT0270-C.g467;PT0277-C.g1223
High transmission	Chikwawa (Malawi)	Malawi	Chikwawa	96	PT0273-C.g110_202_1567_594_1002	DBLa0.5	non-upsA	1	PT0273-C.g110
High transmission	Chikwawa (Malawi)	Malawi	Chikwawa	96	PT0274-Cx.g1100_181_1471_537_945	DBLa0.11	non-upsA	1	PT0274-Cx.g1100
High transmission	Chikwawa (Malawi)	Malawi	Chikwawa	96	PT0276-C.g1062_190_1537_579_987	DBLa0.11	non-upsA	1	PT0276-C.g1062
High transmission	Chikwawa (Malawi)	Malawi	Chikwawa	96	PT0276-C.g354_193_1534_567_975	DBLa0.5	non-upsA	1	PT0276-C.g354
High transmission	Chikwawa (Malawi)	Malawi	Chikwawa	96	PT0276-C.g516_214_1498_573_981	DBLa0.1	non-upsA	1	PT0276-C.g516
High transmission	Chikwawa (Malawi)	Malawi	Chikwawa	96	PT0277-C.g1086_241_1552_603_1011	DBLa0.5	non-upsA	1	PT0277-C.g1086
High transmission	Chikwawa (Malawi)	Malawi	Chikwawa	96	PT0277-C.g87_211_1477_561_969	DBLa0.5	non-upsA	1	PT0277-C.g87
High transmission	Chikwawa (Malawi)	Malawi	Chikwawa	96	PT0003-CW.g778_190_1492_549_954	DBLa0.11	non-upsA	2	PT0035-C.g522;PT0003-CW.g778
High transmission	Chikwawa (Malawi)	Malawi	Chikwawa	96	PT0003-CW.g98_211_1492_576_981	DBLa0.5	non-upsA	1	PT0003-CW.g98
High transmission	Chikwawa (Malawi)	Malawi	Chikwawa	96	PT0004-CW.g560_181_1516_537_942	DBLa0.1	non-upsA	1	PT0004-CW.g560
High transmission	Chikwawa (Malawi)	Malawi	Chikwawa	96	PT0005-CW.g572_217_1558_594_999	DBLa0.1	non-upsA	1	PT0005-CW.g572
High transmission	Chikwawa (Malawi)	Malawi	Chikwawa	96	PT0007-CW.g386_190_1561_576_981	DBLa0.1	non-upsA	1	PT0007-CW.g386
High transmission	Chikwawa (Malawi)	Malawi	Chikwawa	96	PT0008-CW.g339_193_1564_567_972	DBLa0.1	non-upsA	2	PT0216-C.g827;PT0008-CW.g339
High transmission	Chikwawa (Malawi)	Malawi	Chikwawa	96	PT0009-CW.g972_208_1627_600_1005	DBLa0.1	non-upsA	1	PT0009-CW.g972
High transmission	Chikwawa (Malawi)	Malawi	Chikwawa	96	PT0015-CW.g607_208_1486_567_972	DBLa0.1	non-upsA	1	PT0015-CW.g607
High transmission	Chikwawa (Malawi)	Malawi	Chikwawa	96	PT0015-CW.g683_214_1591_588_993	DBLa0.1	non-upsA	4	PT0015-CW.g683;PT0171-C.g1598;PT0250-Cx.g10;PT0236-Cx.g880
High transmission	Chikwawa (Malawi)	Malawi	Chikwawa	96	PT0027-C.g490_226_1546_585_990	DBLa0.19	non-upsA	2	PT0027-C.g490;PT0061-C.g1726
High transmission	Chikwawa (Malawi)	Malawi	Chikwawa	96	PT0029-C.g251_202_1486_564_969	DBLa0.11	non-upsA	1	PT0029-C.g251
High transmission	Chikwawa (Malawi)	Malawi	Chikwawa	96	PT0029-C.g488_199_1543_573_978	DBLa0.11	non-upsA	1	PT0029-C.g488
High transmission	Chikwawa (Malawi)	Malawi	Chikwawa	96	PT0031-C.g473_202_1528_564_969	DBLa0.1	non-upsA	1	PT0031-C.g473
High transmission	Chikwawa (Malawi)	Malawi	Chikwawa	96	PT0032-C.g846_217_1546_606_1011	DBLa0.11	non-upsA	1	PT0032-C.g846
High transmission	Chikwawa (Malawi)	Malawi	Chikwawa	96	PT0034-C.g526_208_1534_570_975	DBLa0.22	non-upsA	1	PT0034-C.g526
High transmission	Chikwawa (Malawi)	Malawi	Chikwawa	96	PT0035-C.g501_211_1537_570_975	DBLa0.5	non-upsA	4	PT0256-C.g654;PT0035-C.g501;PT0148-C.g314;PT0152-C.g2277
High transmission	Chikwawa (Malawi)	Malawi	Chikwawa	96	PT0041-C.g400_181_1483_549_954	DBLa0.11	non-upsA	1	PT0041-C.g400
High transmission	Chikwawa (Malawi)	Malawi	Chikwawa	96	PT0041-C.g406_193_1564_564_969	DBLa0.11	non-upsA	1	PT0041-C.g406
High transmission	Chikwawa (Malawi)	Malawi	Chikwawa	96	PT0044-C.g711_223_1507_570_975	DBLa0.14	non-upsA	1	PT0044-C.g711
High transmission	Chikwawa (Malawi)	Malawi	Chikwawa	96	PT0048-C.g235_184_1525_579_984	DBLa0.5	non-upsA	1	PT0048-C.g235
High transmission	Chikwawa (Malawi)	Malawi	Chikwawa	96	PT0048-C.g403_184_1498_537_942	DBLa0.11	non-upsA	1	PT0048-C.g403
High transmission	Chikwawa (Malawi)	Malawi	Chikwawa	96	PT0054-C.g1875_211_1531_567_972	DBLa0.14	non-upsA	2	PT0054-C.g1875;PT0252-Cx.g1556
High transmission	Chikwawa (Malawi)	Malawi	Chikwawa	96	PT0055-C.g1086_187_1459_552_957	DBLa0.11	non-upsA	2	PT0098-C.g624;PT0055-C.g1086
High transmission	Chikwawa (Malawi)	Malawi	Chikwawa	96	PT0055-C.g916_175_1507_543_948	DBLa0.11	non-upsA	1	PT0055-C.g916
High transmission	Chikwawa (Malawi)	Malawi	Chikwawa	96	PT0057-C.g1198_190_1546_573_978	DBLa0.5	non-upsA	1	PT0057-C.g1198
High transmission	Chikwawa (Malawi)	Malawi	Chikwawa	96	PT0058-C.g431_214_1549_579_984	DBLa0.8	non-upsA	1	PT0058-C.g431
High transmission	Chikwawa (Malawi)	Malawi	Chikwawa	96	PT0058-C.g604_232_1582_579_984	DBLa0.11	non-upsA	1	PT0058-C.g604
High transmission	Chikwawa (Malawi)	Malawi	Chikwawa	96	PT0059-C.g703_226_1552_597_1002	DBLa0.1	non-upsA	1	PT0059-C.g703
High transmission	Chikwawa (Malawi)	Malawi	Chikwawa	96	PT0059-C.g777_193_1522_588_993	DBLa0.14	non-upsA	2	PT0122-C.g1992;PT0059-C.g777
High transmission	Chikwawa (Malawi)	Malawi	Chikwawa	96	PT0059-C.g845_184_1498_561_966	DBLa0.5	non-upsA	1	PT0059-C.g845
High transmission	Chikwawa (Malawi)	Malawi	Chikwawa	96	PT0061-C.g281_184_1516_570_975	DBLa0.11	non-upsA	1	PT0061-C.g281
High transmission	Chikwawa (Malawi)	Malawi	Chikwawa	96	PT0063-C.g310_202_1561_561_966	DBLa0.8	non-upsA	1	PT0063-C.g310
High transmission	Chikwawa (Malawi)	Malawi	Chikwawa	96	PT0066-C.g593_196_1522_579_984	DBLa0.5	non-upsA	1	PT0066-C.g593
High transmission	Chikwawa (Malawi)	Malawi	Chikwawa	96	PT0066-C.g667_181_1540_552_957	DBLa0.1	non-upsA	1	PT0066-C.g667
High transmission	Chikwawa (Malawi)	Malawi	Chikwawa	96	PT0066-C.g732_220_1483_582_987	DBLa0.11	non-upsA	1	PT0066-C.g732
High transmission	Chikwawa (Malawi)	Malawi	Chikwawa	96	PT0068-C.g634_181_1480_540_945	DBLa0.5	non-upsA	1	PT0068-C.g634
High transmission	Chikwawa (Malawi)	Malawi	Chikwawa	96	PT0069-C.g333_199_1558_582_987	DBLa0.1	non-upsA	2	PT0069-C.g333;PT0156-C.g69
High transmission	Chikwawa (Malawi)	Malawi	Chikwawa	96	PT0069-C.g359_181_1486_564_969	DBLa0.11	non-upsA	1	PT0069-C.g359
High transmission	Chikwawa (Malawi)	Malawi	Chikwawa	96	PT0069-C.g562_190_1504_573_978	DBLa0.1	non-upsA	1	PT0069-C.g562
High transmission	Chikwawa (Malawi)	Malawi	Chikwawa	96	PT0071-C.g595_202_1528_561_966	DBLa0.1	non-upsA	1	PT0071-C.g595
High transmission	Chikwawa (Malawi)	Malawi	Chikwawa	96	PT0072-C.g1200_211_1510_567_972	DBLa0.5	non-upsA	1	PT0072-C.g1200
High transmission	Chikwawa (Malawi)	Malawi	Chikwawa	96	PT0072-C.g1259_175_1489_534_939	DBLa0.1	non-upsA	1	PT0072-C.g1259
High transmission	Chikwawa (Malawi)	Malawi	Chikwawa	96	PT0073-C.g1029_199_1546_567_972	DBLa0.5	non-upsA	1	PT0073-C.g1029
High transmission	Chikwawa (Malawi)	Malawi	Chikwawa	96	PT0074-C.g1484_190_1477_540_945	DBLa0.5	non-upsA	1	PT0074-C.g1484
High transmission	Chikwawa (Malawi)	Malawi	Chikwawa	96	PT0075-C.g1414_199_1576_594_999	DBLa0.1	non-upsA	1	PT0075-C.g1414
High transmission	Chikwawa (Malawi)	Malawi	Chikwawa	96	PT0076-C.g1081_214_1519_570_975	DBLa0.15	non-upsA	2	PT0076-C.g1081;PT0090-C.g1085
High transmission	Chikwawa (Malawi)	Malawi	Chikwawa	96	PT0077-C.g2184_217_1525_579_984	DBLa0.1	non-upsA	1	PT0077-C.g2184
High transmission	Chikwawa (Malawi)	Malawi	Chikwawa	96	PT0077-C.g60_208_1483_570_975	DBLa0.11	non-upsA	1	PT0077-C.g60
High transmission	Chikwawa (Malawi)	Malawi	Chikwawa	96	PT0078-Cx.g772_193_1543_576_981	DBLa0.5	non-upsA	1	PT0078-Cx.g772
High transmission	Chikwawa (Malawi)	Malawi	Chikwawa	96	PT0079-C.g477_196_1540_597_1002	DBLa0.1	non-upsA	1	PT0079-C.g477
High transmission	Chikwawa (Malawi)	Malawi	Chikwawa	96	PT0079-C.g681_190_1507_582_987	DBLa0.11	non-upsA	1	PT0079-C.g681
High transmission	Chikwawa (Malawi)	Malawi	Chikwawa	96	PT0080-C.g709_175_1540_564_969	DBLa0.20	non-upsA	2	PT0103-C.g176;PT0080-C.g709
High transmission	Chikwawa (Malawi)	Malawi	Chikwawa	96	PT0081-C.g4104_196_1510_558_963	DBLa0.5	non-upsA	1	PT0081-C.g4104
High transmission	Chikwawa (Malawi)	Malawi	Chikwawa	96	PT0082-C.g107_193_1570_582_987	DBLa0.1	non-upsA	1	PT0082-C.g107
High transmission	Chikwawa (Malawi)	Malawi	Chikwawa	96	PT0082-C.g200_184_1489_555_960	DBLa0.1	non-upsA	2	PT0148-C.g132;PT0082-C.g200
High transmission	Chikwawa (Malawi)	Malawi	Chikwawa	96	PT0085-C.g772_211_1588_594_999	DBLa0.1	non-upsA	1	PT0085-C.g772
High transmission	Chikwawa (Malawi)	Malawi	Chikwawa	96	PT0085-C.g913_211_1486_567_972	DBLa0.5	non-upsA	1	PT0085-C.g913
High transmission	Chikwawa (Malawi)	Malawi	Chikwawa	96	PT0086-C.g805_199_1528_567_972	DBLa0.11	non-upsA	1	PT0086-C.g805
High transmission	Chikwawa (Malawi)	Malawi	Chikwawa	96	PT0087-C.g1207_211_1552_597_1002	DBLa0.1	non-upsA	1	PT0087-C.g1207
High transmission	Chikwawa (Malawi)	Malawi	Chikwawa	96	PT0088-C.g577_190_1546_567_972	DBLa0.1	non-upsA	1	PT0088-C.g577
High transmission	Chikwawa (Malawi)	Malawi	Chikwawa	96	PT0089-C.g1373_202_1534_591_996	DBLa0.5	non-upsA	1	PT0089-C.g1373
High transmission	Chikwawa (Malawi)	Malawi	Chikwawa	96	PT0090-C.g1098_184_1474_558_963	DBLa0.5	non-upsA	1	PT0090-C.g1098
High transmission	Chikwawa (Malawi)	Malawi	Chikwawa	96	PT0091-C.g287_196_1588_561_966	DBLa0.1	non-upsA	1	PT0091-C.g287
High transmission	Chikwawa (Malawi)	Malawi	Chikwawa	96	PT0092-C.g2242_193_1525_576_981	DBLa0.1	non-upsA	2	PT0092-C.g2242;PT0104-C.g96
High transmission	Chikwawa (Malawi)	Malawi	Chikwawa	96	PT0092-C.g261_211_1582_621_1026	DBLa0.11	non-upsA	1	PT0092-C.g261
High transmission	Chikwawa (Malawi)	Malawi	Chikwawa	96	PT0092-C.g561_178_1498_540_945	DBLa0.11	non-upsA	1	PT0092-C.g561
High transmission	Chikwawa (Malawi)	Malawi	Chikwawa	96	PT0095-C.g597_199_1519_582_987	DBLa0.11	non-upsA	1	PT0095-C.g597
High transmission	Chikwawa (Malawi)	Malawi	Chikwawa	96	PT0096-C.g10_196_1537_558_963	DBLa0.5	non-upsA	1	PT0096-C.g10
High transmission	Chikwawa (Malawi)	Malawi	Chikwawa	96	PT0096-C.g906_181_1555_546_951	DBLa0.1	non-upsA	1	PT0096-C.g906
High transmission	Chikwawa (Malawi)	Malawi	Chikwawa	96	PT0097-C.g872_184_1519_546_951	DBLa0.1	non-upsA	1	PT0097-C.g872
High transmission	Chikwawa (Malawi)	Malawi	Chikwawa	96	PT0098-C.g523_199_1552_576_981	DBLa0.1	non-upsA	3	PT0112-C.g128;PT0098-C.g523;PT0219-C.g600
High transmission	Chikwawa (Malawi)	Malawi	Chikwawa	96	PT0098-C.g588_220_1513_573_978	DBLa0.11	non-upsA	1	PT0098-C.g588
High transmission	Chikwawa (Malawi)	Malawi	Chikwawa	96	PT0099-C.g21_196_1513_567_972	DBLa0.11	non-upsA	1	PT0099-C.g21
High transmission	Chikwawa (Malawi)	Malawi	Chikwawa	96	PT0099-C.g43_205_1567_591_996	DBLa0.1	non-upsA	1	PT0099-C.g43
High transmission	Chikwawa (Malawi)	Malawi	Chikwawa	96	PT0099-C.g95_190_1513_561_966	DBLa0.17	non-upsA	1	PT0099-C.g95
High transmission	Chikwawa (Malawi)	Malawi	Chikwawa	96	PT0100-C.g1171_196_1558_549_954	DBLa0.11	non-upsA	2	PT0100-C.g1171;PT0276-C.g733
High transmission	Chikwawa (Malawi)	Malawi	Chikwawa	96	PT0102-C.g827_205_1552_567_972	DBLa0.1	non-upsA	1	PT0102-C.g827
High transmission	Chikwawa (Malawi)	Malawi	Chikwawa	96	PT0103-C.g1505_193_1504_561_966	DBLa0.5	non-upsA	1	PT0103-C.g1505
High transmission	Chikwawa (Malawi)	Malawi	Chikwawa	96	PT0103-C.g1597_193_1519_543_948	DBLa0.11	non-upsA	1	PT0103-C.g1597
High transmission	Chikwawa (Malawi)	Malawi	Chikwawa	96	PT0108-C.g64_211_1525_594_999	DBLa0.1	non-upsA	1	PT0108-C.g64
High transmission	Chikwawa (Malawi)	Malawi	Chikwawa	96	PT0109-C.g283_208_1546_573_978	DBLa0.1	non-upsA	1	PT0109-C.g283
High transmission	Chikwawa (Malawi)	Malawi	Chikwawa	96	PT0111-C.g102_211_1462_558_963	DBLa0.11	non-upsA	1	PT0111-C.g102
High transmission	Chikwawa (Malawi)	Malawi	Chikwawa	96	PT0111-C.g1366_202_1537_558_963	DBLa0.20	non-upsA	1	PT0111-C.g1366
High transmission	Chikwawa (Malawi)	Malawi	Chikwawa	96	PT0112-C.g53_211_1588_594_999	DBLa0.1	non-upsA	1	PT0112-C.g53
High transmission	Chikwawa (Malawi)	Malawi	Chikwawa	96	PT0114-C.g753_205_1552_603_1008	DBLa0.14	non-upsA	1	PT0114-C.g753
High transmission	Chikwawa (Malawi)	Malawi	Chikwawa	96	PT0118-C.g667_187_1540_594_999	DBLa0.11	non-upsA	1	PT0118-C.g667
High transmission	Chikwawa (Malawi)	Malawi	Chikwawa	96	PT0119-C.g2750_286_1549_639_1044	DBLa0.1	non-upsA	1	PT0119-C.g2750
High transmission	Chikwawa (Malawi)	Malawi	Chikwawa	96	PT0123-C.g1514_205_1549_582_987	DBLa0.11	non-upsA	1	PT0123-C.g1514
High transmission	Chikwawa (Malawi)	Malawi	Chikwawa	96	PT0123-C.g1552_211_1546_582_987	DBLa0.13	non-upsA	1	PT0123-C.g1552
High transmission	Chikwawa (Malawi)	Malawi	Chikwawa	96	PT0123-C.g1842_220_1582_597_1002	DBLa0.8	non-upsA	1	PT0123-C.g1842
High transmission	Chikwawa (Malawi)	Malawi	Chikwawa	96	PT0124-C.g761_187_1513_546_951	DBLa0.11	non-upsA	1	PT0124-C.g761
High transmission	Chikwawa (Malawi)	Malawi	Chikwawa	96	PT0125-C.g57_223_1540_594_999	DBLa0.1	non-upsA	1	PT0125-C.g57
High transmission	Chikwawa (Malawi)	Malawi	Chikwawa	96	PT0125-C.g90_217_1495_579_984	DBLa0.12	non-upsA	1	PT0125-C.g90
High transmission	Chikwawa (Malawi)	Malawi	Chikwawa	96	PT0126-C.g553_196_1540_549_954	DBLa0.1	non-upsA	1	PT0126-C.g553
High transmission	Chikwawa (Malawi)	Malawi	Chikwawa	96	PT0127-C.g1315_193_1480_549_954	DBLa0.14	non-upsA	2	PT0127-C.g1315;PT0205-C.g2329
High transmission	Chikwawa (Malawi)	Malawi	Chikwawa	96	PT0127-C.g1539_214_1537_585_990	DBLa0.11	non-upsA	1	PT0127-C.g1539
High transmission	Chikwawa (Malawi)	Malawi	Chikwawa	96	PT0127-C.g422_193_1561_588_993	DBLa0.11	non-upsA	1	PT0127-C.g422
High transmission	Chikwawa (Malawi)	Malawi	Chikwawa	96	PT0130-C.g1090_175_1519_549_954	DBLa0.5	non-upsA	1	PT0130-C.g1090
High transmission	Chikwawa (Malawi)	Malawi	Chikwawa	96	PT0132-C.g2327_193_1528_588_993	DBLa0.1	non-upsA	1	PT0132-C.g2327
High transmission	Chikwawa (Malawi)	Malawi	Chikwawa	96	PT0132-C.g2661_193_1552_597_1002	DBLa0.11	non-upsA	1	PT0132-C.g2661
High transmission	Chikwawa (Malawi)	Malawi	Chikwawa	96	PT0133-C.g661_196_1501_567_972	DBLa0.11	non-upsA	1	PT0133-C.g661
High transmission	Chikwawa (Malawi)	Malawi	Chikwawa	96	PT0134-C.g700_196_1477_561_966	DBLa0.1	non-upsA	1	PT0134-C.g700
High transmission	Chikwawa (Malawi)	Malawi	Chikwawa	96	PT0134-C.g711_223_1501_591_996	DBLa0.19	non-upsA	1	PT0134-C.g711
High transmission	Chikwawa (Malawi)	Malawi	Chikwawa	96	PT0135-C.g437_190_1486_540_945	DBLa0.1	non-upsA	1	PT0135-C.g437
High transmission	Chikwawa (Malawi)	Malawi	Chikwawa	96	PT0135-C.g489_214_1522_576_981	DBLa0.11	non-upsA	1	PT0135-C.g489
High transmission	Chikwawa (Malawi)	Malawi	Chikwawa	96	PT0137-C.g735_202_1531_597_1002	DBLa0.11	non-upsA	1	PT0137-C.g735
High transmission	Chikwawa (Malawi)	Malawi	Chikwawa	96	PT0139-C.g1106_211_1552_576_981	DBLa0.1	non-upsA	1	PT0139-C.g1106
High transmission	Chikwawa (Malawi)	Malawi	Chikwawa	96	PT0139-C.g1267_208_1573_609_1014	DBLa0.5	non-upsA	1	PT0139-C.g1267
High transmission	Chikwawa (Malawi)	Malawi	Chikwawa	96	PT0139-C.g1273_181_1567_573_978	DBLa0.17	non-upsA	1	PT0139-C.g1273
High transmission	Chikwawa (Malawi)	Malawi	Chikwawa	96	PT0139-C.g60_199_1504_561_966	DBLa0.1	non-upsA	1	PT0139-C.g60
High transmission	Chikwawa (Malawi)	Malawi	Chikwawa	96	PT0139-C.g866_196_1489_567_972	DBLa0.11	non-upsA	1	PT0139-C.g866
High transmission	Chikwawa (Malawi)	Malawi	Chikwawa	96	PT0140-C.g2897_205_1504_573_978	DBLa0.1	non-upsA	1	PT0140-C.g2897
High transmission	Chikwawa (Malawi)	Malawi	Chikwawa	96	PT0140-C.g372_226_1561_591_996	DBLa0.11	non-upsA	1	PT0140-C.g372
High transmission	Chikwawa (Malawi)	Malawi	Chikwawa	96	PT0144-C.g1243_211_1591_579_984	DBLa0.1	non-upsA	1	PT0144-C.g1243
High transmission	Chikwawa (Malawi)	Malawi	Chikwawa	96	PT0144-C.g822_202_1495_564_969	DBLa0.5	non-upsA	1	PT0144-C.g822
High transmission	Chikwawa (Malawi)	Malawi	Chikwawa	96	PT0146-C.g254_196_1510_567_972	DBLa0.17	non-upsA	1	PT0146-C.g254
High transmission	Chikwawa (Malawi)	Malawi	Chikwawa	96	PT0146-C.g380_196_1507_558_963	DBLa0.1	non-upsA	1	PT0146-C.g380
High transmission	Chikwawa (Malawi)	Malawi	Chikwawa	96	PT0155-C.g23_226_1570_618_1023	DBLa0.11	non-upsA	1	PT0155-C.g23
High transmission	Chikwawa (Malawi)	Malawi	Chikwawa	96	PT0155-C.g716_196_1486_558_963	DBLa0.1	non-upsA	1	PT0155-C.g716
High transmission	Chikwawa (Malawi)	Malawi	Chikwawa	96	PT0156-C.g1116_208_1309_588_993	DBLa0.5	non-upsA	3	PT0156-C.g1116;PT0156-C.g1170;PT0236-Cx.g563
High transmission	Chikwawa (Malawi)	Malawi	Chikwawa	96	PT0157-C.g1859_208_1585_600_1005	DBLa0.5	non-upsA	1	PT0157-C.g1859
High transmission	Chikwawa (Malawi)	Malawi	Chikwawa	96	PT0158-C.g893_184_1501_543_948	DBLa0.5	non-upsA	2	PT0158-C.g893;PT0269-C.g701
High transmission	Chikwawa (Malawi)	Malawi	Chikwawa	96	PT0158-C.g954_205_1480_570_975	DBLa0.1	non-upsA	1	PT0158-C.g954
High transmission	Chikwawa (Malawi)	Malawi	Chikwawa	96	PT0161-C.g2251_205_1549_597_1002	DBLa0.19	non-upsA	1	PT0161-C.g2251
High transmission	Chikwawa (Malawi)	Malawi	Chikwawa	96	PT0161-C.g2421_214_1594_618_1023	DBLa0.1	non-upsA	1	PT0161-C.g2421
High transmission	Chikwawa (Malawi)	Malawi	Chikwawa	96	PT0166-C.g688_184_1513_564_969	DBLa0.5	non-upsA	1	PT0166-C.g688
High transmission	Chikwawa (Malawi)	Malawi	Chikwawa	96	PT0168-C.g287_223_1603_633_1038	DBLa0.11	non-upsA	1	PT0168-C.g287
High transmission	Chikwawa (Malawi)	Malawi	Chikwawa	96	PT0170-C.g484_217_1480_576_981	DBLa0.8	non-upsA	1	PT0170-C.g484
High transmission	Chikwawa (Malawi)	Malawi	Chikwawa	96	PT0172-C.g1079_184_1501_561_966	DBLa0.11	non-upsA	1	PT0172-C.g1079
High transmission	Chikwawa (Malawi)	Malawi	Chikwawa	96	PT0172-C.g1648_217_1519_579_984	DBLa0.15	non-upsA	1	PT0172-C.g1648
High transmission	Chikwawa (Malawi)	Malawi	Chikwawa	96	PT0172-C.g351_208_1525_582_987	DBLa0.11	non-upsA	1	PT0172-C.g351
High transmission	Chikwawa (Malawi)	Malawi	Chikwawa	96	PT0172-C.g424_205_1531_570_975	DBLa0.1	non-upsA	1	PT0172-C.g424
High transmission	Chikwawa (Malawi)	Malawi	Chikwawa	96	PT0188-Cx.g1525_202_1561_588_993	DBLa0.1	non-upsA	1	PT0188-Cx.g1525
High transmission	Chikwawa (Malawi)	Malawi	Chikwawa	96	PT0188-Cx.g1546_187_1501_558_963	DBLa0.5	non-upsA	2	PT0188-Cx.g1546;PT0219-C.g579
High transmission	Chikwawa (Malawi)	Malawi	Chikwawa	96	PT0192-Cx.g1154_199_1483_582_987	DBLa0.1	non-upsA	1	PT0192-Cx.g1154
High transmission	Chikwawa (Malawi)	Malawi	Chikwawa	96	PT0193-C.g1037_187_1453_540_945	DBLa0.1	non-upsA	1	PT0193-C.g1037
High transmission	Chikwawa (Malawi)	Malawi	Chikwawa	96	PT0193-C.g197_178_1528_561_966	DBLa0.5	non-upsA	1	PT0193-C.g197
High transmission	Chikwawa (Malawi)	Malawi	Chikwawa	96	PT0193-C.g3072_190_1489_555_960	DBLa0.1	non-upsA	1	PT0193-C.g3072
High transmission	Chikwawa (Malawi)	Malawi	Chikwawa	96	PT0193-C.g563_178_1501_540_945	DBLa0.11	non-upsA	1	PT0193-C.g563
High transmission	Chikwawa (Malawi)	Malawi	Chikwawa	96	PT0198-C.g1149_214_1585_570_975	DBLa0.1	non-upsA	1	PT0198-C.g1149
High transmission	Chikwawa (Malawi)	Malawi	Chikwawa	96	PT0198-C.g1264_199_1513_591_996	DBLa0.11	non-upsA	1	PT0198-C.g1264
High transmission	Chikwawa (Malawi)	Malawi	Chikwawa	96	PT0198-C.g1353_217_1507_588_993	DBLa0.1	non-upsA	2	PT0203-C.g1126;PT0198-C.g1353
High transmission	Chikwawa (Malawi)	Malawi	Chikwawa	96	PT0199-C.g736_208_1549_594_999	DBLa0.5	non-upsA	1	PT0199-C.g736
High transmission	Chikwawa (Malawi)	Malawi	Chikwawa	96	PT0203-C.g1047_184_1483_558_963	DBLa0.11	non-upsA	2	PT0203-C.g1047;PT0220-C.g783
High transmission	Chikwawa (Malawi)	Malawi	Chikwawa	96	PT0203-C.g422_202_1540_576_981	DBLa0.11	non-upsA	1	PT0203-C.g422
High transmission	Chikwawa (Malawi)	Malawi	Chikwawa	96	PT0205-C.g2328_214_1540_582_987	DBLa0.1	non-upsA	1	PT0205-C.g2328
High transmission	Chikwawa (Malawi)	Malawi	Chikwawa	96	PT0205-C.g397_205_1489_576_981	DBLa0.1	non-upsA	1	PT0205-C.g397
High transmission	Chikwawa (Malawi)	Malawi	Chikwawa	96	PT0209-C.g587_208_1510_576_981	DBLa2	non-upsA	1	PT0209-C.g587
High transmission	Chikwawa (Malawi)	Malawi	Chikwawa	96	PT0211-C.g1371_205_1549_579_984	DBLa0.11	non-upsA	1	PT0211-C.g1371
High transmission	Chikwawa (Malawi)	Malawi	Chikwawa	96	PT0211-C.g1429_184_1456_540_945	DBLa0.1	non-upsA	1	PT0211-C.g1429
High transmission	Chikwawa (Malawi)	Malawi	Chikwawa	96	PT0211-C.g1446_217_1528_594_999	DBLa0.1	non-upsA	1	PT0211-C.g1446
High transmission	Chikwawa (Malawi)	Malawi	Chikwawa	96	PT0211-C.g2073_199_1489_570_975	DBLa0.15	non-upsA	1	PT0211-C.g2073
High transmission	Chikwawa (Malawi)	Malawi	Chikwawa	96	PT0219-C.g559_187_1543_549_954	DBLa0.1	non-upsA	1	PT0219-C.g559
High transmission	Chikwawa (Malawi)	Malawi	Chikwawa	96	PT0219-C.g585_193_1495_552_957	DBLa0.1	non-upsA	1	PT0219-C.g585
High transmission	Chikwawa (Malawi)	Malawi	Chikwawa	96	PT0220-C.g674_196_1504_570_975	DBLa0.11	non-upsA	2	PT0243-Cx.g2545;PT0220-C.g674
High transmission	Chikwawa (Malawi)	Malawi	Chikwawa	96	PT0226-Cx.g453_199_1489_543_948	DBLa0.1	non-upsA	1	PT0226-Cx.g453
High transmission	Chikwawa (Malawi)	Malawi	Chikwawa	96	PT0227-C.g1167_202_1555_564_969	DBLa0.1	non-upsA	1	PT0227-C.g1167
High transmission	Chikwawa (Malawi)	Malawi	Chikwawa	96	PT0229-C.g172_208_1489_552_957	DBLa0.11	non-upsA	1	PT0229-C.g172
High transmission	Chikwawa (Malawi)	Malawi	Chikwawa	96	PT0231-Cx.g527_214_1567_585_990	DBLa0.1	non-upsA	1	PT0231-Cx.g527
High transmission	Chikwawa (Malawi)	Malawi	Chikwawa	96	PT0234-Cx.g295_370_1630_729_1134	DBLa0.19	non-upsA	1	PT0234-Cx.g295
High transmission	Chikwawa (Malawi)	Malawi	Chikwawa	96	PT0236-Cx.g121_208_1522_564_969	DBLa0.1	non-upsA	1	PT0236-Cx.g121
High transmission	Chikwawa (Malawi)	Malawi	Chikwawa	96	PT0236-Cx.g1849_208_1576_612_1017	DBLa0.1	non-upsA	1	PT0236-Cx.g1849
High transmission	Chikwawa (Malawi)	Malawi	Chikwawa	96	PT0239-Cx.g1035_214_1525_588_993	DBLa0.1	non-upsA	1	PT0239-Cx.g1035
High transmission	Chikwawa (Malawi)	Malawi	Chikwawa	96	PT0242-Cx.g749_190_1549_618_1023	DBLa0.11	non-upsA	1	PT0242-Cx.g749
High transmission	Chikwawa (Malawi)	Malawi	Chikwawa	96	PT0243-Cx.g19_220_1513_588_993	DBLa0.11	non-upsA	1	PT0243-Cx.g19
High transmission	Chikwawa (Malawi)	Malawi	Chikwawa	96	PT0243-Cx.g2488_208_1576_591_996	DBLa0.1	non-upsA	1	PT0243-Cx.g2488
High transmission	Chikwawa (Malawi)	Malawi	Chikwawa	96	PT0247-Cx.g186_187_1492_552_957	DBLa0.11	non-upsA	1	PT0247-Cx.g186
High transmission	Chikwawa (Malawi)	Malawi	Chikwawa	96	PT0247-Cx.g214_244_1606_621_1026	DBLa0.11	non-upsA	1	PT0247-Cx.g214
High transmission	Chikwawa (Malawi)	Malawi	Chikwawa	96	PT0247-Cx.g341_208_1549_567_972	DBLa0.8	non-upsA	1	PT0247-Cx.g341
High transmission	Chikwawa (Malawi)	Malawi	Chikwawa	96	PT0248-Cx.g576_211_1531_579_984	DBLa0.11	non-upsA	1	PT0248-Cx.g576
High transmission	Chikwawa (Malawi)	Malawi	Chikwawa	96	PT0248-Cx.g741_211_1519_588_993	DBLa0.5	non-upsA	1	PT0248-Cx.g741
High transmission	Chikwawa (Malawi)	Malawi	Chikwawa	96	PT0248-Cx.g753_187_1528_570_975	DBLa0.1	non-upsA	1	PT0248-Cx.g753
High transmission	Chikwawa (Malawi)	Malawi	Chikwawa	96	PT0250-Cx.g514_229_1519_600_1005	DBLa0.11	non-upsA	1	PT0250-Cx.g514
High transmission	Chikwawa (Malawi)	Malawi	Chikwawa	96	PT0252-Cx.g12_217_1498_570_975	DBLa0.1	non-upsA	1	PT0252-Cx.g12
High transmission	Chikwawa (Malawi)	Malawi	Chikwawa	96	PT0252-Cx.g1682_247_1558_624_1029	DBLa0.11	non-upsA	1	PT0252-Cx.g1682
High transmission	Chikwawa (Malawi)	Malawi	Chikwawa	96	PT0254-Cx.g3582_199_1513_567_972	DBLa0.1	non-upsA	1	PT0254-Cx.g3582
High transmission	Chikwawa (Malawi)	Malawi	Chikwawa	96	PT0257-Cx.g2468_199_1555_573_978	DBLa0.11	non-upsA	1	PT0257-Cx.g2468
High transmission	Chikwawa (Malawi)	Malawi	Chikwawa	96	PT0257-Cx.g562_205_1534_576_981	DBLa0.5	non-upsA	1	PT0257-Cx.g562
High transmission	Chikwawa (Malawi)	Malawi	Chikwawa	96	PT0257-Cx.g930_217_1531_573_978	DBLa0.1	non-upsA	1	PT0257-Cx.g930
High transmission	Chikwawa (Malawi)	Malawi	Chikwawa	96	PT0263-C.g4_214_1540_588_993	DBLa0.1	non-upsA	1	PT0263-C.g4
High transmission	Chikwawa (Malawi)	Malawi	Chikwawa	96	PT0266-C.g1689_205_1513_564_969	DBLa0.19	non-upsA	1	PT0266-C.g1689
High transmission	Chikwawa (Malawi)	Malawi	Chikwawa	96	PT0269-C.g553_187_1534_555_960	DBLa0.5	non-upsA	1	PT0269-C.g553
High transmission	Chikwawa (Malawi)	Malawi	Chikwawa	96	PT0269-C.g725_211_1588_600_1005	DBLa0.19	non-upsA	1	PT0269-C.g725
High transmission	Chikwawa (Malawi)	Malawi	Chikwawa	96	PT0270-C.g468_175_1522_528_933	DBLa0.1	non-upsA	1	PT0270-C.g468
High transmission	Chikwawa (Malawi)	Malawi	Chikwawa	96	PT0270-C.g622_202_1549_579_984	DBLa0.5	non-upsA	1	PT0270-C.g622
High transmission	Chikwawa (Malawi)	Malawi	Chikwawa	96	PT0270-C.g774_190_1621_600_1005	DBLa0.1	non-upsA	1	PT0270-C.g774
High transmission	Chikwawa (Malawi)	Malawi	Chikwawa	96	PT0276-C.g65_175_1489_552_957	DBLa0.1	non-upsA	1	PT0276-C.g65
High transmission	Chikwawa (Malawi)	Malawi	Chikwawa	96	PT0277-C.g102_229_1531_594_999	DBLa0.15	non-upsA	2	PT0277-C.g102;PT0277-C.g149
High transmission	Chikwawa (Malawi)	Malawi	Chikwawa	96	PT0277-C.g105_196_1576_564_969	DBLa0.1	non-upsA	1	PT0277-C.g105
High transmission	Chikwawa (Malawi)	Malawi	Chikwawa	96	PT0277-C.g1229_190_1588_576_981	DBLa0.1	non-upsA	1	PT0277-C.g1229
High transmission	Chikwawa (Malawi)	Malawi	Chikwawa	96	PT0001-CW.g364_217_1489_579_981	DBLa0.1	non-upsA	1	PT0001-CW.g364
High transmission	Chikwawa (Malawi)	Malawi	Chikwawa	96	PT0001-CW.g468_193_1507_585_987	DBLa0.11	non-upsA	2	PT0044-C.g740;PT0001-CW.g468
High transmission	Chikwawa (Malawi)	Malawi	Chikwawa	96	PT0001-CW.g580_193_1555_576_978	DBLa0.19	non-upsA	1	PT0001-CW.g580
High transmission	Chikwawa (Malawi)	Malawi	Chikwawa	96	PT0001-CW.g661_196_1513_579_981	DBLa0.5	non-upsA	1	PT0001-CW.g661
High transmission	Chikwawa (Malawi)	Malawi	Chikwawa	96	PT0005-CW.g909_193_1549_573_975	DBLa0.11	non-upsA	1	PT0005-CW.g909
High transmission	Chikwawa (Malawi)	Malawi	Chikwawa	96	PT0006-CW.g465_208_1507_588_990	DBLa0.5	non-upsA	1	PT0006-CW.g465
High transmission	Chikwawa (Malawi)	Malawi	Chikwawa	96	PT0007-CW.g263_232_1513_582_984	DBLa0.8	non-upsA	2	PT0007-CW.g263;PT0120-Cx.g1126
High transmission	Chikwawa (Malawi)	Malawi	Chikwawa	96	PT0007-CW.g602_199_1537_558_960	DBLa0.1	non-upsA	1	PT0007-CW.g602
High transmission	Chikwawa (Malawi)	Malawi	Chikwawa	96	PT0008-CW.g458_193_1540_573_975	DBLa0.11	non-upsA	2	PT0188-Cx.g1512;PT0008-CW.g458
High transmission	Chikwawa (Malawi)	Malawi	Chikwawa	96	PT0008-CW.g474_202_1510_552_954	DBLa0.8	non-upsA	1	PT0008-CW.g474
High transmission	Chikwawa (Malawi)	Malawi	Chikwawa	96	PT0010-CW.g32_184_1537_540_942	DBLa0.5	non-upsA	1	PT0010-CW.g32
High transmission	Chikwawa (Malawi)	Malawi	Chikwawa	96	PT0013-CW.g359_208_1552_579_981	DBLa0.1	non-upsA	1	PT0013-CW.g359
High transmission	Chikwawa (Malawi)	Malawi	Chikwawa	96	PT0014-CW.g374_202_1480_558_960	DBLa0.11	non-upsA	1	PT0014-CW.g374
High transmission	Chikwawa (Malawi)	Malawi	Chikwawa	96	PT0014-CW.g383_184_1537_585_987	DBLa0.11	non-upsA	2	PT0014-CW.g383;PT0233-Cx.g2122
High transmission	Chikwawa (Malawi)	Malawi	Chikwawa	96	PT0015-CW.g667_211_1540_579_981	DBLa0.5	non-upsA	1	PT0015-CW.g667
High transmission	Chikwawa (Malawi)	Malawi	Chikwawa	96	PT0016-CW.g986_223_1495_603_1005	DBLa0.1	non-upsA	1	PT0016-CW.g986
High transmission	Chikwawa (Malawi)	Malawi	Chikwawa	96	PT0027-C.g19_199_1561_564_966	DBLa0.1	non-upsA	1	PT0027-C.g19
High transmission	Chikwawa (Malawi)	Malawi	Chikwawa	96	PT0027-C.g302_184_1513_558_960	DBLa0.5	non-upsA	4	PT0263-C.g83;PT0171-C.g1400;PT0060-C.g479;PT0027-C.g302
High transmission	Chikwawa (Malawi)	Malawi	Chikwawa	96	PT0027-C.g426_223_1537_594_996	DBLa0.5	non-upsA	1	PT0027-C.g426
High transmission	Chikwawa (Malawi)	Malawi	Chikwawa	96	PT0029-C.g1020_172_1450_537_939	DBLa0.1	non-upsA	1	PT0029-C.g1020
High transmission	Chikwawa (Malawi)	Malawi	Chikwawa	96	PT0029-C.g6_220_1477_567_969	DBLa0.15	non-upsA	1	PT0029-C.g6
High transmission	Chikwawa (Malawi)	Malawi	Chikwawa	96	PT0029-C.g711_208_1483_570_972	DBLa0.1	non-upsA	1	PT0029-C.g711
High transmission	Chikwawa (Malawi)	Malawi	Chikwawa	96	PT0034-C.g554_196_1477_561_963	DBLa0.1	non-upsA	1	PT0034-C.g554
High transmission	Chikwawa (Malawi)	Malawi	Chikwawa	96	PT0042-C.g346_190_1489_543_945	DBLa0.1	non-upsA	1	PT0042-C.g346
High transmission	Chikwawa (Malawi)	Malawi	Chikwawa	96	PT0043-C.g1296_190_1534_594_996	DBLa0.11	non-upsA	1	PT0043-C.g1296
High transmission	Chikwawa (Malawi)	Malawi	Chikwawa	96	PT0043-C.g1619_220_1564_600_1002	DBLa0.1	non-upsA	1	PT0043-C.g1619
High transmission	Chikwawa (Malawi)	Malawi	Chikwawa	96	PT0044-C.g173_187_1450_549_951	DBLa0.8	non-upsA	1	PT0044-C.g173
High transmission	Chikwawa (Malawi)	Malawi	Chikwawa	96	PT0046-C.g1064_217_1531_573_975	DBLa0.11	non-upsA	1	PT0046-C.g1064
High transmission	Chikwawa (Malawi)	Malawi	Chikwawa	96	PT0046-C.g34_202_1537_552_954	DBLa0.1	non-upsA	1	PT0046-C.g34
High transmission	Chikwawa (Malawi)	Malawi	Chikwawa	96	PT0046-C.g569_205_1492_564_966	DBLa0.11	non-upsA	1	PT0046-C.g569
High transmission	Chikwawa (Malawi)	Malawi	Chikwawa	96	PT0047-C.g21_190_1501_552_954	DBLa0.5	non-upsA	1	PT0047-C.g21
High transmission	Chikwawa (Malawi)	Malawi	Chikwawa	96	PT0047-C.g501_196_1516_552_954	DBLa0.11	non-upsA	2	PT0047-C.g501;PT0095-C.g593
High transmission	Chikwawa (Malawi)	Malawi	Chikwawa	96	PT0048-C.g409_208_1495_573_975	DBLa0.1	non-upsA	2	PT0048-C.g409;PT0254-Cx.g647
High transmission	Chikwawa (Malawi)	Malawi	Chikwawa	96	PT0051-C.g2205_208_1516_585_987	DBLa0.1	non-upsA	2	PT0051-C.g2205;PT0203-C.g829
High transmission	Chikwawa (Malawi)	Malawi	Chikwawa	96	PT0051-C.g47_202_1486_558_960	DBLa0.11	non-upsA	1	PT0051-C.g47
High transmission	Chikwawa (Malawi)	Malawi	Chikwawa	96	PT0052-C.g634_208_1513_579_981	DBLa0.1	non-upsA	1	PT0052-C.g634
High transmission	Chikwawa (Malawi)	Malawi	Chikwawa	96	PT0054-C.g1133_283_1636_687_1089	DBLa0.5	non-upsA	1	PT0054-C.g1133
High transmission	Chikwawa (Malawi)	Malawi	Chikwawa	96	PT0056-C.g653_184_1543_558_960	DBLa0.14	non-upsA	1	PT0056-C.g653
High transmission	Chikwawa (Malawi)	Malawi	Chikwawa	96	PT0056-C.g851_214_1552_576_978	DBLa0.8	non-upsA	1	PT0056-C.g851
High transmission	Chikwawa (Malawi)	Malawi	Chikwawa	96	PT0057-C.g1374_211_1585_594_996	DBLa0.1	non-upsA	1	PT0057-C.g1374
High transmission	Chikwawa (Malawi)	Malawi	Chikwawa	96	PT0059-C.g726_190_1531_567_969	DBLa0.1	non-upsA	3	PT0059-C.g726;PT0075-C.g119;PT0247-Cx.g199
High transmission	Chikwawa (Malawi)	Malawi	Chikwawa	96	PT0063-C.g423_202_1534_594_996	DBLa0.11	non-upsA	2	PT0063-C.g423;PT0252-Cx.g1414
High transmission	Chikwawa (Malawi)	Malawi	Chikwawa	96	PT0065-C.g2970_190_1543_549_951	DBLa0.1	non-upsA	2	PT0086-C.g867;PT0065-C.g2970
High transmission	Chikwawa (Malawi)	Malawi	Chikwawa	96	PT0065-C.g3147_208_1549_597_999	DBLa0.11	non-upsA	1	PT0065-C.g3147
High transmission	Chikwawa (Malawi)	Malawi	Chikwawa	96	PT0066-C.g464_184_1498_555_957	DBLa0.11	non-upsA	1	PT0066-C.g464
High transmission	Chikwawa (Malawi)	Malawi	Chikwawa	96	PT0069-C.g1964_208_1486_549_951	DBLa0.5	non-upsA	2	PT0125-C.g1349;PT0069-C.g1964
High transmission	Chikwawa (Malawi)	Malawi	Chikwawa	96	PT0069-C.g297_184_1513_543_945	DBLa0.1	non-upsA	1	PT0069-C.g297
High transmission	Chikwawa (Malawi)	Malawi	Chikwawa	96	PT0070-C.g464_226_1624_597_999	DBLa0.1	non-upsA	1	PT0070-C.g464
High transmission	Chikwawa (Malawi)	Malawi	Chikwawa	96	PT0072-C.g102_196_1522_579_981	DBLa0.1	non-upsA	1	PT0072-C.g102
High transmission	Chikwawa (Malawi)	Malawi	Chikwawa	96	PT0072-C.g70_199_1504_567_969	DBLa0.16	non-upsA	1	PT0072-C.g70
High transmission	Chikwawa (Malawi)	Malawi	Chikwawa	96	PT0072-C.g83_190_1531_576_978	DBLa0.5	non-upsA	1	PT0072-C.g83
High transmission	Chikwawa (Malawi)	Malawi	Chikwawa	96	PT0073-C.g607_187_1531_573_975	DBLa0.1	non-upsA	2	PT0216-C.g596;PT0073-C.g607
High transmission	Chikwawa (Malawi)	Malawi	Chikwawa	96	PT0076-C.g1095_181_1519_576_978	DBLa0.11	non-upsA	1	PT0076-C.g1095
High transmission	Chikwawa (Malawi)	Malawi	Chikwawa	96	PT0077-C.g2116_226_1489_576_978	DBLa0.5	non-upsA	1	PT0077-C.g2116
High transmission	Chikwawa (Malawi)	Malawi	Chikwawa	96	PT0078-Cx.g1156_193_1546_552_954	DBLa0.11	non-upsA	2	PT0193-C.g223;PT0078-Cx.g1156
High transmission	Chikwawa (Malawi)	Malawi	Chikwawa	96	PT0078-Cx.g35_211_1495_576_978	DBLa0.22	non-upsA	1	PT0078-Cx.g35
High transmission	Chikwawa (Malawi)	Malawi	Chikwawa	96	PT0080-C.g574_202_1543_561_963	DBLa0.1	non-upsA	1	PT0080-C.g574
High transmission	Chikwawa (Malawi)	Malawi	Chikwawa	96	PT0080-C.g634_175_1441_534_936	DBLa0.1	non-upsA	1	PT0080-C.g634
High transmission	Chikwawa (Malawi)	Malawi	Chikwawa	96	PT0080-C.g652_202_1537_567_969	DBLa0.1	non-upsA	1	PT0080-C.g652
High transmission	Chikwawa (Malawi)	Malawi	Chikwawa	96	PT0082-C.g623_193_1495_561_963	DBLa0.5	non-upsA	1	PT0082-C.g623
High transmission	Chikwawa (Malawi)	Malawi	Chikwawa	96	PT0083-C.g22_211_1543_567_969	DBLa0.1	non-upsA	1	PT0083-C.g22
High transmission	Chikwawa (Malawi)	Malawi	Chikwawa	96	PT0086-C.g826_199_1462_549_951	DBLa0.4	non-upsA	1	PT0086-C.g826
High transmission	Chikwawa (Malawi)	Malawi	Chikwawa	96	PT0087-C.g1261_190_1537_579_981	DBLa0.5	non-upsA	1	PT0087-C.g1261
High transmission	Chikwawa (Malawi)	Malawi	Chikwawa	96	PT0087-C.g919_193_1495_564_966	DBLa0.8	non-upsA	1	PT0087-C.g919
High transmission	Chikwawa (Malawi)	Malawi	Chikwawa	96	PT0088-C.g708_190_1489_552_954	DBLa0.11	non-upsA	2	PT0188-Cx.g1572;PT0088-C.g708
High transmission	Chikwawa (Malawi)	Malawi	Chikwawa	96	PT0089-C.g1478_193_1528_561_963	DBLa0.1	non-upsA	1	PT0089-C.g1478
High transmission	Chikwawa (Malawi)	Malawi	Chikwawa	96	PT0090-C.g1041_208_1498_564_966	DBLa0.5	non-upsA	1	PT0090-C.g1041
High transmission	Chikwawa (Malawi)	Malawi	Chikwawa	96	PT0092-C.g2738_208_1492_579_981	DBLa0.12	non-upsA	1	PT0092-C.g2738
High transmission	Chikwawa (Malawi)	Malawi	Chikwawa	96	PT0094-C.g1115_190_1552_588_990	DBLa0.1	non-upsA	1	PT0094-C.g1115
High transmission	Chikwawa (Malawi)	Malawi	Chikwawa	96	PT0096-C.g54_208_1489_561_963	DBLa0.15	non-upsA	1	PT0096-C.g54
High transmission	Chikwawa (Malawi)	Malawi	Chikwawa	96	PT0097-C.g1162_187_1546_540_942	DBLa0.1	non-upsA	1	PT0097-C.g1162
High transmission	Chikwawa (Malawi)	Malawi	Chikwawa	96	PT0098-C.g324_217_1486_582_984	DBLa2	non-upsA	1	PT0098-C.g324
High transmission	Chikwawa (Malawi)	Malawi	Chikwawa	96	PT0099-C.g45_196_1477_567_969	DBLa0.11	non-upsA	1	PT0099-C.g45
High transmission	Chikwawa (Malawi)	Malawi	Chikwawa	96	PT0100-C.g1522_205_1570_609_1011	DBLa0.11	non-upsA	1	PT0100-C.g1522
High transmission	Chikwawa (Malawi)	Malawi	Chikwawa	96	PT0102-C.g722_199_1606_582_984	DBLa0.17	non-upsA	2	PT0102-C.g722;PT0269-C.g786
High transmission	Chikwawa (Malawi)	Malawi	Chikwawa	96	PT0102-C.g802_202_1531_564_966	DBLa0.11	non-upsA	1	PT0102-C.g802
High transmission	Chikwawa (Malawi)	Malawi	Chikwawa	96	PT0102-C.g922_217_1525_573_975	DBLa0.15	non-upsA	2	PT0244-Cx.g1943;PT0102-C.g922
High transmission	Chikwawa (Malawi)	Malawi	Chikwawa	96	PT0103-C.g9_175_1561_567_969	DBLa0.1	non-upsA	1	PT0103-C.g9
High transmission	Chikwawa (Malawi)	Malawi	Chikwawa	96	PT0104-C.g1015_205_1495_588_990	DBLa0.1	non-upsA	1	PT0104-C.g1015
High transmission	Chikwawa (Malawi)	Malawi	Chikwawa	96	PT0105-C.g683_184_1537_552_954	DBLa0.11	non-upsA	2	PT0105-C.g683;PT0248-Cx.g650
High transmission	Chikwawa (Malawi)	Malawi	Chikwawa	96	PT0106-C.g814_238_1555_603_1005	DBLa0.11	non-upsA	1	PT0106-C.g814
High transmission	Chikwawa (Malawi)	Malawi	Chikwawa	96	PT0108-C.g1105_193_1576_567_969	DBLa0.1	non-upsA	1	PT0108-C.g1105
High transmission	Chikwawa (Malawi)	Malawi	Chikwawa	96	PT0108-C.g1205_208_1507_561_963	DBLa0.5	non-upsA	1	PT0108-C.g1205
High transmission	Chikwawa (Malawi)	Malawi	Chikwawa	96	PT0109-C.g765_211_1483_573_975	DBLa0.22	non-upsA	1	PT0109-C.g765
High transmission	Chikwawa (Malawi)	Malawi	Chikwawa	96	PT0109-C.g786_208_1516_564_966	DBLa0.5	non-upsA	2	PT0109-C.g786;PT0018-CW.g358
High transmission	Chikwawa (Malawi)	Malawi	Chikwawa	96	PT0111-C.g1302_208_1528_570_972	DBLa0.11	non-upsA	1	PT0111-C.g1302
High transmission	Chikwawa (Malawi)	Malawi	Chikwawa	96	PT0111-C.g980_226_1570_573_975	DBLa0.11	non-upsA	1	PT0111-C.g980
High transmission	Chikwawa (Malawi)	Malawi	Chikwawa	96	PT0112-C.g1145_190_1468_552_954	DBLa0.1	non-upsA	1	PT0112-C.g1145
High transmission	Chikwawa (Malawi)	Malawi	Chikwawa	96	PT0112-C.g1278_217_1534_588_990	DBLa0.11	non-upsA	1	PT0112-C.g1278
High transmission	Chikwawa (Malawi)	Malawi	Chikwawa	96	PT0112-C.g387_193_1582_549_951	DBLa0.1	non-upsA	1	PT0112-C.g387
High transmission	Chikwawa (Malawi)	Malawi	Chikwawa	96	PT0113-C.g1740_217_1522_573_975	DBLa0.5	non-upsA	2	PT0113-C.g1740;PT0117-C.g1230
High transmission	Chikwawa (Malawi)	Malawi	Chikwawa	96	PT0113-C.g1815_226_1567_609_1011	DBLa0.1	non-upsA	1	PT0113-C.g1815
High transmission	Chikwawa (Malawi)	Malawi	Chikwawa	96	PT0115-C.g105_202_1495_567_969	DBLa0.1	non-upsA	1	PT0115-C.g105
High transmission	Chikwawa (Malawi)	Malawi	Chikwawa	96	PT0115-C.g97_223_1516_564_966	DBLa0.8	non-upsA	1	PT0115-C.g97
High transmission	Chikwawa (Malawi)	Malawi	Chikwawa	96	PT0117-C.g1236_211_1489_582_984	DBLa0.19	non-upsA	1	PT0117-C.g1236
High transmission	Chikwawa (Malawi)	Malawi	Chikwawa	96	PT0120-Cx.g752_208_1528_579_981	DBLa0.1	non-upsA	1	PT0120-Cx.g752
High transmission	Chikwawa (Malawi)	Malawi	Chikwawa	96	PT0120-Cx.g853_190_1465_573_975	DBLa0.11	non-upsA	1	PT0120-Cx.g853
High transmission	Chikwawa (Malawi)	Malawi	Chikwawa	96	PT0121-C.g1533_184_1531_546_948	DBLa0.1	non-upsA	1	PT0121-C.g1533
High transmission	Chikwawa (Malawi)	Malawi	Chikwawa	96	PT0124-C.g608_184_1534_552_954	DBLa0.1	non-upsA	1	PT0124-C.g608
High transmission	Chikwawa (Malawi)	Malawi	Chikwawa	96	PT0126-C.g144_376_1648_750_1152	DBLa0.15	non-upsA	1	PT0126-C.g144
High transmission	Chikwawa (Malawi)	Malawi	Chikwawa	96	PT0126-C.g361_202_1546_561_963	DBLa0.1	non-upsA	1	PT0126-C.g361
High transmission	Chikwawa (Malawi)	Malawi	Chikwawa	96	PT0127-C.g1681_193_1525_555_957	DBLa0.11	non-upsA	1	PT0127-C.g1681
High transmission	Chikwawa (Malawi)	Malawi	Chikwawa	96	PT0127-C.g1803_196_1567_561_963	DBLa0.11	non-upsA	1	PT0127-C.g1803
High transmission	Chikwawa (Malawi)	Malawi	Chikwawa	96	PT0131-C.g157_217_1507_576_978	DBLa0.1	non-upsA	1	PT0131-C.g157
High transmission	Chikwawa (Malawi)	Malawi	Chikwawa	96	PT0133-C.g590_184_1549_573_975	DBLa0.5	non-upsA	1	PT0133-C.g590
High transmission	Chikwawa (Malawi)	Malawi	Chikwawa	96	PT0133-C.g617_229_1546_609_1011	DBLa0.1	non-upsA	1	PT0133-C.g617
High transmission	Chikwawa (Malawi)	Malawi	Chikwawa	96	PT0134-C.g771_202_1510_564_966	DBLa0.8	non-upsA	1	PT0134-C.g771
High transmission	Chikwawa (Malawi)	Malawi	Chikwawa	96	PT0135-C.g719_202_1579_585_987	DBLa0.1	non-upsA	1	PT0135-C.g719
High transmission	Chikwawa (Malawi)	Malawi	Chikwawa	96	PT0135-C.g754_193_1501_573_975	DBLa0.19	non-upsA	1	PT0135-C.g754
High transmission	Chikwawa (Malawi)	Malawi	Chikwawa	96	PT0136-C.g1148_208_1564_597_999	DBLa0.1	non-upsA	2	PT0198-C.g1169;PT0136-C.g1148
High transmission	Chikwawa (Malawi)	Malawi	Chikwawa	96	PT0136-C.g1183_190_1495_555_957	DBLa0.11	non-upsA	2	PT0136-C.g1183;PT0219-C.g574
High transmission	Chikwawa (Malawi)	Malawi	Chikwawa	96	PT0136-C.g19_271_1558_591_993	DBLa0.1	non-upsA	1	PT0136-C.g19
High transmission	Chikwawa (Malawi)	Malawi	Chikwawa	96	PT0136-C.g503_211_1528_579_981	DBLa0.15	non-upsA	1	PT0136-C.g503
High transmission	Chikwawa (Malawi)	Malawi	Chikwawa	96	PT0137-C.g805_205_1510_576_978	DBLa0.1	non-upsA	1	PT0137-C.g805
High transmission	Chikwawa (Malawi)	Malawi	Chikwawa	96	PT0139-C.g1117_181_1564_561_963	DBLa0.1	non-upsA	1	PT0139-C.g1117
High transmission	Chikwawa (Malawi)	Malawi	Chikwawa	96	PT0140-C.g3185_220_1639_633_1035	DBLa0.14	non-upsA	1	PT0140-C.g3185
High transmission	Chikwawa (Malawi)	Malawi	Chikwawa	96	PT0140-C.g397_190_1546_609_1011	DBLa0.5	non-upsA	1	PT0140-C.g397
High transmission	Chikwawa (Malawi)	Malawi	Chikwawa	96	PT0141-C.g567_211_1528_600_1002	DBLa0.11	non-upsA	1	PT0141-C.g567
High transmission	Chikwawa (Malawi)	Malawi	Chikwawa	96	PT0142-C.g1860_211_1492_585_987	DBLa0.1	non-upsA	1	PT0142-C.g1860
High transmission	Chikwawa (Malawi)	Malawi	Chikwawa	96	PT0143-C.g1205_205_1510_579_981	DBLa0.5	non-upsA	1	PT0143-C.g1205
High transmission	Chikwawa (Malawi)	Malawi	Chikwawa	96	PT0143-C.g1461_205_1504_585_987	DBLa0.1	non-upsA	1	PT0143-C.g1461
High transmission	Chikwawa (Malawi)	Malawi	Chikwawa	96	PT0145-C.g764_211_1543_588_990	DBLa0.1	non-upsA	1	PT0145-C.g764
High transmission	Chikwawa (Malawi)	Malawi	Chikwawa	96	PT0148-C.g5491_199_1447_552_954	DBLa0.15	non-upsA	1	PT0148-C.g5491
High transmission	Chikwawa (Malawi)	Malawi	Chikwawa	96	PT0149-C.g716_178_1453_543_945	DBLa0.5	non-upsA	1	PT0149-C.g716
High transmission	Chikwawa (Malawi)	Malawi	Chikwawa	96	PT0150-C.g1331_208_1576_573_975	DBLa0.11	non-upsA	1	PT0150-C.g1331
High transmission	Chikwawa (Malawi)	Malawi	Chikwawa	96	PT0150-C.g2494_184_1549_573_975	DBLa0.11	non-upsA	1	PT0150-C.g2494
High transmission	Chikwawa (Malawi)	Malawi	Chikwawa	96	PT0150-C.g2540_184_1498_564_966	DBLa0.17	non-upsA	1	PT0150-C.g2540
High transmission	Chikwawa (Malawi)	Malawi	Chikwawa	96	PT0152-C.g1628_184_1537_558_960	DBLa0.1	non-upsA	1	PT0152-C.g1628
High transmission	Chikwawa (Malawi)	Malawi	Chikwawa	96	PT0155-C.g1091_196_1510_546_948	DBLa0.5	non-upsA	2	PT0165-C.g530;PT0155-C.g1091
High transmission	Chikwawa (Malawi)	Malawi	Chikwawa	96	PT0161-C.g325_190_1516_576_978	DBLa0.14	non-upsA	1	PT0161-C.g325
High transmission	Chikwawa (Malawi)	Malawi	Chikwawa	96	PT0161-C.g619_193_1528_567_969	DBLa0.11	non-upsA	1	PT0161-C.g619
High transmission	Chikwawa (Malawi)	Malawi	Chikwawa	96	PT0162-C.g673_226_1534_606_1008	DBLa0.1	non-upsA	2	PT0172-C.g698;PT0162-C.g673
High transmission	Chikwawa (Malawi)	Malawi	Chikwawa	96	PT0165-C.g650_184_1516_576_978	DBLa0.1	non-upsA	1	PT0165-C.g650
High transmission	Chikwawa (Malawi)	Malawi	Chikwawa	96	PT0166-C.g511_211_1591_585_987	DBLa0.1	non-upsA	1	PT0166-C.g511
High transmission	Chikwawa (Malawi)	Malawi	Chikwawa	96	PT0166-C.g774_205_1483_570_972	DBLa0.1	non-upsA	1	PT0166-C.g774
High transmission	Chikwawa (Malawi)	Malawi	Chikwawa	96	PT0170-C.g701_187_1522_573_975	DBLa0.5	non-upsA	1	PT0170-C.g701
High transmission	Chikwawa (Malawi)	Malawi	Chikwawa	96	PT0172-C.g435_232_1504_597_999	DBLa0.1	non-upsA	1	PT0172-C.g435
High transmission	Chikwawa (Malawi)	Malawi	Chikwawa	96	PT0172-C.g539_211_1606_597_999	DBLa0.1	non-upsA	1	PT0172-C.g539
High transmission	Chikwawa (Malawi)	Malawi	Chikwawa	96	PT0187-C.g1054_211_1477_567_969	DBLa0.19	non-upsA	1	PT0187-C.g1054
High transmission	Chikwawa (Malawi)	Malawi	Chikwawa	96	PT0188-Cx.g919_205_1483_567_969	DBLa0.1	non-upsA	1	PT0209-C.g2913
High transmission	Chikwawa (Malawi)	Malawi	Chikwawa	96	PT0193-C.g169_238_1495_573_975	DBLa0.5	non-upsA	1	PT0193-C.g169
High transmission	Chikwawa (Malawi)	Malawi	Chikwawa	96	PT0198-C.g1388_184_1498_567_969	DBLa0.1	non-upsA	1	PT0198-C.g1388
High transmission	Chikwawa (Malawi)	Malawi	Chikwawa	96	PT0198-C.g691_190_1549_567_969	DBLa0.11	non-upsA	1	PT0198-C.g691
High transmission	Chikwawa (Malawi)	Malawi	Chikwawa	96	PT0198-C.g790_226_1555_585_987	DBLa0.1	non-upsA	1	PT0198-C.g790
High transmission	Chikwawa (Malawi)	Malawi	Chikwawa	96	PT0199-C.g809_187_1510_552_954	DBLa0.15	non-upsA	1	PT0199-C.g809
High transmission	Chikwawa (Malawi)	Malawi	Chikwawa	96	PT0203-C.g804_361_1627_735_1137	DBLa2	non-upsA	2	PT0203-C.g804;PT0229-C.g1262
High transmission	Chikwawa (Malawi)	Malawi	Chikwawa	96	PT0203-C.g840_205_1549_579_981	DBLa0.1	non-upsA	1	PT0203-C.g840
High transmission	Chikwawa (Malawi)	Malawi	Chikwawa	96	PT0205-C.g1564_208_1558_570_972	DBLa0.1	non-upsA	1	PT0205-C.g1564
High transmission	Chikwawa (Malawi)	Malawi	Chikwawa	96	PT0205-C.g2227_196_1498_558_960	DBLa0.11	non-upsA	1	PT0205-C.g2227
High transmission	Chikwawa (Malawi)	Malawi	Chikwawa	96	PT0205-C.g449_196_1510_558_960	DBLa0.11	non-upsA	1	PT0205-C.g449
High transmission	Chikwawa (Malawi)	Malawi	Chikwawa	96	PT0205-C.g4790_217_1522_570_972	DBLa0.14	non-upsA	1	PT0205-C.g4790
High transmission	Chikwawa (Malawi)	Malawi	Chikwawa	96	PT0209-C.g2503_205_1540_579_981	DBLa0.1	non-upsA	1	PT0209-C.g2503
High transmission	Chikwawa (Malawi)	Malawi	Chikwawa	96	PT0209-C.g632_247_1522_609_1011	DBLa0.19	non-upsA	1	PT0209-C.g632
High transmission	Chikwawa (Malawi)	Malawi	Chikwawa	96	PT0210-C.g3118_181_1582_567_969	DBLa0.5	non-upsA	1	PT0210-C.g3118
High transmission	Chikwawa (Malawi)	Malawi	Chikwawa	96	PT0210-C.g540_199_1504_573_975	DBLa0.5	non-upsA	1	PT0210-C.g540
High transmission	Chikwawa (Malawi)	Malawi	Chikwawa	96	PT0211-C.g1391_208_1600_603_1005	DBLa0.11	non-upsA	1	PT0211-C.g1391
High transmission	Chikwawa (Malawi)	Malawi	Chikwawa	96	PT0211-C.g1954_214_1519_570_972	DBLa0.11	non-upsA	1	PT0211-C.g1954
High transmission	Chikwawa (Malawi)	Malawi	Chikwawa	96	PT0212-C.g1930_196_1573_582_984	DBLa0.17	non-upsA	1	PT0212-C.g1930
High transmission	Chikwawa (Malawi)	Malawi	Chikwawa	96	PT0216-C.g203_220_1570_588_990	DBLa0.1	non-upsA	1	PT0216-C.g203
High transmission	Chikwawa (Malawi)	Malawi	Chikwawa	96	PT0216-C.g593_190_1561_585_987	DBLa0.11	non-upsA	4	PT0216-C.g593;PT0266-C.g2451;PT0219-C.g598;PT0257-Cx.g3890
High transmission	Chikwawa (Malawi)	Malawi	Chikwawa	96	PT0216-C.g595_205_1525_579_981	DBLa0.1	non-upsA	1	PT0216-C.g595
High transmission	Chikwawa (Malawi)	Malawi	Chikwawa	96	PT0216-C.g853_205_1579_609_1011	DBLa0.5	non-upsA	1	PT0216-C.g853
High transmission	Chikwawa (Malawi)	Malawi	Chikwawa	96	PT0216-C.g924_205_1513_579_981	DBLa0.5	non-upsA	1	PT0216-C.g924
High transmission	Chikwawa (Malawi)	Malawi	Chikwawa	96	PT0218-Cx.g134_217_1495_588_990	DBLa0.1	non-upsA	1	PT0218-Cx.g134
High transmission	Chikwawa (Malawi)	Malawi	Chikwawa	96	PT0222-C.g407_187_1576_546_948	DBLa0.11	non-upsA	1	PT0222-C.g407
High transmission	Chikwawa (Malawi)	Malawi	Chikwawa	96	PT0227-C.g1444_196_1513_579_981	DBLa0.11	non-upsA	1	PT0227-C.g1444
High transmission	Chikwawa (Malawi)	Malawi	Chikwawa	96	PT0227-C.g741_199_1516_603_1005	DBLa0.11	non-upsA	1	PT0227-C.g741
High transmission	Chikwawa (Malawi)	Malawi	Chikwawa	96	PT0227-C.g945_193_1528_561_963	DBLa0.1	non-upsA	1	PT0227-C.g945
High transmission	Chikwawa (Malawi)	Malawi	Chikwawa	96	PT0229-C.g2363_205_1528_588_990	DBLa0.5	non-upsA	1	PT0229-C.g2363
High transmission	Chikwawa (Malawi)	Malawi	Chikwawa	96	PT0229-C.g2502_205_1546_579_981	DBLa0.1	non-upsA	1	PT0229-C.g2502
High transmission	Chikwawa (Malawi)	Malawi	Chikwawa	96	PT0230-Cx.g749_184_1492_552_954	DBLa0.1	non-upsA	2	PT0230-Cx.g749;PT0246-C.g1240
High transmission	Chikwawa (Malawi)	Malawi	Chikwawa	96	PT0233-Cx.g1891_205_1567_570_972	DBLa0.5	non-upsA	1	PT0233-Cx.g1891
High transmission	Chikwawa (Malawi)	Malawi	Chikwawa	96	PT0233-Cx.g1990_178_1516_570_972	DBLa0.11	non-upsA	2	PT0233-Cx.g1990;PT0257-Cx.g3367
High transmission	Chikwawa (Malawi)	Malawi	Chikwawa	96	PT0234-Cx.g633_184_1552_555_957	DBLa0.22	non-upsA	1	PT0234-Cx.g633
High transmission	Chikwawa (Malawi)	Malawi	Chikwawa	96	PT0236-Cx.g306_175_1531_549_951	DBLa0.19	non-upsA	1	PT0236-Cx.g306
High transmission	Chikwawa (Malawi)	Malawi	Chikwawa	96	PT0236-Cx.g485_220_1522_591_993	DBLa0.5	non-upsA	1	PT0236-Cx.g485
High transmission	Chikwawa (Malawi)	Malawi	Chikwawa	96	PT0238-C.g1520_211_1558_561_963	DBLa0.8	non-upsA	1	PT0238-C.g1520
High transmission	Chikwawa (Malawi)	Malawi	Chikwawa	96	PT0238-C.g1666_196_1468_549_951	DBLa0.11	non-upsA	1	PT0238-C.g1666
High transmission	Chikwawa (Malawi)	Malawi	Chikwawa	96	PT0240-C.g710_205_1522_597_999	DBLa0.1	non-upsA	1	PT0240-C.g710
High transmission	Chikwawa (Malawi)	Malawi	Chikwawa	96	PT0241-C.g1046_223_1507_597_999	DBLa0.1	non-upsA	1	PT0241-C.g1046
High transmission	Chikwawa (Malawi)	Malawi	Chikwawa	96	PT0242-Cx.g789_220_1519_603_1005	DBLa0.1	non-upsA	1	PT0242-Cx.g789
High transmission	Chikwawa (Malawi)	Malawi	Chikwawa	96	PT0244-Cx.g1481_199_1546_591_993	DBLa0.1	non-upsA	1	PT0244-Cx.g1481
High transmission	Chikwawa (Malawi)	Malawi	Chikwawa	96	PT0244-Cx.g1978_205_1510_579_981	DBLa0.5	non-upsA	1	PT0244-Cx.g1978
High transmission	Chikwawa (Malawi)	Malawi	Chikwawa	96	PT0246-C.g333_196_1564_549_951	DBLa0.1	non-upsA	1	PT0246-C.g333
High transmission	Chikwawa (Malawi)	Malawi	Chikwawa	96	PT0247-Cx.g2587_214_1618_603_1005	DBLa0.14	non-upsA	1	PT0247-Cx.g2587
High transmission	Chikwawa (Malawi)	Malawi	Chikwawa	96	PT0249-Cx.g1181_184_1513_552_954	DBLa0.1	non-upsA	1	PT0249-Cx.g1181
High transmission	Chikwawa (Malawi)	Malawi	Chikwawa	96	PT0249-Cx.g790_178_1459_543_945	DBLa0.1	non-upsA	1	PT0249-Cx.g790
High transmission	Chikwawa (Malawi)	Malawi	Chikwawa	96	PT0250-Cx.g144_217_1555_591_993	DBLa0.19	non-upsA	1	PT0250-Cx.g144
High transmission	Chikwawa (Malawi)	Malawi	Chikwawa	96	PT0250-Cx.g1886_196_1534_570_972	DBLa0.17	non-upsA	1	PT0250-Cx.g1886
High transmission	Chikwawa (Malawi)	Malawi	Chikwawa	96	PT0252-Cx.g1567_220_1516_579_981	DBLa0.5	non-upsA	1	PT0252-Cx.g1567
High transmission	Chikwawa (Malawi)	Malawi	Chikwawa	96	PT0252-Cx.g1646_193_1531_594_996	DBLa0.1	non-upsA	1	PT0252-Cx.g1646
High transmission	Chikwawa (Malawi)	Malawi	Chikwawa	96	PT0252-Cx.g38_199_1543_570_972	DBLa0.19	non-upsA	1	PT0252-Cx.g38
High transmission	Chikwawa (Malawi)	Malawi	Chikwawa	96	PT0254-Cx.g793_208_1489_561_963	DBLa0.1	non-upsA	1	PT0254-Cx.g793
High transmission	Chikwawa (Malawi)	Malawi	Chikwawa	96	PT0255-Cx.g655_208_1525_576_978	DBLa0.16	non-upsA	1	PT0255-Cx.g655
High transmission	Chikwawa (Malawi)	Malawi	Chikwawa	96	PT0262-C.g622_214_1561_600_1002	DBLa0.5	non-upsA	1	PT0262-C.g622
High transmission	Chikwawa (Malawi)	Malawi	Chikwawa	96	PT0262-C.g717_184_1555_564_966	DBLa0.1	non-upsA	1	PT0262-C.g717
High transmission	Chikwawa (Malawi)	Malawi	Chikwawa	96	PT0263-C.g679_199_1531_570_972	DBLa0.1	non-upsA	1	PT0263-C.g679
High transmission	Chikwawa (Malawi)	Malawi	Chikwawa	96	PT0264-C.g169_214_1579_573_975	DBLa0.11	non-upsA	1	PT0264-C.g169
High transmission	Chikwawa (Malawi)	Malawi	Chikwawa	96	PT0269-C.g753_184_1525_564_966	DBLa0.19	non-upsA	1	PT0269-C.g753
High transmission	Chikwawa (Malawi)	Malawi	Chikwawa	96	PT0269-C.g797_229_1534_609_1011	DBLa0.5	non-upsA	1	PT0269-C.g797
High transmission	Chikwawa (Malawi)	Malawi	Chikwawa	96	PT0273-C.g890_238_1519_603_1005	DBLa0.11	non-upsA	1	PT0273-C.g890
High transmission	Chikwawa (Malawi)	Malawi	Chikwawa	96	PT0277-C.g97_217_1513_573_975	DBLa0.19	non-upsA	1	PT0277-C.g97
High transmission	Chikwawa (Malawi)	Malawi	Chikwawa	96	PT0001-CW.g402_208_1525_564_963	DBLa0.11	non-upsA	1	PT0001-CW.g402
High transmission	Chikwawa (Malawi)	Malawi	Chikwawa	96	PT0001-CW.g490_187_1486_546_945	DBLa0.5	non-upsA	1	PT0001-CW.g490
High transmission	Chikwawa (Malawi)	Malawi	Chikwawa	96	PT0002-CW.g26_232_1504_600_999	DBLa0.5	non-upsA	1	PT0002-CW.g26
High transmission	Chikwawa (Malawi)	Malawi	Chikwawa	96	PT0003-CW.g575_211_1567_609_1008	DBLa0.1	non-upsA	1	PT0003-CW.g575
High transmission	Chikwawa (Malawi)	Malawi	Chikwawa	96	PT0003-CW.g753_187_1513_558_957	DBLa0.16	non-upsA	1	PT0003-CW.g753
High transmission	Chikwawa (Malawi)	Malawi	Chikwawa	96	PT0005-CW.g707_214_1504_576_975	DBLa0.5	non-upsA	1	PT0005-CW.g707
High transmission	Chikwawa (Malawi)	Malawi	Chikwawa	96	PT0006-CW.g294_205_1504_576_975	DBLa0.1	non-upsA	1	PT0006-CW.g294
High transmission	Chikwawa (Malawi)	Malawi	Chikwawa	96	PT0006-CW.g323_220_1543_570_969	DBLa0.1	non-upsA	1	PT0006-CW.g323
High transmission	Chikwawa (Malawi)	Malawi	Chikwawa	96	PT0013-CW.g236_196_1522_570_969	DBLa0.5	non-upsA	1	PT0013-CW.g236
High transmission	Chikwawa (Malawi)	Malawi	Chikwawa	96	PT0014-CW.g242_202_1537_558_957	DBLa0.1	non-upsA	2	PT0273-C.g4470;PT0014-CW.g242
High transmission	Chikwawa (Malawi)	Malawi	Chikwawa	96	PT0014-CW.g286_196_1549_579_978	DBLa0.17	non-upsA	1	PT0014-CW.g286
High transmission	Chikwawa (Malawi)	Malawi	Chikwawa	96	PT0015-CW.g662_181_1480_528_927	DBLa0.1	non-upsA	1	PT0015-CW.g662
High transmission	Chikwawa (Malawi)	Malawi	Chikwawa	96	PT0027-C.g176_184_1450_546_945	DBLa2	non-upsA	3	PT0155-C.g501;PT0027-C.g176;PT0165-C.g264
High transmission	Chikwawa (Malawi)	Malawi	Chikwawa	96	PT0029-C.g543_184_1537_555_954	DBLa0.1	non-upsA	1	PT0029-C.g543
High transmission	Chikwawa (Malawi)	Malawi	Chikwawa	96	PT0029-C.g993_229_1522_600_999	DBLa0.1	non-upsA	1	PT0029-C.g993
High transmission	Chikwawa (Malawi)	Malawi	Chikwawa	96	PT0031-C.g401_226_1549_597_996	DBLa0.1	non-upsA	1	PT0031-C.g401
High transmission	Chikwawa (Malawi)	Malawi	Chikwawa	96	PT0032-C.g618_220_1525_582_981	DBLa0.19	non-upsA	1	PT0032-C.g618
High transmission	Chikwawa (Malawi)	Malawi	Chikwawa	96	PT0032-C.g890_208_1543_591_990	DBLa0.1	non-upsA	1	PT0032-C.g890
High transmission	Chikwawa (Malawi)	Malawi	Chikwawa	96	PT0034-C.g1043_190_1504_558_957	DBLa0.19	non-upsA	1	PT0034-C.g1043
High transmission	Chikwawa (Malawi)	Malawi	Chikwawa	96	PT0034-C.g711_223_1576_585_984	DBLa0.11	non-upsA	1	PT0034-C.g711
High transmission	Chikwawa (Malawi)	Malawi	Chikwawa	96	PT0034-C.g836_202_1573_579_978	DBLa0.1	non-upsA	1	PT0034-C.g836
High transmission	Chikwawa (Malawi)	Malawi	Chikwawa	96	PT0042-C.g415_211_1537_594_993	DBLa0.1	non-upsA	1	PT0042-C.g415
High transmission	Chikwawa (Malawi)	Malawi	Chikwawa	96	PT0042-C.g41_208_1549_564_963	DBLa0.1	non-upsA	5	PT0042-C.g41;PT0165-C.g797;PT0155-C.g1427;PT0129-C.g67;PT0152-C.g2174
High transmission	Chikwawa (Malawi)	Malawi	Chikwawa	96	PT0042-C.g425_208_1504_579_978	DBLa0.1	non-upsA	1	PT0042-C.g425
High transmission	Chikwawa (Malawi)	Malawi	Chikwawa	96	PT0042-C.g452_187_1534_555_954	DBLa0.1	non-upsA	2	PT0042-C.g453;PT0042-C.g452
High transmission	Chikwawa (Malawi)	Malawi	Chikwawa	96	PT0042-C.g456_208_1540_573_972	DBLa0.8	non-upsA	1	PT0042-C.g456
High transmission	Chikwawa (Malawi)	Malawi	Chikwawa	96	PT0043-C.g1208_235_1543_612_1011	DBLa0.19	non-upsA	1	PT0043-C.g1208
High transmission	Chikwawa (Malawi)	Malawi	Chikwawa	96	PT0046-C.g29_187_1474_552_951	DBLa0.11	non-upsA	1	PT0046-C.g29
High transmission	Chikwawa (Malawi)	Malawi	Chikwawa	96	PT0046-C.g827_202_1540_588_987	DBLa0.15	non-upsA	1	PT0046-C.g827
High transmission	Chikwawa (Malawi)	Malawi	Chikwawa	96	PT0047-C.g706_205_1531_561_960	DBLa0.11	non-upsA	1	PT0047-C.g706
High transmission	Chikwawa (Malawi)	Malawi	Chikwawa	96	PT0051-C.g1417_217_1510_591_990	DBLa0.5	non-upsA	2	PT0171-C.g1002;PT0051-C.g1417
High transmission	Chikwawa (Malawi)	Malawi	Chikwawa	96	PT0052-C.g561_274_1618_639_1038	DBLa0.5	non-upsA	1	PT0052-C.g561
High transmission	Chikwawa (Malawi)	Malawi	Chikwawa	96	PT0052-C.g776_193_1540_558_957	DBLa0.1	non-upsA	5	PT0140-C.g3157;PT0060-C.g723;PT0052-C.g776;PT0152-C.g1248;PT0276-C.g2148
High transmission	Chikwawa (Malawi)	Malawi	Chikwawa	96	PT0055-C.g402_184_1465_543_942	DBLa0.11	non-upsA	2	PT0236-Cx.g475;PT0055-C.g402
High transmission	Chikwawa (Malawi)	Malawi	Chikwawa	96	PT0056-C.g621_193_1534_546_945	DBLa0.1	non-upsA	1	PT0056-C.g621
High transmission	Chikwawa (Malawi)	Malawi	Chikwawa	96	PT0056-C.g788_190_1474_558_957	DBLa0.11	non-upsA	3	PT0118-C.g816;PT0092-C.g824;PT0056-C.g788
High transmission	Chikwawa (Malawi)	Malawi	Chikwawa	96	PT0057-C.g1442_193_1516_561_960	DBLa0.1	non-upsA	1	PT0057-C.g1442
High transmission	Chikwawa (Malawi)	Malawi	Chikwawa	96	PT0057-C.g1562_193_1552_558_957	DBLa0.1	non-upsA	1	PT0057-C.g1562
High transmission	Chikwawa (Malawi)	Malawi	Chikwawa	96	PT0057-C.g1602_199_1525_579_978	DBLa0.1	non-upsA	1	PT0057-C.g1602
High transmission	Chikwawa (Malawi)	Malawi	Chikwawa	96	PT0057-C.g235_190_1513_561_960	DBLa0.11	non-upsA	1	PT0057-C.g235
High transmission	Chikwawa (Malawi)	Malawi	Chikwawa	96	PT0057-C.g625_199_1531_558_957	DBLa0.14	non-upsA	1	PT0057-C.g625
High transmission	Chikwawa (Malawi)	Malawi	Chikwawa	96	PT0057-C.g911_193_1522_561_960	DBLa0.5	non-upsA	1	PT0057-C.g911
High transmission	Chikwawa (Malawi)	Malawi	Chikwawa	96	PT0061-C.g1600_181_1519_546_945	DBLa0.1	non-upsA	1	PT0061-C.g1600
High transmission	Chikwawa (Malawi)	Malawi	Chikwawa	96	PT0061-C.g360_199_1489_552_951	DBLa0.8	non-upsA	3	PT0061-C.g360;PT0127-C.g1698;PT0140-C.g2825
High transmission	Chikwawa (Malawi)	Malawi	Chikwawa	96	PT0066-C.g729_187_1516_558_957	DBLa0.22	non-upsA	1	PT0066-C.g729
High transmission	Chikwawa (Malawi)	Malawi	Chikwawa	96	PT0069-C.g134_190_1498_555_954	DBLa0.16	non-upsA	1	PT0069-C.g134
High transmission	Chikwawa (Malawi)	Malawi	Chikwawa	96	PT0069-C.g310_190_1510_552_951	DBLa0.5	non-upsA	2	PT0069-C.g310;PT0172-C.g153
High transmission	Chikwawa (Malawi)	Malawi	Chikwawa	96	PT0069-C.g337_205_1582_639_1038	DBLa0.1	non-upsA	1	PT0069-C.g337
High transmission	Chikwawa (Malawi)	Malawi	Chikwawa	96	PT0070-C.g1162_217_1558_579_978	DBLa0.1	non-upsA	1	PT0070-C.g1162
High transmission	Chikwawa (Malawi)	Malawi	Chikwawa	96	PT0070-C.g1295_211_1483_576_975	DBLa0.1	non-upsA	2	PT0082-C.g660;PT0070-C.g1295
High transmission	Chikwawa (Malawi)	Malawi	Chikwawa	96	PT0072-C.g1241_214_1528_561_960	DBLa0.1	non-upsA	3	PT0072-C.g1241;PT0075-C.g1865;PT0225-C.g713
High transmission	Chikwawa (Malawi)	Malawi	Chikwawa	96	PT0072-C.g141_184_1489_543_942	DBLa0.15	non-upsA	1	PT0072-C.g141
High transmission	Chikwawa (Malawi)	Malawi	Chikwawa	96	PT0073-C.g538_190_1525_570_969	DBLa0.19	non-upsA	1	PT0073-C.g538
High transmission	Chikwawa (Malawi)	Malawi	Chikwawa	96	PT0074-C.g1178_187_1501_552_951	DBLa0.1	non-upsA	1	PT0074-C.g1178
High transmission	Chikwawa (Malawi)	Malawi	Chikwawa	96	PT0074-C.g1617_190_1474_561_960	DBLa0.19	non-upsA	2	PT0074-C.g1617;PT0100-C.g41
High transmission	Chikwawa (Malawi)	Malawi	Chikwawa	96	PT0075-C.g1596_172_1462_528_927	DBLa0.12	non-upsA	1	PT0075-C.g1596
High transmission	Chikwawa (Malawi)	Malawi	Chikwawa	96	PT0075-C.g688_181_1471_549_948	DBLa0.1	non-upsA	1	PT0075-C.g688
High transmission	Chikwawa (Malawi)	Malawi	Chikwawa	96	PT0076-C.g1368_193_1537_588_987	DBLa0.1	non-upsA	1	PT0076-C.g1368
High transmission	Chikwawa (Malawi)	Malawi	Chikwawa	96	PT0076-C.g491_199_1507_576_975	DBLa0.15	non-upsA	1	PT0076-C.g491
High transmission	Chikwawa (Malawi)	Malawi	Chikwawa	96	PT0078-Cx.g1173_214_1525_591_990	DBLa0.19	non-upsA	1	PT0078-Cx.g1173
High transmission	Chikwawa (Malawi)	Malawi	Chikwawa	96	PT0078-Cx.g39_184_1552_558_957	DBLa0.17	non-upsA	1	PT0078-Cx.g39
High transmission	Chikwawa (Malawi)	Malawi	Chikwawa	96	PT0079-C.g685_211_1504_582_981	DBLa0.19	non-upsA	1	PT0079-C.g685
High transmission	Chikwawa (Malawi)	Malawi	Chikwawa	96	PT0080-C.g725_175_1516_534_933	DBLa0.17	non-upsA	2	PT0080-C.g725;PT0161-C.g2300
High transmission	Chikwawa (Malawi)	Malawi	Chikwawa	96	PT0082-C.g311_196_1525_582_981	DBLa0.11	non-upsA	2	PT0082-C.g311;PT0270-C.g663
High transmission	Chikwawa (Malawi)	Malawi	Chikwawa	96	PT0082-C.g33_187_1522_552_951	DBLa0.1	non-upsA	2	PT0102-C.g909;PT0082-C.g33
High transmission	Chikwawa (Malawi)	Malawi	Chikwawa	96	PT0082-C.g711_187_1504_564_963	DBLa0.1	non-upsA	1	PT0082-C.g711
High transmission	Chikwawa (Malawi)	Malawi	Chikwawa	96	PT0085-C.g983_190_1492_582_981	DBLa0.15	non-upsA	1	PT0085-C.g983
High transmission	Chikwawa (Malawi)	Malawi	Chikwawa	96	PT0086-C.g836_193_1534_564_963	DBLa0.20	non-upsA	1	PT0086-C.g836
High transmission	Chikwawa (Malawi)	Malawi	Chikwawa	96	PT0087-C.g1176_214_1501_591_990	DBLa0.11	non-upsA	2	PT0094-C.g1404;PT0087-C.g1176
High transmission	Chikwawa (Malawi)	Malawi	Chikwawa	96	PT0087-C.g410_229_1507_594_993	DBLa0.1	non-upsA	1	PT0087-C.g410
High transmission	Chikwawa (Malawi)	Malawi	Chikwawa	96	PT0089-C.g171_202_1507_564_963	DBLa0.1	non-upsA	2	PT0257-Cx.g218;PT0089-C.g171
High transmission	Chikwawa (Malawi)	Malawi	Chikwawa	96	PT0089-C.g79_181_1474_543_942	DBLa0.17	non-upsA	1	PT0089-C.g79
High transmission	Chikwawa (Malawi)	Malawi	Chikwawa	96	PT0091-C.g875_187_1537_555_954	DBLa0.1	non-upsA	1	PT0091-C.g875
High transmission	Chikwawa (Malawi)	Malawi	Chikwawa	96	PT0092-C.g235_184_1510_564_963	DBLa0.11	non-upsA	1	PT0092-C.g235
High transmission	Chikwawa (Malawi)	Malawi	Chikwawa	96	PT0092-C.g629_178_1486_543_942	DBLa0.5	non-upsA	1	PT0092-C.g629
High transmission	Chikwawa (Malawi)	Malawi	Chikwawa	96	PT0094-C.g1103_199_1513_558_957	DBLa0.11	non-upsA	1	PT0094-C.g1103
High transmission	Chikwawa (Malawi)	Malawi	Chikwawa	96	PT0096-C.g1035_193_1501_546_945	DBLa0.5	non-upsA	1	PT0096-C.g1035
High transmission	Chikwawa (Malawi)	Malawi	Chikwawa	96	PT0096-C.g1101_190_1513_576_975	DBLa0.15	non-upsA	1	PT0096-C.g1101
High transmission	Chikwawa (Malawi)	Malawi	Chikwawa	96	PT0096-C.g1122_178_1513_555_954	DBLa0.5	non-upsA	1	PT0096-C.g1122
High transmission	Chikwawa (Malawi)	Malawi	Chikwawa	96	PT0097-C.g1298_220_1492_588_987	DBLa0.12	non-upsA	1	PT0097-C.g1298
High transmission	Chikwawa (Malawi)	Malawi	Chikwawa	96	PT0097-C.g1325_199_1459_555_954	DBLa0.1	non-upsA	1	PT0097-C.g1325
High transmission	Chikwawa (Malawi)	Malawi	Chikwawa	96	PT0100-C.g1160_202_1519_570_969	DBLa0.11	non-upsA	1	PT0100-C.g1160
High transmission	Chikwawa (Malawi)	Malawi	Chikwawa	96	PT0101-C.g273_217_1552_594_993	DBLa0.15	non-upsA	1	PT0101-C.g273
High transmission	Chikwawa (Malawi)	Malawi	Chikwawa	96	PT0101-C.g594_187_1546_573_972	DBLa0.1	non-upsA	2	PT0101-C.g594;PT0252-Cx.g1624
High transmission	Chikwawa (Malawi)	Malawi	Chikwawa	96	PT0101-C.g694_175_1426_522_921	DBLa0.4	non-upsA	1	PT0101-C.g694
High transmission	Chikwawa (Malawi)	Malawi	Chikwawa	96	PT0102-C.g503_202_1540_564_963	DBLa0.5	non-upsA	1	PT0102-C.g503
High transmission	Chikwawa (Malawi)	Malawi	Chikwawa	96	PT0103-C.g700_208_1534_594_993	DBLa0.1	non-upsA	1	PT0103-C.g700
High transmission	Chikwawa (Malawi)	Malawi	Chikwawa	96	PT0104-C.g817_190_1525_564_963	DBLa0.17	non-upsA	3	PT0238-C.g1356;PT0104-C.g817;PT0139-C.g1088
High transmission	Chikwawa (Malawi)	Malawi	Chikwawa	96	PT0106-C.g753_205_1537_579_978	DBLa0.5	non-upsA	1	PT0106-C.g753
High transmission	Chikwawa (Malawi)	Malawi	Chikwawa	96	PT0106-C.g778_175_1462_531_930	DBLa0.1	non-upsA	2	PT0193-C.g534;PT0106-C.g778
High transmission	Chikwawa (Malawi)	Malawi	Chikwawa	96	PT0106-C.g841_199_1510_570_969	DBLa0.15	non-upsA	1	PT0106-C.g841
High transmission	Chikwawa (Malawi)	Malawi	Chikwawa	96	PT0106-C.g864_199_1516_555_954	DBLa0.5	non-upsA	1	PT0106-C.g864
High transmission	Chikwawa (Malawi)	Malawi	Chikwawa	96	PT0108-C.g1170_187_1549_576_975	DBLa0.1	non-upsA	1	PT0108-C.g1170
High transmission	Chikwawa (Malawi)	Malawi	Chikwawa	96	PT0108-C.g479_391_1651_756_1155	DBLa0.22	non-upsA	3	PT0108-C.g479;PT0230-Cx.g203;PT0255-Cx.g230
High transmission	Chikwawa (Malawi)	Malawi	Chikwawa	96	PT0109-C.g642_181_1504_552_951	DBLa0.1	non-upsA	1	PT0109-C.g642
High transmission	Chikwawa (Malawi)	Malawi	Chikwawa	96	PT0109-C.g679_190_1576_603_1002	DBLa0.1	non-upsA	1	PT0109-C.g679
High transmission	Chikwawa (Malawi)	Malawi	Chikwawa	96	PT0112-C.g599_181_1471_549_948	DBLa0.1	non-upsA	1	PT0112-C.g599
High transmission	Chikwawa (Malawi)	Malawi	Chikwawa	96	PT0112-C.g722_208_1567_609_1008	DBLa0.5	non-upsA	1	PT0112-C.g722
High transmission	Chikwawa (Malawi)	Malawi	Chikwawa	96	PT0114-C.g1115_202_1558_567_966	DBLa0.11	non-upsA	1	PT0114-C.g1115
High transmission	Chikwawa (Malawi)	Malawi	Chikwawa	96	PT0115-C.g1134_220_1507_573_972	DBLa0.19	non-upsA	1	PT0115-C.g1134
High transmission	Chikwawa (Malawi)	Malawi	Chikwawa	96	PT0115-C.g1199_193_1558_582_981	DBLa0.1	non-upsA	1	PT0115-C.g1199
High transmission	Chikwawa (Malawi)	Malawi	Chikwawa	96	PT0115-C.g359_181_1525_558_957	DBLa0.5	non-upsA	1	PT0115-C.g359
High transmission	Chikwawa (Malawi)	Malawi	Chikwawa	96	PT0115-C.g452_409_1702_795_1194	DBLa2	non-upsA	1	PT0115-C.g452
High transmission	Chikwawa (Malawi)	Malawi	Chikwawa	96	PT0115-C.g8_181_1537_567_966	DBLa0.11	non-upsA	1	PT0115-C.g8
High transmission	Chikwawa (Malawi)	Malawi	Chikwawa	96	PT0117-C.g1251_196_1477_561_960	DBLa0.1	non-upsA	1	PT0117-C.g1251
High transmission	Chikwawa (Malawi)	Malawi	Chikwawa	96	PT0118-C.g716_193_1504_576_975	DBLa0.1	non-upsA	1	PT0118-C.g716
High transmission	Chikwawa (Malawi)	Malawi	Chikwawa	96	PT0119-C.g2821_190_1531_567_966	DBLa0.1	non-upsA	1	PT0119-C.g2821
High transmission	Chikwawa (Malawi)	Malawi	Chikwawa	96	PT0120-Cx.g1057_205_1522_579_978	DBLa0.1	non-upsA	1	PT0120-Cx.g1057
High transmission	Chikwawa (Malawi)	Malawi	Chikwawa	96	PT0120-Cx.g1306_208_1546_603_1002	DBLa0.11	non-upsA	1	PT0120-Cx.g1306
High transmission	Chikwawa (Malawi)	Malawi	Chikwawa	96	PT0123-C.g1797_202_1507_564_963	DBLa0.1	non-upsA	1	PT0123-C.g1797
High transmission	Chikwawa (Malawi)	Malawi	Chikwawa	96	PT0125-C.g1025_187_1558_561_960	DBLa0.11	non-upsA	1	PT0125-C.g1025
High transmission	Chikwawa (Malawi)	Malawi	Chikwawa	96	PT0125-C.g115_193_1519_555_954	DBLa0.5	non-upsA	1	PT0125-C.g115
High transmission	Chikwawa (Malawi)	Malawi	Chikwawa	96	PT0130-C.g1002_175_1528_540_939	DBLa0.11	non-upsA	1	PT0130-C.g1002
High transmission	Chikwawa (Malawi)	Malawi	Chikwawa	96	PT0130-C.g309_181_1426_534_933	DBLa0.10	non-upsA	1	PT0130-C.g309
High transmission	Chikwawa (Malawi)	Malawi	Chikwawa	96	PT0131-C.g750_217_1621_642_1041	DBLa0.11	non-upsA	2	PT0131-C.g750;PT0230-Cx.g752
High transmission	Chikwawa (Malawi)	Malawi	Chikwawa	96	PT0133-C.g545_226_1567_600_999	DBLa0.2	non-upsA	1	PT0133-C.g545
High transmission	Chikwawa (Malawi)	Malawi	Chikwawa	96	PT0134-C.g684_196_1609_615_1014	DBLa0.1	non-upsA	2	PT0262-C.g695;PT0134-C.g684
High transmission	Chikwawa (Malawi)	Malawi	Chikwawa	96	PT0134-C.g778_208_1483_573_972	DBLa0.1	non-upsA	1	PT0134-C.g778
High transmission	Chikwawa (Malawi)	Malawi	Chikwawa	96	PT0135-C.g226_205_1474_570_969	DBLa0.12	non-upsA	1	PT0135-C.g226
High transmission	Chikwawa (Malawi)	Malawi	Chikwawa	96	PT0137-C.g802_208_1549_576_975	DBLa0.11	non-upsA	1	PT0137-C.g802
High transmission	Chikwawa (Malawi)	Malawi	Chikwawa	96	PT0139-C.g124_202_1534_579_978	DBLa0.19	non-upsA	1	PT0139-C.g124
High transmission	Chikwawa (Malawi)	Malawi	Chikwawa	96	PT0140-C.g722_223_1498_585_984	DBLa0.11	non-upsA	1	PT0140-C.g722
High transmission	Chikwawa (Malawi)	Malawi	Chikwawa	96	PT0140-C.g779_199_1477_549_948	DBLa0.5	non-upsA	1	PT0140-C.g779
High transmission	Chikwawa (Malawi)	Malawi	Chikwawa	96	PT0141-C.g958_202_1492_561_960	DBLa0.15	non-upsA	1	PT0141-C.g958
High transmission	Chikwawa (Malawi)	Malawi	Chikwawa	96	PT0142-C.g1788_211_1534_576_975	DBLa0.17	non-upsA	3	PT0142-C.g1788;PT0256-C.g345;PT0219-C.g437
High transmission	Chikwawa (Malawi)	Malawi	Chikwawa	96	PT0143-C.g1192_187_1471_546_945	DBLa0.1	non-upsA	1	PT0143-C.g1192
High transmission	Chikwawa (Malawi)	Malawi	Chikwawa	96	PT0145-C.g440_211_1522_579_978	DBLa0.1	non-upsA	1	PT0145-C.g440
High transmission	Chikwawa (Malawi)	Malawi	Chikwawa	96	PT0145-C.g56_196_1534_570_969	DBLa0.1	non-upsA	3	PT0273-C.g326;PT0145-C.g56;PT0233-Cx.g1541
High transmission	Chikwawa (Malawi)	Malawi	Chikwawa	96	PT0145-C.g783_187_1498_570_969	DBLa0.5	non-upsA	1	PT0145-C.g783
High transmission	Chikwawa (Malawi)	Malawi	Chikwawa	96	PT0146-C.g488_202_1534_585_984	DBLa0.1	non-upsA	1	PT0146-C.g488
High transmission	Chikwawa (Malawi)	Malawi	Chikwawa	96	PT0146-C.g646_223_1549_579_978	DBLa0.19	non-upsA	1	PT0146-C.g646
High transmission	Chikwawa (Malawi)	Malawi	Chikwawa	96	PT0149-C.g598_214_1606_624_1023	DBLa0.1	non-upsA	1	PT0149-C.g598
High transmission	Chikwawa (Malawi)	Malawi	Chikwawa	96	PT0150-C.g2164_196_1546_558_957	DBLa0.11	non-upsA	2	PT0208-C.g1254;PT0150-C.g2164
High transmission	Chikwawa (Malawi)	Malawi	Chikwawa	96	PT0152-C.g1684_190_1453_558_957	DBLa2	non-upsA	1	PT0152-C.g1684
High transmission	Chikwawa (Malawi)	Malawi	Chikwawa	96	PT0152-C.g50_214_1495_600_999	DBLa0.1	non-upsA	1	PT0152-C.g50
High transmission	Chikwawa (Malawi)	Malawi	Chikwawa	96	PT0156-C.g1056_244_1567_636_1035	DBLa0.11	non-upsA	2	PT0209-C.g584;PT0156-C.g1056
High transmission	Chikwawa (Malawi)	Malawi	Chikwawa	96	PT0157-C.g1872_202_1471_570_969	DBLa0.12	non-upsA	1	PT0157-C.g1872
High transmission	Chikwawa (Malawi)	Malawi	Chikwawa	96	PT0161-C.g1982_205_1519_576_975	DBLa0.1	non-upsA	1	PT0161-C.g1982
High transmission	Chikwawa (Malawi)	Malawi	Chikwawa	96	PT0161-C.g240_190_1504_567_966	DBLa0.1	non-upsA	1	PT0161-C.g240
High transmission	Chikwawa (Malawi)	Malawi	Chikwawa	96	PT0166-C.g634_193_1507_561_960	DBLa0.1	non-upsA	1	PT0166-C.g634
High transmission	Chikwawa (Malawi)	Malawi	Chikwawa	96	PT0166-C.g709_217_1585_624_1023	DBLa0.11	non-upsA	1	PT0166-C.g709
High transmission	Chikwawa (Malawi)	Malawi	Chikwawa	96	PT0172-C.g1060_193_1558_549_948	DBLa0.11	non-upsA	1	PT0172-C.g1060
High transmission	Chikwawa (Malawi)	Malawi	Chikwawa	96	PT0172-C.g1667_208_1471_555_954	DBLa0.1	non-upsA	1	PT0172-C.g1667
High transmission	Chikwawa (Malawi)	Malawi	Chikwawa	96	PT0172-C.g1835_190_1582_567_966	DBLa0.11	non-upsA	1	PT0172-C.g1835
High transmission	Chikwawa (Malawi)	Malawi	Chikwawa	96	PT0172-C.g517_199_1516_561_960	DBLa0.17	non-upsA	1	PT0172-C.g517
High transmission	Chikwawa (Malawi)	Malawi	Chikwawa	96	PT0173-C.g136_217_1477_564_963	DBLa0.1	non-upsA	1	PT0173-C.g136
High transmission	Chikwawa (Malawi)	Malawi	Chikwawa	96	PT0173-C.g680_196_1528_600_999	DBLa0.19	non-upsA	1	PT0173-C.g680
High transmission	Chikwawa (Malawi)	Malawi	Chikwawa	96	PT0190-C.g5031_202_1576_588_987	DBLa0.14	non-upsA	1	PT0190-C.g5031
High transmission	Chikwawa (Malawi)	Malawi	Chikwawa	96	PT0192-Cx.g1651_193_1471_558_957	DBLa0.1	non-upsA	1	PT0192-Cx.g1651
High transmission	Chikwawa (Malawi)	Malawi	Chikwawa	96	PT0192-Cx.g1848_196_1471_552_951	DBLa0.11	non-upsA	1	PT0192-Cx.g1848
High transmission	Chikwawa (Malawi)	Malawi	Chikwawa	96	PT0193-C.g3186_199_1528_555_954	DBLa0.2	non-upsA	1	PT0193-C.g3186
High transmission	Chikwawa (Malawi)	Malawi	Chikwawa	96	PT0193-C.g513_181_1531_534_933	DBLa0.11	non-upsA	1	PT0193-C.g513
High transmission	Chikwawa (Malawi)	Malawi	Chikwawa	96	PT0193-C.g704_184_1537_570_969	DBLa0.1	non-upsA	1	PT0193-C.g704
High transmission	Chikwawa (Malawi)	Malawi	Chikwawa	96	PT0199-C.g810_199_1471_555_954	DBLa0.11	non-upsA	1	PT0199-C.g810
High transmission	Chikwawa (Malawi)	Malawi	Chikwawa	96	PT0201-Cx.g573_196_1480_549_948	DBLa0.11	non-upsA	1	PT0201-Cx.g573
High transmission	Chikwawa (Malawi)	Malawi	Chikwawa	96	PT0203-C.g218_184_1513_564_963	DBLa0.1	non-upsA	1	PT0203-C.g218
High transmission	Chikwawa (Malawi)	Malawi	Chikwawa	96	PT0203-C.g392_193_1504_558_957	DBLa0.11	non-upsA	1	PT0203-C.g392
High transmission	Chikwawa (Malawi)	Malawi	Chikwawa	96	PT0205-C.g1953_205_1513_573_972	DBLa0.14	non-upsA	1	PT0205-C.g1953
High transmission	Chikwawa (Malawi)	Malawi	Chikwawa	96	PT0205-C.g929_184_1519_564_963	DBLa0.5	non-upsA	1	PT0205-C.g929
High transmission	Chikwawa (Malawi)	Malawi	Chikwawa	96	PT0207-C.g892_187_1477_549_948	DBLa0.17	non-upsA	1	PT0207-C.g892
High transmission	Chikwawa (Malawi)	Malawi	Chikwawa	96	PT0209-C.g268_193_1576_603_1002	DBLa0.5	non-upsA	1	PT0209-C.g268
High transmission	Chikwawa (Malawi)	Malawi	Chikwawa	96	PT0209-C.g630_187_1492_540_939	DBLa0.11	non-upsA	1	PT0209-C.g630
High transmission	Chikwawa (Malawi)	Malawi	Chikwawa	96	PT0209-C.g670_211_1486_576_975	DBLa0.2	non-upsA	1	PT0209-C.g670
High transmission	Chikwawa (Malawi)	Malawi	Chikwawa	96	PT0211-C.g2079_232_1501_588_987	DBLa0.1	non-upsA	1	PT0211-C.g2079
High transmission	Chikwawa (Malawi)	Malawi	Chikwawa	96	PT0212-C.g2071_205_1576_582_981	DBLa0.11	non-upsA	1	PT0212-C.g2071
High transmission	Chikwawa (Malawi)	Malawi	Chikwawa	96	PT0213-Cx.g502_196_1546_582_981	DBLa0.11	non-upsA	1	PT0213-Cx.g502
High transmission	Chikwawa (Malawi)	Malawi	Chikwawa	96	PT0213-Cx.g534_217_1513_573_972	DBLa0.1	non-upsA	1	PT0213-Cx.g534
High transmission	Chikwawa (Malawi)	Malawi	Chikwawa	96	PT0213-Cx.g588_202_1522_564_963	DBLa0.1	non-upsA	2	PT0213-Cx.g588;PT0222-C.g479
High transmission	Chikwawa (Malawi)	Malawi	Chikwawa	96	PT0213-Cx.g93_208_1594_591_990	DBLa0.1	non-upsA	1	PT0213-Cx.g93
High transmission	Chikwawa (Malawi)	Malawi	Chikwawa	96	PT0214-Cx.g960_220_1552_600_999	DBLa0.1	non-upsA	1	PT0214-Cx.g960
High transmission	Chikwawa (Malawi)	Malawi	Chikwawa	96	PT0216-C.g817_208_1546_603_1002	DBLa0.1	non-upsA	1	PT0216-C.g817
High transmission	Chikwawa (Malawi)	Malawi	Chikwawa	96	PT0219-C.g281_187_1453_558_957	DBLa2	non-upsA	1	PT0219-C.g281
High transmission	Chikwawa (Malawi)	Malawi	Chikwawa	96	PT0219-C.g545_205_1507_579_978	DBLa0.5	non-upsA	2	PT0219-C.g564;PT0219-C.g545
High transmission	Chikwawa (Malawi)	Malawi	Chikwawa	96	PT0219-C.g582_196_1657_588_987	DBLa0.1	non-upsA	2	PT0219-C.g582;PT0270-C.g645
High transmission	Chikwawa (Malawi)	Malawi	Chikwawa	96	PT0222-C.g612_208_1558_588_987	DBLa0.15	non-upsA	1	PT0222-C.g612
High transmission	Chikwawa (Malawi)	Malawi	Chikwawa	96	PT0222-C.g631_202_1525_576_975	DBLa0.11	non-upsA	1	PT0222-C.g631
High transmission	Chikwawa (Malawi)	Malawi	Chikwawa	96	PT0222-C.g678_217_1495_579_978	DBLa0.11	non-upsA	1	PT0222-C.g678
High transmission	Chikwawa (Malawi)	Malawi	Chikwawa	96	PT0225-C.g656_199_1504_555_954	DBLa0.11	non-upsA	1	PT0225-C.g656
High transmission	Chikwawa (Malawi)	Malawi	Chikwawa	96	PT0225-C.g722_199_1591_570_969	DBLa0.8	non-upsA	1	PT0225-C.g722
High transmission	Chikwawa (Malawi)	Malawi	Chikwawa	96	PT0229-C.g2321_205_1513_564_963	DBLa0.1	non-upsA	1	PT0229-C.g2321
High transmission	Chikwawa (Malawi)	Malawi	Chikwawa	96	PT0231-Cx.g353_199_1543_600_999	DBLa0.11	non-upsA	1	PT0231-Cx.g353
High transmission	Chikwawa (Malawi)	Malawi	Chikwawa	96	PT0233-Cx.g1651_199_1582_630_1029	DBLa0.1	non-upsA	1	PT0233-Cx.g1651
High transmission	Chikwawa (Malawi)	Malawi	Chikwawa	96	PT0236-Cx.g1374_205_1465_558_957	DBLa0.1	non-upsA	1	PT0236-Cx.g1374
High transmission	Chikwawa (Malawi)	Malawi	Chikwawa	96	PT0236-Cx.g1829_202_1555_573_972	DBLa0.11	non-upsA	2	PT0236-Cx.g1829;PT0247-Cx.g53
High transmission	Chikwawa (Malawi)	Malawi	Chikwawa	96	PT0236-Cx.g261_232_1576_588_987	DBLa0.2	non-upsA	1	PT0236-Cx.g261
High transmission	Chikwawa (Malawi)	Malawi	Chikwawa	96	PT0236-Cx.g865_220_1501_597_996	DBLa2	non-upsA	1	PT0236-Cx.g865
High transmission	Chikwawa (Malawi)	Malawi	Chikwawa	96	PT0239-Cx.g1399_193_1516_561_960	DBLa0.19	non-upsA	1	PT0239-Cx.g1399
High transmission	Chikwawa (Malawi)	Malawi	Chikwawa	96	PT0239-Cx.g1465_190_1531_561_960	DBLa0.11	non-upsA	1	PT0239-Cx.g1465
High transmission	Chikwawa (Malawi)	Malawi	Chikwawa	96	PT0240-C.g579_208_1534_591_990	DBLa0.11	non-upsA	1	PT0240-C.g579
High transmission	Chikwawa (Malawi)	Malawi	Chikwawa	96	PT0241-C.g840_202_1468_561_960	DBLa0.19	non-upsA	1	PT0241-C.g840
High transmission	Chikwawa (Malawi)	Malawi	Chikwawa	96	PT0246-C.g1339_205_1477_561_960	DBLa0.1	non-upsA	1	PT0246-C.g1339
High transmission	Chikwawa (Malawi)	Malawi	Chikwawa	96	PT0246-C.g1350_220_1543_600_999	DBLa0.11	non-upsA	1	PT0246-C.g1350
High transmission	Chikwawa (Malawi)	Malawi	Chikwawa	96	PT0246-C.g1417_199_1471_555_954	DBLa0.11	non-upsA	1	PT0246-C.g1417
High transmission	Chikwawa (Malawi)	Malawi	Chikwawa	96	PT0247-Cx.g149_220_1564_576_975	DBLa0.1	non-upsA	1	PT0247-Cx.g149
High transmission	Chikwawa (Malawi)	Malawi	Chikwawa	96	PT0247-Cx.g2645_211_1528_597_996	DBLa0.5	non-upsA	1	PT0247-Cx.g2645
High transmission	Chikwawa (Malawi)	Malawi	Chikwawa	96	PT0249-Cx.g1262_199_1510_558_957	DBLa0.1	non-upsA	1	PT0249-Cx.g1262
High transmission	Chikwawa (Malawi)	Malawi	Chikwawa	96	PT0249-Cx.g1306_202_1477_564_963	DBLa0.8	non-upsA	2	PT0276-C.g217;PT0249-Cx.g1306
High transmission	Chikwawa (Malawi)	Malawi	Chikwawa	96	PT0249-Cx.g1340_184_1465_558_957	DBLa0.19	non-upsA	3	PT0043-C.g859;PT0249-Cx.g1340;PT0141-C.g481
High transmission	Chikwawa (Malawi)	Malawi	Chikwawa	96	PT0252-Cx.g1920_178_1453_543_942	DBLa0.11	non-upsA	1	PT0252-Cx.g1920
High transmission	Chikwawa (Malawi)	Malawi	Chikwawa	96	PT0254-Cx.g4528_202_1513_588_987	DBLa0.11	non-upsA	1	PT0254-Cx.g4528
High transmission	Chikwawa (Malawi)	Malawi	Chikwawa	96	PT0255-Cx.g706_181_1525_555_954	DBLa0.15	non-upsA	1	PT0255-Cx.g706
High transmission	Chikwawa (Malawi)	Malawi	Chikwawa	96	PT0256-C.g618_178_1474_540_939	DBLa0.24	non-upsA	1	PT0256-C.g618
High transmission	Chikwawa (Malawi)	Malawi	Chikwawa	96	PT0256-C.g678_223_1507_591_990	DBLa0.11	non-upsA	1	PT0256-C.g678
High transmission	Chikwawa (Malawi)	Malawi	Chikwawa	96	PT0256-C.g695_193_1474_549_948	DBLa0.5	non-upsA	1	PT0256-C.g695
High transmission	Chikwawa (Malawi)	Malawi	Chikwawa	96	PT0261-Cx.g689_199_1492_561_960	DBLa0.2	non-upsA	1	PT0261-Cx.g689
High transmission	Chikwawa (Malawi)	Malawi	Chikwawa	96	PT0264-C.g552_193_1501_576_975	DBLa0.5	non-upsA	1	PT0264-C.g552
High transmission	Chikwawa (Malawi)	Malawi	Chikwawa	96	PT0266-C.g1688_223_1540_603_1002	DBLa0.5	non-upsA	2	PT0207-C.g1077;PT0266-C.g1688
High transmission	Chikwawa (Malawi)	Malawi	Chikwawa	96	PT0266-C.g76_202_1468_561_960	DBLa0.1	non-upsA	1	PT0266-C.g76
High transmission	Chikwawa (Malawi)	Malawi	Chikwawa	96	PT0269-C.g69_223_1555_588_987	DBLa0.17	non-upsA	1	PT0269-C.g69
High transmission	Chikwawa (Malawi)	Malawi	Chikwawa	96	PT0270-C.g671_205_1513_567_966	DBLa0.11	non-upsA	1	PT0270-C.g671
High transmission	Chikwawa (Malawi)	Malawi	Chikwawa	96	PT0273-C.g1626_175_1534_552_951	DBLa0.1	non-upsA	1	PT0273-C.g1626
High transmission	Chikwawa (Malawi)	Malawi	Chikwawa	96	PT0277-C.g1076_193_1564_558_957	DBLa0.1	non-upsA	1	PT0277-C.g1076
High transmission	Chikwawa (Malawi)	Malawi	Chikwawa	96	PT0277-C.g72_193_1528_570_969	DBLa0.5	non-upsA	1	PT0277-C.g72
High transmission	Chikwawa (Malawi)	Malawi	Chikwawa	96	PT0002-CW.g232_196_1516_582_978	DBLa0.17	non-upsA	1	PT0002-CW.g232
High transmission	Chikwawa (Malawi)	Malawi	Chikwawa	96	PT0003-CW.g466_202_1507_576_972	DBLa0.1	non-upsA	2	PT0003-CW.g466;PT0211-C.g1731
High transmission	Chikwawa (Malawi)	Malawi	Chikwawa	96	PT0013-CW.g222_217_1540_567_963	DBLa0.5	non-upsA	1	PT0013-CW.g222
High transmission	Chikwawa (Malawi)	Malawi	Chikwawa	96	PT0013-CW.g384_232_1546_591_987	DBLa0.24	non-upsA	1	PT0013-CW.g384
High transmission	Chikwawa (Malawi)	Malawi	Chikwawa	96	PT0014-CW.g196_187_1465_555_951	DBLa0.11	non-upsA	1	PT0014-CW.g196
High transmission	Chikwawa (Malawi)	Malawi	Chikwawa	96	PT0014-CW.g362_196_1549_555_951	DBLa0.19	non-upsA	3	PT0058-C.g471;PT0142-C.g1629;PT0115-C.g940
High transmission	Chikwawa (Malawi)	Malawi	Chikwawa	96	PT0014-CW.g370_196_1483_579_975	DBLa0.1	non-upsA	1	PT0014-CW.g370
High transmission	Chikwawa (Malawi)	Malawi	Chikwawa	96	PT0015-CW.g696_208_1564_579_975	DBLa0.1	non-upsA	4	PT0234-Cx.g596;PT0015-CW.g696;PT0158-C.g887;PT0076-C.g1385
High transmission	Chikwawa (Malawi)	Malawi	Chikwawa	96	PT0018-CW.g375_199_1465_558_954	DBLa0.8	non-upsA	1	PT0018-CW.g375
High transmission	Chikwawa (Malawi)	Malawi	Chikwawa	96	PT0023-CW.g138_199_1531_570_966	DBLa0.1	non-upsA	4	PT0132-C.g518;PT0142-C.g724;PT0023-CW.g138;PT0058-C.g601
High transmission	Chikwawa (Malawi)	Malawi	Chikwawa	96	PT0027-C.g496_217_1522_564_960	DBLa0.11	non-upsA	1	PT0027-C.g496
High transmission	Chikwawa (Malawi)	Malawi	Chikwawa	96	PT0029-C.g1014_202_1570_558_954	DBLa0.1	non-upsA	1	PT0029-C.g1014
High transmission	Chikwawa (Malawi)	Malawi	Chikwawa	96	PT0029-C.g733_205_1573_570_966	DBLa0.13	non-upsA	1	PT0029-C.g733
High transmission	Chikwawa (Malawi)	Malawi	Chikwawa	96	PT0031-C.g192_379_1633_744_1140	DBLa0.22	non-upsA	1	PT0031-C.g192
High transmission	Chikwawa (Malawi)	Malawi	Chikwawa	96	PT0031-C.g388_205_1486_564_960	DBLa0.11	non-upsA	1	PT0031-C.g388
High transmission	Chikwawa (Malawi)	Malawi	Chikwawa	96	PT0032-C.g1144_205_1477_570_966	DBLa0.5	non-upsA	1	PT0032-C.g1144
High transmission	Chikwawa (Malawi)	Malawi	Chikwawa	96	PT0034-C.g779_208_1483_573_969	DBLa0.11	non-upsA	1	PT0034-C.g779
High transmission	Chikwawa (Malawi)	Malawi	Chikwawa	96	PT0035-C.g524_208_1504_564_960	DBLa0.1	non-upsA	1	PT0035-C.g524
High transmission	Chikwawa (Malawi)	Malawi	Chikwawa	96	PT0040-C.g527_184_1513_549_945	DBLa0.11	non-upsA	2	PT0104-C.g44;PT0040-C.g527
High transmission	Chikwawa (Malawi)	Malawi	Chikwawa	96	PT0041-C.g399_196_1468_558_954	DBLa0.1	non-upsA	2	PT0250-Cx.g466;PT0041-C.g399
High transmission	Chikwawa (Malawi)	Malawi	Chikwawa	96	PT0042-C.g374_202_1513_552_948	DBLa0.19	non-upsA	1	PT0042-C.g374
High transmission	Chikwawa (Malawi)	Malawi	Chikwawa	96	PT0043-C.g1524_205_1555_567_963	DBLa0.1	non-upsA	1	PT0043-C.g1524
High transmission	Chikwawa (Malawi)	Malawi	Chikwawa	96	PT0044-C.g669_211_1600_597_993	DBLa0.1	non-upsA	4	PT0112-C.g26;PT0044-C.g669;PT0136-C.g1086;PT0262-C.g631
High transmission	Chikwawa (Malawi)	Malawi	Chikwawa	96	PT0044-C.g818_205_1522_564_960	DBLa0.1	non-upsA	1	PT0044-C.g818
High transmission	Chikwawa (Malawi)	Malawi	Chikwawa	96	PT0044-C.g850_205_1522_600_996	DBLa0.11	non-upsA	3	PT0044-C.g850;PT0161-C.g2460;PT0162-C.g77
High transmission	Chikwawa (Malawi)	Malawi	Chikwawa	96	PT0046-C.g1058_196_1531_555_951	DBLa0.11	non-upsA	1	PT0046-C.g1058
High transmission	Chikwawa (Malawi)	Malawi	Chikwawa	96	PT0047-C.g1042_193_1564_576_972	DBLa0.1	non-upsA	1	PT0047-C.g1042
High transmission	Chikwawa (Malawi)	Malawi	Chikwawa	96	PT0048-C.g365_190_1510_567_963	DBLa0.1	non-upsA	1	PT0048-C.g365
High transmission	Chikwawa (Malawi)	Malawi	Chikwawa	96	PT0052-C.g659_214_1477_567_963	DBLa0.1	non-upsA	1	PT0052-C.g659
High transmission	Chikwawa (Malawi)	Malawi	Chikwawa	96	PT0053-C.g1141_187_1498_543_939	DBLa0.17	non-upsA	2	PT0146-C.g579;PT0053-C.g1141
High transmission	Chikwawa (Malawi)	Malawi	Chikwawa	96	PT0053-C.g1312_190_1501_561_957	DBLa0.1	non-upsA	2	PT0082-C.g140;PT0053-C.g1312
High transmission	Chikwawa (Malawi)	Malawi	Chikwawa	96	PT0054-C.g1288_184_1453_543_939	DBLa0.1	non-upsA	1	PT0054-C.g1288
High transmission	Chikwawa (Malawi)	Malawi	Chikwawa	96	PT0055-C.g1249_193_1498_552_948	DBLa0.11	non-upsA	1	PT0055-C.g1249
High transmission	Chikwawa (Malawi)	Malawi	Chikwawa	96	PT0055-C.g671_202_1537_594_990	DBLa0.11	non-upsA	1	PT0055-C.g671
High transmission	Chikwawa (Malawi)	Malawi	Chikwawa	96	PT0057-C.g1413_184_1537_546_942	DBLa0.1	non-upsA	1	PT0057-C.g1413
High transmission	Chikwawa (Malawi)	Malawi	Chikwawa	96	PT0057-C.g1693_193_1516_564_960	DBLa0.22	non-upsA	1	PT0057-C.g1693
High transmission	Chikwawa (Malawi)	Malawi	Chikwawa	96	PT0057-C.g1756_202_1477_573_969	DBLa0.12	non-upsA	1	PT0057-C.g1756
High transmission	Chikwawa (Malawi)	Malawi	Chikwawa	96	PT0057-C.g1842_184_1522_537_933	DBLa0.17	non-upsA	2	PT0057-C.g1842;PT0124-C.g1261
High transmission	Chikwawa (Malawi)	Malawi	Chikwawa	96	PT0058-C.g524_190_1516_567_963	DBLa0.22	non-upsA	1	PT0058-C.g524
High transmission	Chikwawa (Malawi)	Malawi	Chikwawa	96	PT0058-C.g571_211_1582_588_984	DBLa0.17	non-upsA	1	PT0058-C.g571
High transmission	Chikwawa (Malawi)	Malawi	Chikwawa	96	PT0058-C.g75_187_1525_537_933	DBLa0.1	non-upsA	3	PT0161-C.g567;PT0162-C.g493;PT0058-C.g75
High transmission	Chikwawa (Malawi)	Malawi	Chikwawa	96	PT0060-C.g686_262_1573_618_1014	DBLa0.22	non-upsA	1	PT0060-C.g686
High transmission	Chikwawa (Malawi)	Malawi	Chikwawa	96	PT0061-C.g1787_181_1531_543_939	DBLa0.1	non-upsA	1	PT0061-C.g1787
High transmission	Chikwawa (Malawi)	Malawi	Chikwawa	96	PT0061-C.g182_187_1585_579_975	DBLa0.11	non-upsA	1	PT0061-C.g182
High transmission	Chikwawa (Malawi)	Malawi	Chikwawa	96	PT0062-C.g3167_187_1498_573_969	DBLa0.14	non-upsA	1	PT0062-C.g3167
High transmission	Chikwawa (Malawi)	Malawi	Chikwawa	96	PT0064-C.g742_199_1531_579_975	DBLa0.11	non-upsA	1	PT0064-C.g742
High transmission	Chikwawa (Malawi)	Malawi	Chikwawa	96	PT0065-C.g2487_208_1594_609_1005	DBLa0.11	non-upsA	2	PT0222-C.g507;PT0065-C.g2487
High transmission	Chikwawa (Malawi)	Malawi	Chikwawa	96	PT0066-C.g454_211_1486_570_966	DBLa0.1	non-upsA	1	PT0066-C.g454
High transmission	Chikwawa (Malawi)	Malawi	Chikwawa	96	PT0066-C.g733_178_1429_525_921	DBLa0.12	non-upsA	1	PT0066-C.g733
High transmission	Chikwawa (Malawi)	Malawi	Chikwawa	96	PT0068-C.g430_211_1492_582_978	DBLa0.12	non-upsA	1	PT0068-C.g430
High transmission	Chikwawa (Malawi)	Malawi	Chikwawa	96	PT0068-C.g444_199_1501_570_966	DBLa0.1	non-upsA	2	PT0225-C.g508;PT0068-C.g444
High transmission	Chikwawa (Malawi)	Malawi	Chikwawa	96	PT0068-C.g592_220_1561_594_990	DBLa0.1	non-upsA	1	PT0068-C.g592
High transmission	Chikwawa (Malawi)	Malawi	Chikwawa	96	PT0069-C.g1563_199_1477_561_957	DBLa0.15	non-upsA	3	PT0247-Cx.g1811;PT0069-C.g1563;PT0090-C.g617
High transmission	Chikwawa (Malawi)	Malawi	Chikwawa	96	PT0069-C.g54_214_1510_573_969	DBLa0.22	non-upsA	1	PT0069-C.g54
High transmission	Chikwawa (Malawi)	Malawi	Chikwawa	96	PT0070-C.g964_238_1570_615_1011	DBLa0.1	non-upsA	1	PT0070-C.g964
High transmission	Chikwawa (Malawi)	Malawi	Chikwawa	96	PT0072-C.g113_181_1474_546_942	DBLa0.11	non-upsA	2	PT0188-Cx.g1239;PT0072-C.g113
High transmission	Chikwawa (Malawi)	Malawi	Chikwawa	96	PT0072-C.g138_190_1522_561_957	DBLa0.1	non-upsA	1	PT0072-C.g138
High transmission	Chikwawa (Malawi)	Malawi	Chikwawa	96	PT0074-C.g1344_187_1522_567_963	DBLa0.1	non-upsA	1	PT0074-C.g1344
High transmission	Chikwawa (Malawi)	Malawi	Chikwawa	96	PT0075-C.g2191_190_1504_570_966	DBLa0.1	non-upsA	1	PT0075-C.g2191
High transmission	Chikwawa (Malawi)	Malawi	Chikwawa	96	PT0075-C.g311_178_1534_555_951	DBLa0.5	non-upsA	1	PT0075-C.g311
High transmission	Chikwawa (Malawi)	Malawi	Chikwawa	96	PT0075-C.g430_184_1477_558_954	DBLa0.17	non-upsA	2	PT0152-C.g639;PT0075-C.g430
High transmission	Chikwawa (Malawi)	Malawi	Chikwawa	96	PT0075-C.g453_196_1483_573_969	DBLa0.5	non-upsA	1	PT0075-C.g453
High transmission	Chikwawa (Malawi)	Malawi	Chikwawa	96	PT0076-C.g707_205_1540_588_984	DBLa0.11	non-upsA	1	PT0076-C.g707
High transmission	Chikwawa (Malawi)	Malawi	Chikwawa	96	PT0077-C.g1630_184_1555_561_957	DBLa0.1	non-upsA	3	PT0156-C.g980;PT0077-C.g1630;PT0156-C.g258
High transmission	Chikwawa (Malawi)	Malawi	Chikwawa	96	PT0077-C.g1804_214_1528_588_984	DBLa0.15	non-upsA	2	PT0277-C.g775;PT0077-C.g1804
High transmission	Chikwawa (Malawi)	Malawi	Chikwawa	96	PT0077-C.g2084_190_1507_561_957	DBLa0.1	non-upsA	1	PT0077-C.g2084
High transmission	Chikwawa (Malawi)	Malawi	Chikwawa	96	PT0077-C.g2159_184_1501_567_963	DBLa0.11	non-upsA	1	PT0077-C.g2159
High transmission	Chikwawa (Malawi)	Malawi	Chikwawa	96	PT0078-Cx.g1169_184_1495_558_954	DBLa0.11	non-upsA	1	PT0078-Cx.g1169
High transmission	Chikwawa (Malawi)	Malawi	Chikwawa	96	PT0078-Cx.g1176_196_1510_576_972	DBLa0.5	non-upsA	1	PT0078-Cx.g1176
High transmission	Chikwawa (Malawi)	Malawi	Chikwawa	96	PT0078-Cx.g54_190_1534_552_948	DBLa0.1	non-upsA	1	PT0078-Cx.g54
High transmission	Chikwawa (Malawi)	Malawi	Chikwawa	96	PT0078-Cx.g946_184_1480_564_960	DBLa0.1	non-upsA	2	PT0156-C.g1000;PT0078-Cx.g946
High transmission	Chikwawa (Malawi)	Malawi	Chikwawa	96	PT0080-C.g428_181_1558_561_957	DBLa0.1	non-upsA	1	PT0080-C.g428
High transmission	Chikwawa (Malawi)	Malawi	Chikwawa	96	PT0080-C.g554_181_1558_537_933	DBLa0.17	non-upsA	1	PT0080-C.g554
High transmission	Chikwawa (Malawi)	Malawi	Chikwawa	96	PT0081-C.g476_187_1474_570_966	DBLa0.1	non-upsA	1	PT0081-C.g476
High transmission	Chikwawa (Malawi)	Malawi	Chikwawa	96	PT0083-C.g26_193_1507_558_954	DBLa0.1	non-upsA	1	PT0083-C.g26
High transmission	Chikwawa (Malawi)	Malawi	Chikwawa	96	PT0084-C.g339_211_1576_564_960	DBLa0.5	non-upsA	1	PT0084-C.g339
High transmission	Chikwawa (Malawi)	Malawi	Chikwawa	96	PT0085-C.g786_196_1552_567_963	DBLa0.14	non-upsA	1	PT0085-C.g786
High transmission	Chikwawa (Malawi)	Malawi	Chikwawa	96	PT0086-C.g736_202_1543_579_975	DBLa0.1	non-upsA	1	PT0086-C.g736
High transmission	Chikwawa (Malawi)	Malawi	Chikwawa	96	PT0086-C.g877_193_1507_564_960	DBLa0.1	non-upsA	1	PT0086-C.g877
High transmission	Chikwawa (Malawi)	Malawi	Chikwawa	96	PT0087-C.g567_199_1558_585_981	DBLa0.1	non-upsA	2	PT0087-C.g567;PT0257-Cx.g1235
High transmission	Chikwawa (Malawi)	Malawi	Chikwawa	96	PT0088-C.g742_220_1591_588_984	DBLa0.1	non-upsA	2	PT0088-C.g742;PT0145-C.g816
High transmission	Chikwawa (Malawi)	Malawi	Chikwawa	96	PT0091-C.g723_205_1564_585_981	DBLa0.5	non-upsA	1	PT0091-C.g723
High transmission	Chikwawa (Malawi)	Malawi	Chikwawa	96	PT0092-C.g224_199_1546_597_993	DBLa0.5	non-upsA	1	PT0092-C.g224
High transmission	Chikwawa (Malawi)	Malawi	Chikwawa	96	PT0092-C.g419_211_1498_567_963	DBLa0.8	non-upsA	1	PT0092-C.g419
High transmission	Chikwawa (Malawi)	Malawi	Chikwawa	96	PT0092-C.g574_205_1594_609_1005	DBLa0.1	non-upsA	1	PT0092-C.g574
High transmission	Chikwawa (Malawi)	Malawi	Chikwawa	96	PT0094-C.g1196_226_1501_588_984	DBLa0.1	non-upsA	1	PT0094-C.g1196
High transmission	Chikwawa (Malawi)	Malawi	Chikwawa	96	PT0094-C.g1578_217_1552_582_978	DBLa0.1	non-upsA	1	PT0094-C.g1578
High transmission	Chikwawa (Malawi)	Malawi	Chikwawa	96	PT0094-C.g610_187_1516_567_963	DBLa0.5	non-upsA	1	PT0094-C.g610
High transmission	Chikwawa (Malawi)	Malawi	Chikwawa	96	PT0096-C.g1021_199_1471_561_957	DBLa0.1	non-upsA	1	PT0096-C.g1021
High transmission	Chikwawa (Malawi)	Malawi	Chikwawa	96	PT0096-C.g11_202_1465_558_954	DBLa0.11	non-upsA	1	PT0096-C.g11
High transmission	Chikwawa (Malawi)	Malawi	Chikwawa	96	PT0096-C.g554_232_1540_603_999	DBLa0.1	non-upsA	1	PT0096-C.g554
High transmission	Chikwawa (Malawi)	Malawi	Chikwawa	96	PT0099-C.g46_220_1552_594_990	DBLa0.1	non-upsA	1	PT0099-C.g46
High transmission	Chikwawa (Malawi)	Malawi	Chikwawa	96	PT0099-C.g57_205_1486_555_951	DBLa0.1	non-upsA	2	PT0099-C.g57;PT0103-C.g1422
High transmission	Chikwawa (Malawi)	Malawi	Chikwawa	96	PT0100-C.g1304_217_1564_594_990	DBLa0.1	non-upsA	1	PT0100-C.g1304
High transmission	Chikwawa (Malawi)	Malawi	Chikwawa	96	PT0101-C.g530_211_1528_585_981	DBLa0.1	non-upsA	2	PT0101-C.g530;PT0118-C.g36
High transmission	Chikwawa (Malawi)	Malawi	Chikwawa	96	PT0103-C.g96_184_1540_549_945	DBLa0.17	non-upsA	1	PT0103-C.g96
High transmission	Chikwawa (Malawi)	Malawi	Chikwawa	96	PT0104-C.g1029_196_1459_552_948	DBLa0.19	non-upsA	1	PT0104-C.g1029
High transmission	Chikwawa (Malawi)	Malawi	Chikwawa	96	PT0104-C.g1103_187_1495_558_954	DBLa0.11	non-upsA	1	PT0104-C.g1103
High transmission	Chikwawa (Malawi)	Malawi	Chikwawa	96	PT0104-C.g588_181_1519_558_954	DBLa0.5	non-upsA	2	PT0203-C.g2749;PT0104-C.g588
High transmission	Chikwawa (Malawi)	Malawi	Chikwawa	96	PT0105-C.g571_193_1519_570_966	DBLa0.1	non-upsA	1	PT0105-C.g571
High transmission	Chikwawa (Malawi)	Malawi	Chikwawa	96	PT0108-C.g1086_217_1522_600_996	DBLa0.19	non-upsA	1	PT0108-C.g1086
High transmission	Chikwawa (Malawi)	Malawi	Chikwawa	96	PT0108-C.g1126_211_1558_594_990	DBLa0.2	non-upsA	1	PT0108-C.g1126
High transmission	Chikwawa (Malawi)	Malawi	Chikwawa	96	PT0108-C.g539_205_1531_567_963	DBLa0.11	non-upsA	1	PT0108-C.g539
High transmission	Chikwawa (Malawi)	Malawi	Chikwawa	96	PT0108-C.g798_202_1519_564_960	DBLa0.5	non-upsA	1	PT0108-C.g798
High transmission	Chikwawa (Malawi)	Malawi	Chikwawa	96	PT0112-C.g2071_199_1540_582_978	DBLa0.5	non-upsA	1	PT0112-C.g2071
High transmission	Chikwawa (Malawi)	Malawi	Chikwawa	96	PT0112-C.g647_205_1552_570_966	DBLa0.8	non-upsA	1	PT0112-C.g647
High transmission	Chikwawa (Malawi)	Malawi	Chikwawa	96	PT0112-C.g708_202_1501_564_960	DBLa0.1	non-upsA	1	PT0112-C.g708
High transmission	Chikwawa (Malawi)	Malawi	Chikwawa	96	PT0112-C.g770_205_1609_639_1035	DBLa0.11	non-upsA	1	PT0112-C.g770
High transmission	Chikwawa (Malawi)	Malawi	Chikwawa	96	PT0114-C.g1178_199_1450_546_942	DBLa0.1	non-upsA	1	PT0114-C.g1178
High transmission	Chikwawa (Malawi)	Malawi	Chikwawa	96	PT0114-C.g666_190_1468_570_966	DBLa0.1	non-upsA	1	PT0114-C.g666
High transmission	Chikwawa (Malawi)	Malawi	Chikwawa	96	PT0117-C.g1029_220_1525_573_969	DBLa0.5	non-upsA	1	PT0117-C.g1029
High transmission	Chikwawa (Malawi)	Malawi	Chikwawa	96	PT0118-C.g768_202_1528_567_963	DBLa0.5	non-upsA	1	PT0118-C.g768
High transmission	Chikwawa (Malawi)	Malawi	Chikwawa	96	PT0121-C.g1512_196_1579_576_972	DBLa0.1	non-upsA	1	PT0121-C.g1512
High transmission	Chikwawa (Malawi)	Malawi	Chikwawa	96	PT0121-C.g1544_232_1579_603_999	DBLa0.1	non-upsA	1	PT0121-C.g1544
High transmission	Chikwawa (Malawi)	Malawi	Chikwawa	96	PT0123-C.g1244_187_1462_543_939	DBLa0.11	non-upsA	1	PT0123-C.g1244
High transmission	Chikwawa (Malawi)	Malawi	Chikwawa	96	PT0123-C.g1528_199_1450_546_942	DBLa0.4	non-upsA	1	PT0123-C.g1528
High transmission	Chikwawa (Malawi)	Malawi	Chikwawa	96	PT0123-C.g1786_211_1474_561_957	DBLa0.11	non-upsA	1	PT0123-C.g1786
High transmission	Chikwawa (Malawi)	Malawi	Chikwawa	96	PT0124-C.g1155_205_1477_558_954	DBLa0.11	non-upsA	1	PT0124-C.g1155
High transmission	Chikwawa (Malawi)	Malawi	Chikwawa	96	PT0124-C.g1304_184_1510_546_942	DBLa0.1	non-upsA	1	PT0124-C.g1304
High transmission	Chikwawa (Malawi)	Malawi	Chikwawa	96	PT0125-C.g921_217_1540_579_975	DBLa0.1	non-upsA	1	PT0125-C.g921
High transmission	Chikwawa (Malawi)	Malawi	Chikwawa	96	PT0126-C.g746_187_1519_567_963	DBLa0.1	non-upsA	2	PT0238-C.g1589;PT0126-C.g746
High transmission	Chikwawa (Malawi)	Malawi	Chikwawa	96	PT0127-C.g1814_241_1528_606_1002	DBLa0.11	non-upsA	1	PT0127-C.g1814
High transmission	Chikwawa (Malawi)	Malawi	Chikwawa	96	PT0129-C.g736_223_1516_591_987	DBLa0.22	non-upsA	1	PT0129-C.g736
High transmission	Chikwawa (Malawi)	Malawi	Chikwawa	96	PT0130-C.g1045_223_1549_585_981	DBLa0.1	non-upsA	3	PT0130-C.g1045;PT0144-C.g1123;PT0165-C.g652
High transmission	Chikwawa (Malawi)	Malawi	Chikwawa	96	PT0130-C.g983_211_1546_582_978	DBLa0.5	non-upsA	1	PT0130-C.g983
High transmission	Chikwawa (Malawi)	Malawi	Chikwawa	96	PT0131-C.g798_193_1486_564_960	DBLa0.15	non-upsA	1	PT0131-C.g798
High transmission	Chikwawa (Malawi)	Malawi	Chikwawa	96	PT0131-C.g836_193_1438_546_942	DBLa0.9	non-upsA	1	PT0131-C.g836
High transmission	Chikwawa (Malawi)	Malawi	Chikwawa	96	PT0132-C.g721_196_1522_576_972	DBLa0.1	non-upsA	1	PT0132-C.g721
High transmission	Chikwawa (Malawi)	Malawi	Chikwawa	96	PT0133-C.g647_217_1546_621_1017	DBLa0.22	non-upsA	1	PT0133-C.g647
High transmission	Chikwawa (Malawi)	Malawi	Chikwawa	96	PT0133-C.g682_205_1462_561_957	DBLa0.8	non-upsA	1	PT0133-C.g682
High transmission	Chikwawa (Malawi)	Malawi	Chikwawa	96	PT0134-C.g750_199_1582_579_975	DBLa0.1	non-upsA	1	PT0134-C.g750
High transmission	Chikwawa (Malawi)	Malawi	Chikwawa	96	PT0136-C.g297_223_1567_579_975	DBLa0.11	non-upsA	1	PT0136-C.g297
High transmission	Chikwawa (Malawi)	Malawi	Chikwawa	96	PT0137-C.g816_196_1519_576_972	DBLa0.5	non-upsA	1	PT0137-C.g816
High transmission	Chikwawa (Malawi)	Malawi	Chikwawa	96	PT0139-C.g122_178_1543_534_930	DBLa0.11	non-upsA	1	PT0139-C.g122
High transmission	Chikwawa (Malawi)	Malawi	Chikwawa	96	PT0139-C.g637_364_1654_735_1131	DBLa0.12	non-upsA	1	PT0139-C.g637
High transmission	Chikwawa (Malawi)	Malawi	Chikwawa	96	PT0142-C.g1179_217_1513_573_969	DBLa0.1	non-upsA	1	PT0142-C.g1179
High transmission	Chikwawa (Malawi)	Malawi	Chikwawa	96	PT0142-C.g1602_205_1531_585_981	DBLa0.11	non-upsA	2	PT0205-C.g2047;PT0142-C.g1602
High transmission	Chikwawa (Malawi)	Malawi	Chikwawa	96	PT0142-C.g1997_205_1534_564_960	DBLa0.11	non-upsA	1	PT0142-C.g1997
High transmission	Chikwawa (Malawi)	Malawi	Chikwawa	96	PT0143-C.g525_193_1456_564_960	DBLa2	non-upsA	1	PT0143-C.g525
High transmission	Chikwawa (Malawi)	Malawi	Chikwawa	96	PT0143-C.g84_196_1510_579_975	DBLa0.11	non-upsA	1	PT0143-C.g84
High transmission	Chikwawa (Malawi)	Malawi	Chikwawa	96	PT0148-C.g747_211_1516_579_975	DBLa0.5	non-upsA	1	PT0148-C.g747
High transmission	Chikwawa (Malawi)	Malawi	Chikwawa	96	PT0148-C.g812_211_1600_600_996	DBLa0.1	non-upsA	1	PT0148-C.g812
High transmission	Chikwawa (Malawi)	Malawi	Chikwawa	96	PT0149-C.g286_184_1441_534_930	DBLa0.1	non-upsA	1	PT0149-C.g286
High transmission	Chikwawa (Malawi)	Malawi	Chikwawa	96	PT0152-C.g126_217_1507_579_975	DBLa0.1	non-upsA	1	PT0152-C.g126
High transmission	Chikwawa (Malawi)	Malawi	Chikwawa	96	PT0152-C.g188_220_1519_579_975	DBLa0.11	non-upsA	1	PT0152-C.g188
High transmission	Chikwawa (Malawi)	Malawi	Chikwawa	96	PT0152-C.g2331_187_1462_546_942	DBLa0.1	non-upsA	1	PT0152-C.g2331
High transmission	Chikwawa (Malawi)	Malawi	Chikwawa	96	PT0152-C.g2529_202_1513_558_954	DBLa0.5	non-upsA	1	PT0152-C.g2529
High transmission	Chikwawa (Malawi)	Malawi	Chikwawa	96	PT0155-C.g1297_184_1501_573_969	DBLa0.1	non-upsA	1	PT0155-C.g1297
High transmission	Chikwawa (Malawi)	Malawi	Chikwawa	96	PT0155-C.g1481_217_1486_588_984	DBLa0.15	non-upsA	1	PT0155-C.g1481
High transmission	Chikwawa (Malawi)	Malawi	Chikwawa	96	PT0156-C.g1035_184_1498_564_960	DBLa0.5	non-upsA	1	PT0156-C.g1035
High transmission	Chikwawa (Malawi)	Malawi	Chikwawa	96	PT0156-C.g989_187_1504_570_966	DBLa0.1	non-upsA	1	PT0156-C.g989
High transmission	Chikwawa (Malawi)	Malawi	Chikwawa	96	PT0158-C.g772_226_1579_618_1014	DBLa0.2	non-upsA	1	PT0158-C.g772
High transmission	Chikwawa (Malawi)	Malawi	Chikwawa	96	PT0160-C.g1177_229_1510_603_999	DBLa0.19	non-upsA	1	PT0160-C.g1177
High transmission	Chikwawa (Malawi)	Malawi	Chikwawa	96	PT0161-C.g143_211_1531_567_963	DBLa0.11	non-upsA	1	PT0161-C.g143
High transmission	Chikwawa (Malawi)	Malawi	Chikwawa	96	PT0161-C.g189_211_1549_591_987	DBLa0.1	non-upsA	1	PT0161-C.g189
High transmission	Chikwawa (Malawi)	Malawi	Chikwawa	96	PT0161-C.g2368_217_1549_585_981	DBLa0.1	non-upsA	1	PT0161-C.g2368
High transmission	Chikwawa (Malawi)	Malawi	Chikwawa	96	PT0170-C.g717_199_1489_558_954	DBLa0.1	non-upsA	2	PT0222-C.g701;PT0170-C.g717
High transmission	Chikwawa (Malawi)	Malawi	Chikwawa	96	PT0172-C.g39_187_1525_540_936	DBLa0.2	non-upsA	1	PT0172-C.g39
High transmission	Chikwawa (Malawi)	Malawi	Chikwawa	96	PT0172-C.g604_190_1549_555_951	DBLa0.1	non-upsA	1	PT0172-C.g604
High transmission	Chikwawa (Malawi)	Malawi	Chikwawa	96	PT0173-C.g683_193_1465_540_936	DBLa0.1	non-upsA	1	PT0173-C.g683
High transmission	Chikwawa (Malawi)	Malawi	Chikwawa	96	PT0187-C.g196_193_1522_573_969	DBLa0.19	non-upsA	1	PT0187-C.g196
High transmission	Chikwawa (Malawi)	Malawi	Chikwawa	96	PT0188-Cx.g1250_190_1522_570_966	DBLa0.11	non-upsA	1	PT0188-Cx.g1250
High transmission	Chikwawa (Malawi)	Malawi	Chikwawa	96	PT0194-Cx.g1072_232_1582_615_1011	DBLa0.11	non-upsA	1	PT0194-Cx.g1072
High transmission	Chikwawa (Malawi)	Malawi	Chikwawa	96	PT0198-C.g1211_202_1531_576_972	DBLa0.11	non-upsA	1	PT0198-C.g1211
High transmission	Chikwawa (Malawi)	Malawi	Chikwawa	96	PT0199-C.g802_208_1510_594_990	DBLa0.1	non-upsA	2	PT0255-Cx.g644;PT0199-C.g802
High transmission	Chikwawa (Malawi)	Malawi	Chikwawa	96	PT0201-Cx.g1219_223_1570_594_990	DBLa0.15	non-upsA	1	PT0201-Cx.g1219
High transmission	Chikwawa (Malawi)	Malawi	Chikwawa	96	PT0201-Cx.g942_214_1471_561_957	DBLa0.8	non-upsA	1	PT0201-Cx.g942
High transmission	Chikwawa (Malawi)	Malawi	Chikwawa	96	PT0203-C.g1983_199_1459_567_963	DBLa2	non-upsA	1	PT0203-C.g1983
High transmission	Chikwawa (Malawi)	Malawi	Chikwawa	96	PT0203-C.g3079_202_1543_591_987	DBLa0.1	non-upsA	1	PT0203-C.g3079
High transmission	Chikwawa (Malawi)	Malawi	Chikwawa	96	PT0203-C.g494_193_1462_555_951	DBLa0.11	non-upsA	1	PT0203-C.g494
High transmission	Chikwawa (Malawi)	Malawi	Chikwawa	96	PT0203-C.g531_184_1504_549_945	DBLa0.19	non-upsA	1	PT0203-C.g531
High transmission	Chikwawa (Malawi)	Malawi	Chikwawa	96	PT0203-C.g936_220_1480_573_969	DBLa0.15	non-upsA	1	PT0203-C.g936
High transmission	Chikwawa (Malawi)	Malawi	Chikwawa	96	PT0208-C.g619_181_1528_537_933	DBLa0.22	non-upsA	1	PT0208-C.g619
High transmission	Chikwawa (Malawi)	Malawi	Chikwawa	96	PT0209-C.g536_184_1525_534_930	DBLa0.1	non-upsA	1	PT0209-C.g536
High transmission	Chikwawa (Malawi)	Malawi	Chikwawa	96	PT0212-C.g1987_181_1441_552_948	DBLa0.14	non-upsA	1	PT0212-C.g1987
High transmission	Chikwawa (Malawi)	Malawi	Chikwawa	96	PT0216-C.g587_196_1522_588_984	DBLa0.11	non-upsA	1	PT0216-C.g587
High transmission	Chikwawa (Malawi)	Malawi	Chikwawa	96	PT0216-C.g590_214_1531_600_996	DBLa0.22	non-upsA	1	PT0216-C.g590
High transmission	Chikwawa (Malawi)	Malawi	Chikwawa	96	PT0216-C.g936_244_1513_606_1002	DBLa0.12	non-upsA	1	PT0216-C.g936
High transmission	Chikwawa (Malawi)	Malawi	Chikwawa	96	PT0227-C.g1511_223_1504_585_981	DBLa0.11	non-upsA	1	PT0227-C.g1511
High transmission	Chikwawa (Malawi)	Malawi	Chikwawa	96	PT0228-Cx.g571_193_1465_561_957	DBLa0.11	non-upsA	1	PT0228-Cx.g571
High transmission	Chikwawa (Malawi)	Malawi	Chikwawa	96	PT0229-C.g2605_202_1537_579_975	DBLa0.1	non-upsA	1	PT0229-C.g2605
High transmission	Chikwawa (Malawi)	Malawi	Chikwawa	96	PT0231-Cx.g4367_205_1522_573_969	DBLa0.5	non-upsA	1	PT0231-Cx.g4367
High transmission	Chikwawa (Malawi)	Malawi	Chikwawa	96	PT0232-Cx.g277_196_1501_570_966	DBLa0.5	non-upsA	1	PT0232-Cx.g277
High transmission	Chikwawa (Malawi)	Malawi	Chikwawa	96	PT0234-Cx.g758_202_1474_564_960	DBLa0.15	non-upsA	1	PT0234-Cx.g758
High transmission	Chikwawa (Malawi)	Malawi	Chikwawa	96	PT0236-Cx.g164_223_1519_579_975	DBLa0.15	non-upsA	1	PT0236-Cx.g164
High transmission	Chikwawa (Malawi)	Malawi	Chikwawa	96	PT0236-Cx.g608_223_1519_594_990	DBLa0.12	non-upsA	1	PT0236-Cx.g608
High transmission	Chikwawa (Malawi)	Malawi	Chikwawa	96	PT0238-C.g1312_196_1471_561_957	DBLa0.15	non-upsA	1	PT0238-C.g1312
High transmission	Chikwawa (Malawi)	Malawi	Chikwawa	96	PT0240-C.g695_232_1585_606_1002	DBLa0.1	non-upsA	1	PT0240-C.g695
High transmission	Chikwawa (Malawi)	Malawi	Chikwawa	96	PT0241-C.g1056_187_1516_573_969	DBLa0.5	non-upsA	1	PT0241-C.g1056
High transmission	Chikwawa (Malawi)	Malawi	Chikwawa	96	PT0241-C.g1122_184_1489_543_939	DBLa0.5	non-upsA	1	PT0241-C.g1122
High transmission	Chikwawa (Malawi)	Malawi	Chikwawa	96	PT0241-C.g726_202_1501_564_960	DBLa0.1	non-upsA	1	PT0241-C.g726
High transmission	Chikwawa (Malawi)	Malawi	Chikwawa	96	PT0242-Cx.g675_208_1537_570_966	DBLa0.8	non-upsA	1	PT0242-Cx.g675
High transmission	Chikwawa (Malawi)	Malawi	Chikwawa	96	PT0242-Cx.g701_220_1513_579_975	DBLa0.19	non-upsA	1	PT0242-Cx.g701
High transmission	Chikwawa (Malawi)	Malawi	Chikwawa	96	PT0244-Cx.g1835_202_1483_567_963	DBLa0.11	non-upsA	1	PT0244-Cx.g1835
High transmission	Chikwawa (Malawi)	Malawi	Chikwawa	96	PT0244-Cx.g1907_199_1498_579_975	DBLa0.11	non-upsA	1	PT0244-Cx.g1907
High transmission	Chikwawa (Malawi)	Malawi	Chikwawa	96	PT0244-Cx.g2034_187_1474_558_954	DBLa0.11	non-upsA	1	PT0244-Cx.g2034
High transmission	Chikwawa (Malawi)	Malawi	Chikwawa	96	PT0248-Cx.g763_202_1513_579_975	DBLa0.1	non-upsA	1	PT0248-Cx.g763
High transmission	Chikwawa (Malawi)	Malawi	Chikwawa	96	PT0248-Cx.g823_205_1486_558_954	DBLa0.19	non-upsA	1	PT0248-Cx.g823
High transmission	Chikwawa (Malawi)	Malawi	Chikwawa	96	PT0254-Cx.g429_205_1510_576_972	DBLa0.1	non-upsA	1	PT0254-Cx.g429
High transmission	Chikwawa (Malawi)	Malawi	Chikwawa	96	PT0255-Cx.g384_193_1441_552_948	DBLa0.1	non-upsA	1	PT0255-Cx.g384
High transmission	Chikwawa (Malawi)	Malawi	Chikwawa	96	PT0255-Cx.g727_199_1483_552_948	DBLa0.5	non-upsA	1	PT0255-Cx.g727
High transmission	Chikwawa (Malawi)	Malawi	Chikwawa	96	PT0256-C.g672_214_1666_603_999	DBLa0.1	non-upsA	1	PT0256-C.g672
High transmission	Chikwawa (Malawi)	Malawi	Chikwawa	96	PT0257-Cx.g1822_244_1537_618_1014	DBLa0.17	non-upsA	1	PT0257-Cx.g1822
High transmission	Chikwawa (Malawi)	Malawi	Chikwawa	96	PT0257-Cx.g194_205_1543_579_975	DBLa0.13	non-upsA	1	PT0257-Cx.g194
High transmission	Chikwawa (Malawi)	Malawi	Chikwawa	96	PT0257-Cx.g3049_217_1507_588_984	DBLa0.13	non-upsA	1	PT0257-Cx.g3049
High transmission	Chikwawa (Malawi)	Malawi	Chikwawa	96	PT0263-C.g682_187_1513_549_945	DBLa0.1	non-upsA	1	PT0263-C.g682
High transmission	Chikwawa (Malawi)	Malawi	Chikwawa	96	PT0264-C.g409_202_1528_594_990	DBLa0.11	non-upsA	1	PT0264-C.g409
High transmission	Chikwawa (Malawi)	Malawi	Chikwawa	96	PT0266-C.g2337_184_1489_552_948	DBLa0.11	non-upsA	1	PT0266-C.g2337
High transmission	Chikwawa (Malawi)	Malawi	Chikwawa	96	PT0269-C.g520_217_1510_600_996	DBLa0.5	non-upsA	1	PT0269-C.g520
High transmission	Chikwawa (Malawi)	Malawi	Chikwawa	96	PT0273-C.g510_214_1486_567_963	DBLa0.15	non-upsA	1	PT0273-C.g510
High transmission	Chikwawa (Malawi)	Malawi	Chikwawa	96	PT0274-Cx.g399_196_1477_552_948	DBLa0.5	non-upsA	1	PT0274-Cx.g399
High transmission	Chikwawa (Malawi)	Malawi	Chikwawa	96	PT0276-C.g273_184_1543_585_981	DBLa0.11	non-upsA	1	PT0276-C.g273
High transmission	Chikwawa (Malawi)	Malawi	Chikwawa	96	PT0277-C.g1005_184_1570_564_960	DBLa0.1	non-upsA	1	PT0277-C.g1005
High transmission	Chikwawa (Malawi)	Malawi	Chikwawa	96	PT0277-C.g1090_199_1516_567_963	DBLa0.1	non-upsA	1	PT0277-C.g1090
High transmission	Chikwawa (Malawi)	Malawi	Chikwawa	96	PT0277-C.g1237_178_1501_540_936	DBLa0.20	non-upsA	1	PT0277-C.g1237
High transmission	Chikwawa (Malawi)	Malawi	Chikwawa	96	PT0003-CW.g825_208_1543_588_981	DBLa0.22	non-upsA	5	PT0084-C.g579;PT0062-C.g2640;PT0003-CW.g825;PT0216-C.g2685;PT0059-C.g565
High transmission	Chikwawa (Malawi)	Malawi	Chikwawa	96	PT0004-CW.g786_220_1543_594_987	DBLa0.1	non-upsA	1	PT0004-CW.g786
High transmission	Chikwawa (Malawi)	Malawi	Chikwawa	96	PT0005-CW.g172_217_1519_594_987	DBLa0.11	non-upsA	2	PT0136-C.g1227;PT0005-CW.g172
High transmission	Chikwawa (Malawi)	Malawi	Chikwawa	96	PT0005-CW.g748_184_1483_549_942	DBLa0.13	non-upsA	1	PT0005-CW.g748
High transmission	Chikwawa (Malawi)	Malawi	Chikwawa	96	PT0008-CW.g422_190_1477_558_951	DBLa0.1	non-upsA	1	PT0008-CW.g422
High transmission	Chikwawa (Malawi)	Malawi	Chikwawa	96	PT0010-CW.g7_214_1609_579_972	DBLa0.1	non-upsA	1	PT0010-CW.g7
High transmission	Chikwawa (Malawi)	Malawi	Chikwawa	96	PT0014-CW.g389_202_1447_549_942	DBLa0.12	non-upsA	1	PT0014-CW.g389
High transmission	Chikwawa (Malawi)	Malawi	Chikwawa	96	PT0015-CW.g538_208_1474_573_966	DBLa0.15	non-upsA	1	PT0015-CW.g538
High transmission	Chikwawa (Malawi)	Malawi	Chikwawa	96	PT0023-CW.g227_205_1537_573_966	DBLa0.1	non-upsA	1	PT0023-CW.g227
High transmission	Chikwawa (Malawi)	Malawi	Chikwawa	96	PT0027-C.g479_232_1501_573_966	DBLa0.1	non-upsA	1	PT0027-C.g479
High transmission	Chikwawa (Malawi)	Malawi	Chikwawa	96	PT0029-C.g745_187_1513_555_948	DBLa0.1	non-upsA	1	PT0029-C.g745
High transmission	Chikwawa (Malawi)	Malawi	Chikwawa	96	PT0032-C.g1022_220_1495_576_969	DBLa0.19	non-upsA	3	PT0032-C.g1022;PT0052-C.g784;PT0065-C.g3222
High transmission	Chikwawa (Malawi)	Malawi	Chikwawa	96	PT0032-C.g1194_217_1489_582_975	DBLa0.14	non-upsA	1	PT0032-C.g1194
High transmission	Chikwawa (Malawi)	Malawi	Chikwawa	96	PT0034-C.g911_193_1504_588_981	DBLa0.1	non-upsA	1	PT0034-C.g911
High transmission	Chikwawa (Malawi)	Malawi	Chikwawa	96	PT0034-C.g946_193_1477_570_963	DBLa0.11	non-upsA	1	PT0034-C.g946
High transmission	Chikwawa (Malawi)	Malawi	Chikwawa	96	PT0035-C.g497_202_1489_564_957	DBLa0.8	non-upsA	1	PT0035-C.g497
High transmission	Chikwawa (Malawi)	Malawi	Chikwawa	96	PT0035-C.g523_193_1483_564_957	DBLa0.1	non-upsA	1	PT0035-C.g523
High transmission	Chikwawa (Malawi)	Malawi	Chikwawa	96	PT0041-C.g354_226_1435_579_972	DBLa1.5	upsA	1	PT0041-C.g354
High transmission	Chikwawa (Malawi)	Malawi	Chikwawa	96	PT0042-C.g380_205_1549_582_975	DBLa0.5	non-upsA	1	PT0042-C.g380
High transmission	Chikwawa (Malawi)	Malawi	Chikwawa	96	PT0046-C.g38_223_1495_585_978	DBLa0.12	non-upsA	1	PT0046-C.g38
High transmission	Chikwawa (Malawi)	Malawi	Chikwawa	96	PT0047-C.g1148_217_1537_567_960	DBLa0.5	non-upsA	1	PT0047-C.g1148
High transmission	Chikwawa (Malawi)	Malawi	Chikwawa	96	PT0048-C.g414_211_1558_561_954	DBLa0.8	non-upsA	1	PT0048-C.g414
High transmission	Chikwawa (Malawi)	Malawi	Chikwawa	96	PT0051-C.g1700_202_1588_603_996	DBLa0.1	non-upsA	2	PT0257-Cx.g3632;PT0051-C.g1700
High transmission	Chikwawa (Malawi)	Malawi	Chikwawa	96	PT0051-C.g310_178_1501_531_924	DBLa0.19	non-upsA	1	PT0051-C.g310
High transmission	Chikwawa (Malawi)	Malawi	Chikwawa	96	PT0052-C.g370_199_1513_564_957	DBLa0.13	non-upsA	1	PT0052-C.g370
High transmission	Chikwawa (Malawi)	Malawi	Chikwawa	96	PT0054-C.g2115_214_1552_588_981	DBLa0.1	non-upsA	1	PT0054-C.g2115
High transmission	Chikwawa (Malawi)	Malawi	Chikwawa	96	PT0055-C.g1216_193_1534_576_969	DBLa0.11	non-upsA	1	PT0055-C.g1216
High transmission	Chikwawa (Malawi)	Malawi	Chikwawa	96	PT0057-C.g103_205_1480_567_960	DBLa0.11	non-upsA	3	PT0095-C.g639;PT0137-C.g796;PT0057-C.g103
High transmission	Chikwawa (Malawi)	Malawi	Chikwawa	96	PT0057-C.g1330_211_1534_582_975	DBLa0.22	non-upsA	1	PT0057-C.g1330
High transmission	Chikwawa (Malawi)	Malawi	Chikwawa	96	PT0057-C.g1879_184_1465_552_945	DBLa0.5	non-upsA	3	PT0069-C.g391;PT0057-C.g1879;PT0172-C.g732
High transmission	Chikwawa (Malawi)	Malawi	Chikwawa	96	PT0059-C.g846_202_1528_564_957	DBLa0.5	non-upsA	1	PT0059-C.g846
High transmission	Chikwawa (Malawi)	Malawi	Chikwawa	96	PT0059-C.g849_247_1513_615_1008	DBLa0.12	non-upsA	2	PT0059-C.g849;PT0188-Cx.g1138
High transmission	Chikwawa (Malawi)	Malawi	Chikwawa	96	PT0061-C.g164_238_1537_609_1002	DBLa0.13	non-upsA	1	PT0061-C.g164
High transmission	Chikwawa (Malawi)	Malawi	Chikwawa	96	PT0061-C.g392_211_1465_567_960	DBLa0.5	non-upsA	1	PT0061-C.g392
High transmission	Chikwawa (Malawi)	Malawi	Chikwawa	96	PT0062-C.g2485_178_1489_540_933	DBLa0.11	non-upsA	2	PT0062-C.g2485;PT0148-C.g115
High transmission	Chikwawa (Malawi)	Malawi	Chikwawa	96	PT0064-C.g1027_181_1471_549_942	DBLa0.11	non-upsA	1	PT0064-C.g1027
High transmission	Chikwawa (Malawi)	Malawi	Chikwawa	96	PT0064-C.g4_205_1513_567_960	DBLa0.5	non-upsA	1	PT0064-C.g4
High transmission	Chikwawa (Malawi)	Malawi	Chikwawa	96	PT0068-C.g567_319_1624_642_1035	DBLa0.1	non-upsA	1	PT0068-C.g567
High transmission	Chikwawa (Malawi)	Malawi	Chikwawa	96	PT0068-C.g712_184_1513_585_978	DBLa0.11	non-upsA	1	PT0068-C.g712
High transmission	Chikwawa (Malawi)	Malawi	Chikwawa	96	PT0069-C.g211_208_1486_579_972	DBLa0.19	non-upsA	1	PT0069-C.g211
High transmission	Chikwawa (Malawi)	Malawi	Chikwawa	96	PT0070-C.g1006_205_1489_552_945	DBLa0.17	non-upsA	1	PT0070-C.g1006
High transmission	Chikwawa (Malawi)	Malawi	Chikwawa	96	PT0070-C.g642_190_1435_549_942	DBLa0.19	non-upsA	1	PT0070-C.g642
High transmission	Chikwawa (Malawi)	Malawi	Chikwawa	96	PT0072-C.g121_211_1471_573_966	DBLa0.1	non-upsA	1	PT0072-C.g121
High transmission	Chikwawa (Malawi)	Malawi	Chikwawa	96	PT0072-C.g128_187_1483_534_927	DBLa0.1	non-upsA	1	PT0072-C.g128
High transmission	Chikwawa (Malawi)	Malawi	Chikwawa	96	PT0075-C.g1400_220_1528_609_1002	DBLa0.11	non-upsA	1	PT0075-C.g1400
High transmission	Chikwawa (Malawi)	Malawi	Chikwawa	96	PT0075-C.g564_181_1459_564_957	DBLa0.11	non-upsA	1	PT0075-C.g564
High transmission	Chikwawa (Malawi)	Malawi	Chikwawa	96	PT0076-C.g1260_223_1519_588_981	DBLa0.5	non-upsA	1	PT0076-C.g1260
High transmission	Chikwawa (Malawi)	Malawi	Chikwawa	96	PT0077-C.g143_199_1456_555_948	DBLa0.12	non-upsA	4	PT0077-C.g143;PT0222-C.g271;PT0254-Cx.g1016;PT0198-C.g1284
High transmission	Chikwawa (Malawi)	Malawi	Chikwawa	96	PT0078-Cx.g1030_208_1540_588_981	DBLa0.17	non-upsA	1	PT0078-Cx.g1030
High transmission	Chikwawa (Malawi)	Malawi	Chikwawa	96	PT0078-Cx.g1070_181_1456_555_948	DBLa0.11	non-upsA	2	PT0129-C.g682;PT0078-Cx.g1070
High transmission	Chikwawa (Malawi)	Malawi	Chikwawa	96	PT0078-Cx.g50_196_1456_555_948	DBLa0.9	non-upsA	1	PT0078-Cx.g50
High transmission	Chikwawa (Malawi)	Malawi	Chikwawa	96	PT0079-C.g236_175_1420_522_915	DBLa0.4	non-upsA	1	PT0079-C.g236
High transmission	Chikwawa (Malawi)	Malawi	Chikwawa	96	PT0080-C.g622_181_1522_555_948	DBLa0.5	non-upsA	2	PT0080-C.g622;PT0244-Cx.g1690
High transmission	Chikwawa (Malawi)	Malawi	Chikwawa	96	PT0082-C.g2775_184_1495_552_945	DBLa0.15	non-upsA	1	PT0082-C.g2775
High transmission	Chikwawa (Malawi)	Malawi	Chikwawa	96	PT0082-C.g47_193_1603_567_960	DBLa0.1	non-upsA	1	PT0082-C.g47
High transmission	Chikwawa (Malawi)	Malawi	Chikwawa	96	PT0083-C.g1063_184_1486_561_954	DBLa0.5	non-upsA	1	PT0083-C.g1063
High transmission	Chikwawa (Malawi)	Malawi	Chikwawa	96	PT0084-C.g607_193_1546_603_996	DBLa0.5	non-upsA	1	PT0084-C.g607
High transmission	Chikwawa (Malawi)	Malawi	Chikwawa	96	PT0084-C.g633_193_1468_555_948	DBLa0.1	non-upsA	1	PT0084-C.g633
High transmission	Chikwawa (Malawi)	Malawi	Chikwawa	96	PT0085-C.g849_208_1540_585_978	DBLa0.15	non-upsA	2	PT0247-Cx.g490;PT0085-C.g849
High transmission	Chikwawa (Malawi)	Malawi	Chikwawa	96	PT0085-C.g879_205_1465_561_954	DBLa0.11	non-upsA	2	PT0085-C.g879;PT0077-C.g1312
High transmission	Chikwawa (Malawi)	Malawi	Chikwawa	96	PT0086-C.g341_214_1531_573_966	DBLa0.5	non-upsA	1	PT0086-C.g341
High transmission	Chikwawa (Malawi)	Malawi	Chikwawa	96	PT0087-C.g1150_211_1561_603_996	DBLa2	non-upsA	1	PT0087-C.g1150
High transmission	Chikwawa (Malawi)	Malawi	Chikwawa	96	PT0087-C.g1285_241_1552_615_1008	DBLa0.1	non-upsA	2	PT0166-C.g754;PT0087-C.g1285
High transmission	Chikwawa (Malawi)	Malawi	Chikwawa	96	PT0087-C.g1334_217_1483_579_972	DBLa0.1	non-upsA	1	PT0087-C.g1334
High transmission	Chikwawa (Malawi)	Malawi	Chikwawa	96	PT0089-C.g1527_196_1486_570_963	DBLa0.11	non-upsA	1	PT0089-C.g1527
High transmission	Chikwawa (Malawi)	Malawi	Chikwawa	96	PT0089-C.g330_172_1525_570_963	DBLa0.19	non-upsA	2	PT0089-C.g330;PT0236-Cx.g655
High transmission	Chikwawa (Malawi)	Malawi	Chikwawa	96	PT0089-C.g333_193_1468_558_951	DBLa0.8	non-upsA	1	PT0089-C.g333
High transmission	Chikwawa (Malawi)	Malawi	Chikwawa	96	PT0089-C.g654_226_1495_597_990	DBLa0.19	non-upsA	1	PT0089-C.g654
High transmission	Chikwawa (Malawi)	Malawi	Chikwawa	96	PT0090-C.g1078_184_1510_573_966	DBLa0.5	non-upsA	1	PT0090-C.g1078
High transmission	Chikwawa (Malawi)	Malawi	Chikwawa	96	PT0090-C.g1144_208_1465_561_954	DBLa0.1	non-upsA	1	PT0090-C.g1144
High transmission	Chikwawa (Malawi)	Malawi	Chikwawa	96	PT0090-C.g566_202_1489_561_954	DBLa0.5	non-upsA	1	PT0090-C.g566
High transmission	Chikwawa (Malawi)	Malawi	Chikwawa	96	PT0091-C.g521_205_1546_600_993	DBLa0.5	non-upsA	1	PT0091-C.g521
High transmission	Chikwawa (Malawi)	Malawi	Chikwawa	96	PT0092-C.g1557_193_1444_540_933	DBLa0.1	non-upsA	1	PT0092-C.g1557
High transmission	Chikwawa (Malawi)	Malawi	Chikwawa	96	PT0094-C.g84_199_1453_555_948	DBLa0.1	non-upsA	1	PT0094-C.g84
High transmission	Chikwawa (Malawi)	Malawi	Chikwawa	96	PT0095-C.g361_223_1561_603_996	DBLa0.5	non-upsA	1	PT0095-C.g361
High transmission	Chikwawa (Malawi)	Malawi	Chikwawa	96	PT0095-C.g609_202_1519_579_972	DBLa0.1	non-upsA	1	PT0095-C.g609
High transmission	Chikwawa (Malawi)	Malawi	Chikwawa	96	PT0096-C.g1040_196_1483_549_942	DBLa0.1	non-upsA	1	PT0096-C.g1040
High transmission	Chikwawa (Malawi)	Malawi	Chikwawa	96	PT0096-C.g1120_187_1510_552_945	DBLa0.11	non-upsA	1	PT0096-C.g1120
High transmission	Chikwawa (Malawi)	Malawi	Chikwawa	96	PT0097-C.g1375_190_1498_546_939	DBLa0.5	non-upsA	1	PT0097-C.g1375
High transmission	Chikwawa (Malawi)	Malawi	Chikwawa	96	PT0099-C.g1130_193_1525_549_942	DBLa0.11	non-upsA	1	PT0099-C.g1130
High transmission	Chikwawa (Malawi)	Malawi	Chikwawa	96	PT0100-C.g1020_181_1489_558_951	DBLa0.11	non-upsA	1	PT0100-C.g1020
High transmission	Chikwawa (Malawi)	Malawi	Chikwawa	96	PT0100-C.g1535_205_1546_561_954	DBLa0.11	non-upsA	1	PT0100-C.g1535
High transmission	Chikwawa (Malawi)	Malawi	Chikwawa	96	PT0102-C.g517_208_1528_594_987	DBLa0.5	non-upsA	3	PT0102-C.g517;PT0257-Cx.g3165;PT0117-C.g700
High transmission	Chikwawa (Malawi)	Malawi	Chikwawa	96	PT0102-C.g936_187_1462_552_945	DBLa0.11	non-upsA	1	PT0102-C.g936
High transmission	Chikwawa (Malawi)	Malawi	Chikwawa	96	PT0102-C.g958_205_1498_567_960	DBLa0.5	non-upsA	2	PT0269-C.g846;PT0102-C.g958
High transmission	Chikwawa (Malawi)	Malawi	Chikwawa	96	PT0103-C.g139_193_1522_570_963	DBLa0.5	non-upsA	1	PT0103-C.g139
High transmission	Chikwawa (Malawi)	Malawi	Chikwawa	96	PT0103-C.g92_193_1516_558_951	DBLa0.11	non-upsA	1	PT0103-C.g92
High transmission	Chikwawa (Malawi)	Malawi	Chikwawa	96	PT0104-C.g829_190_1537_540_933	DBLa0.1	non-upsA	1	PT0104-C.g829
High transmission	Chikwawa (Malawi)	Malawi	Chikwawa	96	PT0105-C.g970_208_1513_591_984	DBLa0.22	non-upsA	2	PT0109-C.g832;PT0105-C.g970
High transmission	Chikwawa (Malawi)	Malawi	Chikwawa	96	PT0108-C.g635_193_1474_543_936	DBLa0.11	non-upsA	1	PT0108-C.g635
High transmission	Chikwawa (Malawi)	Malawi	Chikwawa	96	PT0109-C.g822_202_1540_582_975	DBLa0.11	non-upsA	1	PT0109-C.g822
High transmission	Chikwawa (Malawi)	Malawi	Chikwawa	96	PT0112-C.g527_178_1480_534_927	DBLa0.1	non-upsA	2	PT0216-C.g628;PT0112-C.g527
High transmission	Chikwawa (Malawi)	Malawi	Chikwawa	96	PT0114-C.g1075_193_1480_552_945	DBLa0.2	non-upsA	1	PT0114-C.g1075
High transmission	Chikwawa (Malawi)	Malawi	Chikwawa	96	PT0115-C.g1223_211_1546_579_972	DBLa0.5	non-upsA	1	PT0115-C.g1223
High transmission	Chikwawa (Malawi)	Malawi	Chikwawa	96	PT0120-Cx.g107_190_1459_555_948	DBLa0.15	non-upsA	1	PT0120-Cx.g107
High transmission	Chikwawa (Malawi)	Malawi	Chikwawa	96	PT0120-Cx.g1093_211_1528_576_969	DBLa0.20	non-upsA	1	PT0120-Cx.g1093
High transmission	Chikwawa (Malawi)	Malawi	Chikwawa	96	PT0120-Cx.g1383_190_1492_582_975	DBLa0.11	non-upsA	1	PT0120-Cx.g1383
High transmission	Chikwawa (Malawi)	Malawi	Chikwawa	96	PT0121-C.g1355_187_1510_570_963	DBLa0.1	non-upsA	2	PT0121-C.g1355;PT0254-Cx.g911
High transmission	Chikwawa (Malawi)	Malawi	Chikwawa	96	PT0121-C.g1728_199_1474_558_951	DBLa0.11	non-upsA	1	PT0121-C.g1728
High transmission	Chikwawa (Malawi)	Malawi	Chikwawa	96	PT0124-C.g1071_187_1459_555_948	DBLa0.13	non-upsA	1	PT0124-C.g1071
High transmission	Chikwawa (Malawi)	Malawi	Chikwawa	96	PT0124-C.g980_181_1519_540_933	DBLa0.1	non-upsA	1	PT0124-C.g980
High transmission	Chikwawa (Malawi)	Malawi	Chikwawa	96	PT0125-C.g1405_211_1552_585_978	DBLa0.1	non-upsA	1	PT0125-C.g1405
High transmission	Chikwawa (Malawi)	Malawi	Chikwawa	96	PT0125-C.g1439_196_1486_546_939	DBLa0.5	non-upsA	1	PT0125-C.g1439
High transmission	Chikwawa (Malawi)	Malawi	Chikwawa	96	PT0125-C.g220_199_1495_564_957	DBLa0.1	non-upsA	1	PT0125-C.g220
High transmission	Chikwawa (Malawi)	Malawi	Chikwawa	96	PT0125-C.g233_196_1444_543_936	DBLa0.12	non-upsA	1	PT0125-C.g233
High transmission	Chikwawa (Malawi)	Malawi	Chikwawa	96	PT0125-C.g76_208_1468_570_963	DBLa0.9	non-upsA	1	PT0125-C.g76
High transmission	Chikwawa (Malawi)	Malawi	Chikwawa	96	PT0127-C.g1278_205_1528_573_966	DBLa0.1	non-upsA	2	PT0127-C.g1278;PT0227-C.g1539
High transmission	Chikwawa (Malawi)	Malawi	Chikwawa	96	PT0127-C.g13_208_1483_564_957	DBLa0.5	non-upsA	1	PT0127-C.g13
High transmission	Chikwawa (Malawi)	Malawi	Chikwawa	96	PT0127-C.g1656_214_1513_591_984	DBLa0.1	non-upsA	2	PT0127-C.g1656;PT0242-Cx.g783
High transmission	Chikwawa (Malawi)	Malawi	Chikwawa	96	PT0127-C.g1708_193_1495_558_951	DBLa0.13	non-upsA	1	PT0127-C.g1708
High transmission	Chikwawa (Malawi)	Malawi	Chikwawa	96	PT0127-C.g271_202_1477_567_960	DBLa0.1	non-upsA	1	PT0127-C.g271
High transmission	Chikwawa (Malawi)	Malawi	Chikwawa	96	PT0129-C.g751_184_1519_543_936	DBLa0.1	non-upsA	1	PT0129-C.g751
High transmission	Chikwawa (Malawi)	Malawi	Chikwawa	96	PT0130-C.g1016_217_1540_567_960	DBLa0.1	non-upsA	1	PT0130-C.g1016
High transmission	Chikwawa (Malawi)	Malawi	Chikwawa	96	PT0130-C.g1031_208_1567_591_984	DBLa0.1	non-upsA	1	PT0130-C.g1031
High transmission	Chikwawa (Malawi)	Malawi	Chikwawa	96	PT0130-C.g538_190_1510_546_939	DBLa0.5	non-upsA	1	PT0130-C.g538
High transmission	Chikwawa (Malawi)	Malawi	Chikwawa	96	PT0130-C.g862_205_1519_564_957	DBLa0.1	non-upsA	1	PT0130-C.g862
High transmission	Chikwawa (Malawi)	Malawi	Chikwawa	96	PT0132-C.g1137_181_1459_546_939	DBLa0.15	non-upsA	1	PT0132-C.g1137
High transmission	Chikwawa (Malawi)	Malawi	Chikwawa	96	PT0132-C.g562_205_1510_576_969	DBLa0.1	non-upsA	1	PT0132-C.g562
High transmission	Chikwawa (Malawi)	Malawi	Chikwawa	96	PT0135-C.g328_202_1480_579_972	DBLa0.1	non-upsA	1	PT0135-C.g328
High transmission	Chikwawa (Malawi)	Malawi	Chikwawa	96	PT0135-C.g692_190_1468_567_960	DBLa0.1	non-upsA	1	PT0135-C.g692
High transmission	Chikwawa (Malawi)	Malawi	Chikwawa	96	PT0135-C.g728_193_1501_558_951	DBLa0.5	non-upsA	1	PT0135-C.g728
High transmission	Chikwawa (Malawi)	Malawi	Chikwawa	96	PT0136-C.g57_175_1450_534_927	DBLa0.15	non-upsA	1	PT0136-C.g57
High transmission	Chikwawa (Malawi)	Malawi	Chikwawa	96	PT0136-C.g775_205_1534_576_969	DBLa0.1	non-upsA	1	PT0136-C.g775
High transmission	Chikwawa (Malawi)	Malawi	Chikwawa	96	PT0136-C.g951_205_1483_555_948	DBLa0.1	non-upsA	3	PT0137-C.g810;PT0173-C.g642;PT0136-C.g951
High transmission	Chikwawa (Malawi)	Malawi	Chikwawa	96	PT0137-C.g623_199_1465_546_939	DBLa0.22	non-upsA	1	PT0137-C.g623
High transmission	Chikwawa (Malawi)	Malawi	Chikwawa	96	PT0139-C.g152_196_1522_567_960	DBLa0.5	non-upsA	1	PT0139-C.g152
High transmission	Chikwawa (Malawi)	Malawi	Chikwawa	96	PT0139-C.g708_370_1666_741_1134	DBLa0.12	non-upsA	1	PT0139-C.g708
High transmission	Chikwawa (Malawi)	Malawi	Chikwawa	96	PT0140-C.g153_196_1468_567_960	DBLa0.8	non-upsA	1	PT0140-C.g153
High transmission	Chikwawa (Malawi)	Malawi	Chikwawa	96	PT0140-C.g2125_190_1450_561_954	DBLa0.5	non-upsA	2	PT0140-C.g2125;PT0247-Cx.g265
High transmission	Chikwawa (Malawi)	Malawi	Chikwawa	96	PT0140-C.g2852_196_1543_561_954	DBLa0.1	non-upsA	1	PT0140-C.g2852
High transmission	Chikwawa (Malawi)	Malawi	Chikwawa	96	PT0140-C.g455_196_1465_561_954	DBLa0.14	non-upsA	1	PT0140-C.g455
High transmission	Chikwawa (Malawi)	Malawi	Chikwawa	96	PT0141-C.g1188_211_1525_588_981	DBLa0.5	non-upsA	1	PT0141-C.g1188
High transmission	Chikwawa (Malawi)	Malawi	Chikwawa	96	PT0141-C.g1196_184_1444_537_930	DBLa0.19	non-upsA	1	PT0141-C.g1196
High transmission	Chikwawa (Malawi)	Malawi	Chikwawa	96	PT0143-C.g1477_217_1501_579_972	DBLa0.11	non-upsA	1	PT0143-C.g1477
High transmission	Chikwawa (Malawi)	Malawi	Chikwawa	96	PT0145-C.g812_187_1471_552_945	DBLa0.8	non-upsA	1	PT0145-C.g812
High transmission	Chikwawa (Malawi)	Malawi	Chikwawa	96	PT0148-C.g215_223_1498_588_981	DBLa0.19	non-upsA	1	PT0148-C.g215
High transmission	Chikwawa (Malawi)	Malawi	Chikwawa	96	PT0150-C.g166_220_1468_576_969	DBLa0.1	non-upsA	1	PT0150-C.g166
High transmission	Chikwawa (Malawi)	Malawi	Chikwawa	96	PT0150-C.g2313_190_1495_564_957	DBLa0.17	non-upsA	1	PT0150-C.g2313
High transmission	Chikwawa (Malawi)	Malawi	Chikwawa	96	PT0150-C.g52_184_1498_546_939	DBLa0.1	non-upsA	1	PT0150-C.g52
High transmission	Chikwawa (Malawi)	Malawi	Chikwawa	96	PT0150-C.g930_211_1459_558_951	DBLa0.12	non-upsA	1	PT0150-C.g930
High transmission	Chikwawa (Malawi)	Malawi	Chikwawa	96	PT0152-C.g28_196_1579_594_987	DBLa0.1	non-upsA	1	PT0152-C.g28
High transmission	Chikwawa (Malawi)	Malawi	Chikwawa	96	PT0155-C.g67_184_1459_546_939	DBLa0.11	non-upsA	2	PT0155-C.g67;PT0165-C.g820
High transmission	Chikwawa (Malawi)	Malawi	Chikwawa	96	PT0160-C.g2065_235_1534_606_999	DBLa0.12	non-upsA	1	PT0160-C.g2065
High transmission	Chikwawa (Malawi)	Malawi	Chikwawa	96	PT0165-C.g413_187_1459_543_936	DBLa0.1	non-upsA	1	PT0165-C.g413
High transmission	Chikwawa (Malawi)	Malawi	Chikwawa	96	PT0166-C.g790_196_1465_552_945	DBLa0.9	non-upsA	1	PT0166-C.g790
High transmission	Chikwawa (Malawi)	Malawi	Chikwawa	96	PT0170-C.g655_205_1540_576_969	DBLa0.19	non-upsA	1	PT0170-C.g655
High transmission	Chikwawa (Malawi)	Malawi	Chikwawa	96	PT0170-C.g672_199_1465_564_957	DBLa0.8	non-upsA	1	PT0170-C.g672
High transmission	Chikwawa (Malawi)	Malawi	Chikwawa	96	PT0171-C.g988_214_1540_570_963	DBLa0.5	non-upsA	1	PT0171-C.g988
High transmission	Chikwawa (Malawi)	Malawi	Chikwawa	96	PT0172-C.g198_190_1465_564_957	DBLa0.11	non-upsA	1	PT0172-C.g198
High transmission	Chikwawa (Malawi)	Malawi	Chikwawa	96	PT0172-C.g211_199_1471_549_942	DBLa0.11	non-upsA	1	PT0172-C.g211
High transmission	Chikwawa (Malawi)	Malawi	Chikwawa	96	PT0188-Cx.g1056_190_1504_576_969	DBLa0.5	non-upsA	1	PT0188-Cx.g1056
High transmission	Chikwawa (Malawi)	Malawi	Chikwawa	96	PT0188-Cx.g1105_211_1528_585_978	DBLa0.11	non-upsA	1	PT0188-Cx.g1105
High transmission	Chikwawa (Malawi)	Malawi	Chikwawa	96	PT0192-Cx.g1371_202_1543_582_975	DBLa0.1	non-upsA	1	PT0192-Cx.g1371
High transmission	Chikwawa (Malawi)	Malawi	Chikwawa	96	PT0192-Cx.g1476_235_1501_585_978	DBLa0.5	non-upsA	1	PT0192-Cx.g1476
High transmission	Chikwawa (Malawi)	Malawi	Chikwawa	96	PT0193-C.g1380_196_1471_567_960	DBLa0.12	non-upsA	1	PT0193-C.g1380
High transmission	Chikwawa (Malawi)	Malawi	Chikwawa	96	PT0193-C.g2737_208_1558_564_957	DBLa0.5	non-upsA	1	PT0193-C.g2737
High transmission	Chikwawa (Malawi)	Malawi	Chikwawa	96	PT0194-Cx.g917_202_1501_555_948	DBLa0.11	non-upsA	1	PT0194-Cx.g917
High transmission	Chikwawa (Malawi)	Malawi	Chikwawa	96	PT0198-C.g1104_238_1570_591_984	DBLa0.1	non-upsA	1	PT0198-C.g1104
High transmission	Chikwawa (Malawi)	Malawi	Chikwawa	96	PT0199-C.g803_184_1468_540_933	DBLa0.20	non-upsA	1	PT0199-C.g803
High transmission	Chikwawa (Malawi)	Malawi	Chikwawa	96	PT0200-Cx.g497_208_1513_591_984	DBLa0.22	non-upsA	1	PT0200-Cx.g497
High transmission	Chikwawa (Malawi)	Malawi	Chikwawa	96	PT0203-C.g471_196_1492_564_957	DBLa0.1	non-upsA	1	PT0203-C.g471
High transmission	Chikwawa (Malawi)	Malawi	Chikwawa	96	PT0203-C.g504_193_1525_555_948	DBLa0.1	non-upsA	1	PT0203-C.g504
High transmission	Chikwawa (Malawi)	Malawi	Chikwawa	96	PT0205-C.g2526_181_1462_549_942	DBLa0.11	non-upsA	1	PT0205-C.g2526
High transmission	Chikwawa (Malawi)	Malawi	Chikwawa	96	PT0207-C.g1597_196_1522_585_978	DBLa0.13	non-upsA	1	PT0207-C.g1597
High transmission	Chikwawa (Malawi)	Malawi	Chikwawa	96	PT0208-C.g11_202_1528_564_957	DBLa0.1	non-upsA	1	PT0208-C.g11
High transmission	Chikwawa (Malawi)	Malawi	Chikwawa	96	PT0209-C.g585_187_1504_582_975	DBLa0.11	non-upsA	1	PT0209-C.g585
High transmission	Chikwawa (Malawi)	Malawi	Chikwawa	96	PT0210-C.g3664_172_1516_543_936	DBLa0.1	non-upsA	1	PT0210-C.g3664
High transmission	Chikwawa (Malawi)	Malawi	Chikwawa	96	PT0211-C.g1926_193_1546_552_945	DBLa0.1	non-upsA	1	PT0211-C.g1926
High transmission	Chikwawa (Malawi)	Malawi	Chikwawa	96	PT0211-C.g2082_193_1444_540_933	DBLa0.19	non-upsA	1	PT0211-C.g2082
High transmission	Chikwawa (Malawi)	Malawi	Chikwawa	96	PT0212-C.g2176_190_1573_585_978	DBLa0.17	non-upsA	2	PT0212-C.g2176;PT0269-C.g694
High transmission	Chikwawa (Malawi)	Malawi	Chikwawa	96	PT0214-Cx.g538_226_1564_588_981	DBLa0.1	non-upsA	1	PT0214-Cx.g538
High transmission	Chikwawa (Malawi)	Malawi	Chikwawa	96	PT0216-C.g553_208_1513_570_963	DBLa0.5	non-upsA	1	PT0216-C.g553
High transmission	Chikwawa (Malawi)	Malawi	Chikwawa	96	PT0219-C.g616_190_1510_585_978	DBLa0.11	non-upsA	1	PT0219-C.g616
High transmission	Chikwawa (Malawi)	Malawi	Chikwawa	96	PT0221-Cx.g1752_181_1537_546_939	DBLa0.11	non-upsA	1	PT0221-Cx.g1752
High transmission	Chikwawa (Malawi)	Malawi	Chikwawa	96	PT0222-C.g494_184_1540_552_945	DBLa0.11	non-upsA	1	PT0222-C.g494
High transmission	Chikwawa (Malawi)	Malawi	Chikwawa	96	PT0225-C.g649_196_1519_555_948	DBLa0.17	non-upsA	1	PT0225-C.g649
High transmission	Chikwawa (Malawi)	Malawi	Chikwawa	96	PT0225-C.g663_190_1486_564_957	DBLa0.5	non-upsA	1	PT0225-C.g663
High transmission	Chikwawa (Malawi)	Malawi	Chikwawa	96	PT0227-C.g169_217_1507_582_975	DBLa0.1	non-upsA	1	PT0227-C.g169
High transmission	Chikwawa (Malawi)	Malawi	Chikwawa	96	PT0229-C.g1618_190_1462_552_945	DBLa0.8	non-upsA	1	PT0229-C.g1618
High transmission	Chikwawa (Malawi)	Malawi	Chikwawa	96	PT0229-C.g1818_193_1612_564_957	DBLa0.1	non-upsA	1	PT0229-C.g1818
High transmission	Chikwawa (Malawi)	Malawi	Chikwawa	96	PT0229-C.g2461_190_1540_567_960	DBLa0.1	non-upsA	1	PT0229-C.g2461
High transmission	Chikwawa (Malawi)	Malawi	Chikwawa	96	PT0229-C.g2619_199_1489_543_936	DBLa0.1	non-upsA	1	PT0229-C.g2619
High transmission	Chikwawa (Malawi)	Malawi	Chikwawa	96	PT0230-Cx.g433_211_1531_576_969	DBLa0.17	non-upsA	1	PT0230-Cx.g433
High transmission	Chikwawa (Malawi)	Malawi	Chikwawa	96	PT0231-Cx.g1096_193_1525_567_960	DBLa0.5	non-upsA	1	PT0231-Cx.g1096
High transmission	Chikwawa (Malawi)	Malawi	Chikwawa	96	PT0231-Cx.g1719_229_1486_591_984	DBLa0.4	non-upsA	1	PT0231-Cx.g1719
High transmission	Chikwawa (Malawi)	Malawi	Chikwawa	96	PT0233-Cx.g1965_187_1546_576_969	DBLa0.20	non-upsA	1	PT0233-Cx.g1965
High transmission	Chikwawa (Malawi)	Malawi	Chikwawa	96	PT0234-Cx.g578_187_1510_558_951	DBLa0.5	non-upsA	1	PT0234-Cx.g578
High transmission	Chikwawa (Malawi)	Malawi	Chikwawa	96	PT0236-Cx.g646_175_1543_558_951	DBLa0.1	non-upsA	1	PT0236-Cx.g646
High transmission	Chikwawa (Malawi)	Malawi	Chikwawa	96	PT0236-Cx.g672_196_1477_561_954	DBLa0.19	non-upsA	1	PT0236-Cx.g672
High transmission	Chikwawa (Malawi)	Malawi	Chikwawa	96	PT0239-Cx.g321_178_1534_546_939	DBLa0.17	non-upsA	1	PT0239-Cx.g321
High transmission	Chikwawa (Malawi)	Malawi	Chikwawa	96	PT0239-Cx.g875_454_1750_825_1218	DBLa0.12	non-upsA	1	PT0239-Cx.g875
High transmission	Chikwawa (Malawi)	Malawi	Chikwawa	96	PT0240-C.g702_217_1477_576_969	DBLa0.10	non-upsA	1	PT0240-C.g702
High transmission	Chikwawa (Malawi)	Malawi	Chikwawa	96	PT0241-C.g25_187_1510_552_945	DBLa0.11	non-upsA	1	PT0241-C.g25
High transmission	Chikwawa (Malawi)	Malawi	Chikwawa	96	PT0242-Cx.g764_217_1534_609_1002	DBLa0.17	non-upsA	1	PT0242-Cx.g764
High transmission	Chikwawa (Malawi)	Malawi	Chikwawa	96	PT0243-Cx.g1486_205_1522_564_957	DBLa0.5	non-upsA	1	PT0243-Cx.g1486
High transmission	Chikwawa (Malawi)	Malawi	Chikwawa	96	PT0243-Cx.g1539_199_1522_573_966	DBLa0.1	non-upsA	1	PT0243-Cx.g1539
High transmission	Chikwawa (Malawi)	Malawi	Chikwawa	96	PT0243-Cx.g2232_190_1489_555_948	DBLa0.1	non-upsA	1	PT0243-Cx.g2232
High transmission	Chikwawa (Malawi)	Malawi	Chikwawa	96	PT0243-Cx.g2469_181_1507_543_936	DBLa0.11	non-upsA	1	PT0243-Cx.g2469
High transmission	Chikwawa (Malawi)	Malawi	Chikwawa	96	PT0244-Cx.g1165_205_1477_576_969	DBLa0.11	non-upsA	1	PT0244-Cx.g1165
High transmission	Chikwawa (Malawi)	Malawi	Chikwawa	96	PT0244-Cx.g1264_211_1528_579_972	DBLa0.1	non-upsA	1	PT0244-Cx.g1264
High transmission	Chikwawa (Malawi)	Malawi	Chikwawa	96	PT0246-C.g1433_211_1468_570_963	DBLa0.19	non-upsA	1	PT0246-C.g1433
High transmission	Chikwawa (Malawi)	Malawi	Chikwawa	96	PT0246-C.g1459_214_1477_570_963	DBLa0.1	non-upsA	2	PT0247-Cx.g703;PT0246-C.g1459
High transmission	Chikwawa (Malawi)	Malawi	Chikwawa	96	PT0247-Cx.g2170_202_1513_579_972	DBLa0.5	non-upsA	1	PT0247-Cx.g2170
High transmission	Chikwawa (Malawi)	Malawi	Chikwawa	96	PT0248-Cx.g226_190_1513_567_960	DBLa0.15	non-upsA	1	PT0248-Cx.g226
High transmission	Chikwawa (Malawi)	Malawi	Chikwawa	96	PT0249-Cx.g1567_193_1489_558_951	DBLa0.1	non-upsA	1	PT0249-Cx.g1567
High transmission	Chikwawa (Malawi)	Malawi	Chikwawa	96	PT0250-Cx.g892_205_1480_564_957	DBLa0.19	non-upsA	1	PT0250-Cx.g892
High transmission	Chikwawa (Malawi)	Malawi	Chikwawa	96	PT0252-Cx.g1613_199_1603_573_966	DBLa0.1	non-upsA	1	PT0252-Cx.g1613
High transmission	Chikwawa (Malawi)	Malawi	Chikwawa	96	PT0252-Cx.g967_217_1495_579_972	DBLa0.12	non-upsA	1	PT0252-Cx.g967
High transmission	Chikwawa (Malawi)	Malawi	Chikwawa	96	PT0254-Cx.g150_190_1462_567_960	DBLa0.5	non-upsA	1	PT0254-Cx.g150
High transmission	Chikwawa (Malawi)	Malawi	Chikwawa	96	PT0254-Cx.g414_187_1486_522_915	DBLa0.5	non-upsA	1	PT0254-Cx.g414
High transmission	Chikwawa (Malawi)	Malawi	Chikwawa	96	PT0254-Cx.g4464_199_1459_534_927	DBLa0.5	non-upsA	1	PT0254-Cx.g4464
High transmission	Chikwawa (Malawi)	Malawi	Chikwawa	96	PT0254-Cx.g593_184_1498_537_930	DBLa0.5	non-upsA	1	PT0254-Cx.g593
High transmission	Chikwawa (Malawi)	Malawi	Chikwawa	96	PT0256-C.g809_235_1504_588_981	DBLa0.12	non-upsA	1	PT0256-C.g809
High transmission	Chikwawa (Malawi)	Malawi	Chikwawa	96	PT0257-Cx.g231_214_1483_576_969	DBLa0.1	non-upsA	1	PT0257-Cx.g231
High transmission	Chikwawa (Malawi)	Malawi	Chikwawa	96	PT0257-Cx.g357_202_1492_567_960	DBLa0.9	non-upsA	1	PT0257-Cx.g357
High transmission	Chikwawa (Malawi)	Malawi	Chikwawa	96	PT0261-Cx.g614_211_1522_597_990	DBLa0.19	non-upsA	1	PT0261-Cx.g614
High transmission	Chikwawa (Malawi)	Malawi	Chikwawa	96	PT0261-Cx.g860_184_1513_564_957	DBLa0.9	non-upsA	1	PT0261-Cx.g860
High transmission	Chikwawa (Malawi)	Malawi	Chikwawa	96	PT0261-Cx.g880_193_1498_549_942	DBLa0.5	non-upsA	1	PT0261-Cx.g880
High transmission	Chikwawa (Malawi)	Malawi	Chikwawa	96	PT0264-C.g429_202_1468_564_957	DBLa0.19	non-upsA	1	PT0264-C.g429
High transmission	Chikwawa (Malawi)	Malawi	Chikwawa	96	PT0264-C.g582_202_1585_582_975	DBLa0.22	non-upsA	1	PT0264-C.g582
High transmission	Chikwawa (Malawi)	Malawi	Chikwawa	96	PT0264-C.g669_184_1501_540_933	DBLa0.1	non-upsA	1	PT0264-C.g669
High transmission	Chikwawa (Malawi)	Malawi	Chikwawa	96	PT0269-C.g790_187_1510_567_960	DBLa0.19	non-upsA	1	PT0269-C.g790
High transmission	Chikwawa (Malawi)	Malawi	Chikwawa	96	PT0270-C.g683_196_1489_564_957	DBLa0.19	non-upsA	1	PT0270-C.g683
High transmission	Chikwawa (Malawi)	Malawi	Chikwawa	96	PT0273-C.g1099_208_1564_570_963	DBLa0.11	non-upsA	1	PT0273-C.g1099
High transmission	Chikwawa (Malawi)	Malawi	Chikwawa	96	PT0273-C.g1525_211_1534_573_966	DBLa0.11	non-upsA	1	PT0273-C.g1525
High transmission	Chikwawa (Malawi)	Malawi	Chikwawa	96	PT0273-C.g309_184_1483_549_942	DBLa0.1	non-upsA	1	PT0273-C.g309
High transmission	Chikwawa (Malawi)	Malawi	Chikwawa	96	PT0273-C.g400_181_1438_537_930	DBLa0.12	non-upsA	1	PT0273-C.g400
High transmission	Chikwawa (Malawi)	Malawi	Chikwawa	96	PT0276-C.g504_193_1462_552_945	DBLa0.11	non-upsA	1	PT0276-C.g504
High transmission	Chikwawa (Malawi)	Malawi	Chikwawa	96	PT0277-C.g1099_193_1516_552_945	DBLa0.12	non-upsA	1	PT0277-C.g1099
High transmission	Chikwawa (Malawi)	Malawi	Chikwawa	96	PT0277-C.g654_199_1507_576_969	DBLa0.5	non-upsA	1	PT0277-C.g654
High transmission	Chikwawa (Malawi)	Malawi	Chikwawa	96	PT0001-CW.g558_187_1450_546_936	DBLa0.19	non-upsA	1	PT0001-CW.g558
High transmission	Chikwawa (Malawi)	Malawi	Chikwawa	96	PT0003-CW.g788_241_1501_600_990	DBLa0.1	non-upsA	1	PT0003-CW.g788
High transmission	Chikwawa (Malawi)	Malawi	Chikwawa	96	PT0007-CW.g428_232_1486_585_975	DBLa0.15	non-upsA	1	PT0007-CW.g428
High transmission	Chikwawa (Malawi)	Malawi	Chikwawa	96	PT0007-CW.g449_187_1525_555_945	DBLa0.1	non-upsA	1	PT0007-CW.g449
High transmission	Chikwawa (Malawi)	Malawi	Chikwawa	96	PT0008-CW.g488_214_1513_591_981	DBLa0.15	non-upsA	1	PT0008-CW.g488
High transmission	Chikwawa (Malawi)	Malawi	Chikwawa	96	PT0008-CW.g495_205_1525_579_969	DBLa0.5	non-upsA	2	PT0091-C.g490;PT0008-CW.g495
High transmission	Chikwawa (Malawi)	Malawi	Chikwawa	96	PT0008-CW.g499_205_1453_552_942	DBLa0.9	non-upsA	1	PT0008-CW.g499
High transmission	Chikwawa (Malawi)	Malawi	Chikwawa	96	PT0008-CW.g583_193_1555_552_942	DBLa0.1	non-upsA	1	PT0008-CW.g583
High transmission	Chikwawa (Malawi)	Malawi	Chikwawa	96	PT0014-CW.g390_199_1498_564_954	DBLa0.5	non-upsA	1	PT0014-CW.g390
High transmission	Chikwawa (Malawi)	Malawi	Chikwawa	96	PT0014-CW.g442_208_1516_579_969	DBLa0.1	non-upsA	2	PT0014-CW.g442;PT0171-C.g2007
High transmission	Chikwawa (Malawi)	Malawi	Chikwawa	96	PT0015-CW.g60_208_1492_597_987	DBLa0.5	non-upsA	1	PT0015-CW.g60
High transmission	Chikwawa (Malawi)	Malawi	Chikwawa	96	PT0015-CW.g705_199_1534_579_969	DBLa0.15	non-upsA	2	PT0015-CW.g705;PT0199-C.g704
High transmission	Chikwawa (Malawi)	Malawi	Chikwawa	96	PT0021-CW.g119_199_1534_579_969	DBLa0.17	non-upsA	1	PT0021-CW.g119
High transmission	Chikwawa (Malawi)	Malawi	Chikwawa	96	PT0023-CW.g217_199_1489_543_933	DBLa0.1	non-upsA	1	PT0023-CW.g217
High transmission	Chikwawa (Malawi)	Malawi	Chikwawa	96	PT0027-C.g547_181_1525_540_930	DBLa0.1	non-upsA	4	PT0246-C.g1501;PT0027-C.g547;PT0043-C.g475;PT0044-C.g755
High transmission	Chikwawa (Malawi)	Malawi	Chikwawa	96	PT0027-C.g550_187_1525_594_984	DBLa0.19	non-upsA	1	PT0027-C.g550
High transmission	Chikwawa (Malawi)	Malawi	Chikwawa	96	PT0029-C.g887_196_1531_591_981	DBLa0.11	non-upsA	1	PT0029-C.g887
High transmission	Chikwawa (Malawi)	Malawi	Chikwawa	96	PT0029-C.g914_193_1450_537_927	DBLa0.1	non-upsA	2	PT0035-C.g512;PT0029-C.g914
High transmission	Chikwawa (Malawi)	Malawi	Chikwawa	96	PT0032-C.g909_214_1528_606_996	DBLa0.1	non-upsA	1	PT0032-C.g909
High transmission	Chikwawa (Malawi)	Malawi	Chikwawa	96	PT0032-C.g958_208_1546_579_969	DBLa0.15	non-upsA	1	PT0032-C.g958
High transmission	Chikwawa (Malawi)	Malawi	Chikwawa	96	PT0035-C.g429_190_1480_573_963	DBLa0.13	non-upsA	2	PT0082-C.g2234;PT0035-C.g429
High transmission	Chikwawa (Malawi)	Malawi	Chikwawa	96	PT0035-C.g458_226_1561_591_981	DBLa0.1	non-upsA	3	PT0108-C.g992;PT0161-C.g2124;PT0035-C.g458
High transmission	Chikwawa (Malawi)	Malawi	Chikwawa	96	PT0035-C.g513_190_1483_558_948	DBLa0.5	non-upsA	1	PT0035-C.g513
High transmission	Chikwawa (Malawi)	Malawi	Chikwawa	96	PT0038-Cx.g456_229_1453_573_963	DBLa2	non-upsA	1	PT0038-Cx.g456
High transmission	Chikwawa (Malawi)	Malawi	Chikwawa	96	PT0041-C.g348_214_1528_576_966	DBLa0.16	non-upsA	1	PT0041-C.g348
High transmission	Chikwawa (Malawi)	Malawi	Chikwawa	96	PT0042-C.g292_199_1459_558_948	DBLa0.8	non-upsA	1	PT0042-C.g292
High transmission	Chikwawa (Malawi)	Malawi	Chikwawa	96	PT0042-C.g431_214_1543_609_999	DBLa0.11	non-upsA	1	PT0042-C.g431
High transmission	Chikwawa (Malawi)	Malawi	Chikwawa	96	PT0043-C.g1511_190_1531_555_945	DBLa0.19	non-upsA	1	PT0043-C.g1511
High transmission	Chikwawa (Malawi)	Malawi	Chikwawa	96	PT0044-C.g116_196_1540_588_978	DBLa0.11	non-upsA	1	PT0044-C.g116
High transmission	Chikwawa (Malawi)	Malawi	Chikwawa	96	PT0046-C.g1103_196_1504_582_972	DBLa0.1	non-upsA	1	PT0046-C.g1103
High transmission	Chikwawa (Malawi)	Malawi	Chikwawa	96	PT0052-C.g745_202_1549_579_969	DBLa0.1	non-upsA	1	PT0052-C.g745
High transmission	Chikwawa (Malawi)	Malawi	Chikwawa	96	PT0052-C.g768_202_1531_579_969	DBLa0.1	non-upsA	1	PT0052-C.g768
High transmission	Chikwawa (Malawi)	Malawi	Chikwawa	96	PT0052-C.g797_187_1459_552_942	DBLa0.1	non-upsA	2	PT0052-C.g797;PT0132-C.g1233
High transmission	Chikwawa (Malawi)	Malawi	Chikwawa	96	PT0055-C.g47_205_1471_564_954	DBLa2	non-upsA	1	PT0055-C.g47
High transmission	Chikwawa (Malawi)	Malawi	Chikwawa	96	PT0056-C.g463_211_1552_573_963	DBLa0.24	non-upsA	1	PT0056-C.g463
High transmission	Chikwawa (Malawi)	Malawi	Chikwawa	96	PT0056-C.g605_193_1564_582_972	DBLa0.1	non-upsA	1	PT0056-C.g605
High transmission	Chikwawa (Malawi)	Malawi	Chikwawa	96	PT0057-C.g1012_202_1450_564_954	DBLa0.12	non-upsA	1	PT0057-C.g1012
High transmission	Chikwawa (Malawi)	Malawi	Chikwawa	96	PT0057-C.g1296_229_1531_582_972	DBLa0.1	non-upsA	1	PT0057-C.g1296
High transmission	Chikwawa (Malawi)	Malawi	Chikwawa	96	PT0057-C.g1617_187_1483_558_948	DBLa0.1	non-upsA	1	PT0057-C.g1617
High transmission	Chikwawa (Malawi)	Malawi	Chikwawa	96	PT0057-C.g207_181_1501_576_966	DBLa0.17	non-upsA	1	PT0057-C.g207
High transmission	Chikwawa (Malawi)	Malawi	Chikwawa	96	PT0059-C.g853_199_1531_552_942	DBLa0.1	non-upsA	1	PT0059-C.g853
High transmission	Chikwawa (Malawi)	Malawi	Chikwawa	96	PT0059-C.g863_196_1534_570_960	DBLa0.1	non-upsA	2	PT0059-C.g863;PT0246-C.g1316
High transmission	Chikwawa (Malawi)	Malawi	Chikwawa	96	PT0060-C.g236_187_1435_540_930	DBLa0.8	non-upsA	1	PT0060-C.g236
High transmission	Chikwawa (Malawi)	Malawi	Chikwawa	96	PT0060-C.g708_217_1492_579_969	DBLa0.11	non-upsA	1	PT0060-C.g708
High transmission	Chikwawa (Malawi)	Malawi	Chikwawa	96	PT0061-C.g1807_235_1549_609_999	DBLa0.5	non-upsA	1	PT0061-C.g1807
High transmission	Chikwawa (Malawi)	Malawi	Chikwawa	96	PT0061-C.g45_199_1465_552_942	DBLa0.20	non-upsA	3	PT0108-C.g32;PT0076-C.g886;PT0061-C.g45
High transmission	Chikwawa (Malawi)	Malawi	Chikwawa	96	PT0062-C.g3007_193_1465_564_954	DBLa0.12	non-upsA	4	PT0062-C.g3007;PT0276-C.g1053;PT0126-C.g632;PT0236-Cx.g664
High transmission	Chikwawa (Malawi)	Malawi	Chikwawa	96	PT0064-C.g1004_229_1525_597_987	DBLa0.5	non-upsA	1	PT0064-C.g1004
High transmission	Chikwawa (Malawi)	Malawi	Chikwawa	96	PT0064-C.g716_190_1549_585_975	DBLa0.5	non-upsA	1	PT0064-C.g716
High transmission	Chikwawa (Malawi)	Malawi	Chikwawa	96	PT0066-C.g710_196_1531_561_951	DBLa2	non-upsA	1	PT0066-C.g710
High transmission	Chikwawa (Malawi)	Malawi	Chikwawa	96	PT0066-C.g754_211_1465_555_945	DBLa0.15	non-upsA	2	PT0066-C.g754;PT0091-C.g892
High transmission	Chikwawa (Malawi)	Malawi	Chikwawa	96	PT0068-C.g366_205_1561_564_954	DBLa0.15	non-upsA	3	PT0068-C.g366;PT0254-Cx.g283;PT0189-Cx.g559
High transmission	Chikwawa (Malawi)	Malawi	Chikwawa	96	PT0068-C.g707_214_1474_570_960	DBLa0.1	non-upsA	1	PT0068-C.g707
High transmission	Chikwawa (Malawi)	Malawi	Chikwawa	96	PT0069-C.g14_196_1516_576_966	DBLa0.1	non-upsA	1	PT0069-C.g14
High transmission	Chikwawa (Malawi)	Malawi	Chikwawa	96	PT0069-C.g364_196_1510_552_942	DBLa0.15	non-upsA	2	PT0069-C.g364;PT0257-Cx.g852
High transmission	Chikwawa (Malawi)	Malawi	Chikwawa	96	PT0069-C.g61_217_1573_573_963	DBLa0.11	non-upsA	1	PT0069-C.g61
High transmission	Chikwawa (Malawi)	Malawi	Chikwawa	96	PT0070-C.g1173_196_1501_573_963	DBLa0.11	non-upsA	1	PT0070-C.g1173
High transmission	Chikwawa (Malawi)	Malawi	Chikwawa	96	PT0071-C.g242_193_1429_540_930	DBLa0.12	non-upsA	1	PT0071-C.g242
High transmission	Chikwawa (Malawi)	Malawi	Chikwawa	96	PT0071-C.g407_220_1522_582_972	DBLa0.5	non-upsA	1	PT0071-C.g407
High transmission	Chikwawa (Malawi)	Malawi	Chikwawa	96	PT0071-C.g445_211_1492_582_972	DBLa0.12	non-upsA	1	PT0071-C.g445
High transmission	Chikwawa (Malawi)	Malawi	Chikwawa	96	PT0071-C.g799_202_1498_573_963	DBLa0.5	non-upsA	1	PT0071-C.g799
High transmission	Chikwawa (Malawi)	Malawi	Chikwawa	96	PT0072-C.g1269_184_1486_549_939	DBLa0.11	non-upsA	2	PT0136-C.g587;PT0072-C.g1269
High transmission	Chikwawa (Malawi)	Malawi	Chikwawa	96	PT0072-C.g21_187_1513_549_939	DBLa0.1	non-upsA	1	PT0072-C.g21
High transmission	Chikwawa (Malawi)	Malawi	Chikwawa	96	PT0072-C.g89_214_1474_564_954	DBLa0.11	non-upsA	1	PT0072-C.g89
High transmission	Chikwawa (Malawi)	Malawi	Chikwawa	96	PT0073-C.g21_199_1516_561_951	DBLa0.5	non-upsA	1	PT0073-C.g21
High transmission	Chikwawa (Malawi)	Malawi	Chikwawa	96	PT0073-C.g490_235_1504_600_990	DBLa0.8	non-upsA	3	PT0073-C.g490;PT0085-C.g413;PT0254-Cx.g371
High transmission	Chikwawa (Malawi)	Malawi	Chikwawa	96	PT0073-C.g698_202_1471_555_945	DBLa0.1	non-upsA	1	PT0073-C.g698
High transmission	Chikwawa (Malawi)	Malawi	Chikwawa	96	PT0074-C.g1600_202_1534_558_948	DBLa0.1	non-upsA	2	PT0115-C.g1270;PT0074-C.g1600
High transmission	Chikwawa (Malawi)	Malawi	Chikwawa	96	PT0075-C.g1544_229_1522_600_990	DBLa0.5	non-upsA	1	PT0075-C.g1544
High transmission	Chikwawa (Malawi)	Malawi	Chikwawa	96	PT0075-C.g1880_217_1507_621_1011	DBLa2	non-upsA	1	PT0075-C.g1880
High transmission	Chikwawa (Malawi)	Malawi	Chikwawa	96	PT0075-C.g2220_193_1534_621_1011	DBLa0.1	non-upsA	1	PT0075-C.g2220
High transmission	Chikwawa (Malawi)	Malawi	Chikwawa	96	PT0076-C.g1292_199_1480_570_960	DBLa0.19	non-upsA	1	PT0076-C.g1292
High transmission	Chikwawa (Malawi)	Malawi	Chikwawa	96	PT0077-C.g878_190_1453_567_957	DBLa2	non-upsA	1	PT0077-C.g878
High transmission	Chikwawa (Malawi)	Malawi	Chikwawa	96	PT0078-Cx.g46_184_1456_531_921	DBLa0.5	non-upsA	1	PT0078-Cx.g46
High transmission	Chikwawa (Malawi)	Malawi	Chikwawa	96	PT0080-C.g609_205_1504_585_975	DBLa0.5	non-upsA	1	PT0080-C.g609
High transmission	Chikwawa (Malawi)	Malawi	Chikwawa	96	PT0080-C.g728_196_1456_552_942	DBLa0.19	non-upsA	1	PT0080-C.g728
High transmission	Chikwawa (Malawi)	Malawi	Chikwawa	96	PT0082-C.g10_214_1540_585_975	DBLa0.5	non-upsA	1	PT0082-C.g10
High transmission	Chikwawa (Malawi)	Malawi	Chikwawa	96	PT0082-C.g635_205_1474_567_957	DBLa0.5	non-upsA	2	PT0082-C.g635;PT0241-C.g71
High transmission	Chikwawa (Malawi)	Malawi	Chikwawa	96	PT0082-C.g825_199_1528_558_948	DBLa0.1	non-upsA	3	PT0127-C.g1407;PT0082-C.g825;PT0108-C.g1184
High transmission	Chikwawa (Malawi)	Malawi	Chikwawa	96	PT0083-C.g4_202_1513_606_996	DBLa0.1	non-upsA	1	PT0083-C.g4
High transmission	Chikwawa (Malawi)	Malawi	Chikwawa	96	PT0084-C.g489_214_1528_600_990	DBLa0.11	non-upsA	1	PT0084-C.g489
High transmission	Chikwawa (Malawi)	Malawi	Chikwawa	96	PT0085-C.g897_211_1540_555_945	DBLa0.1	non-upsA	1	PT0085-C.g897
High transmission	Chikwawa (Malawi)	Malawi	Chikwawa	96	PT0085-C.g992_193_1453_552_942	DBLa0.1	non-upsA	1	PT0085-C.g992
High transmission	Chikwawa (Malawi)	Malawi	Chikwawa	96	PT0086-C.g928_208_1444_555_945	DBLa2	non-upsA	1	PT0086-C.g928
High transmission	Chikwawa (Malawi)	Malawi	Chikwawa	96	PT0087-C.g1229_208_1501_567_957	DBLa0.11	non-upsA	3	PT0087-C.g1229;PT0099-C.g612;PT0161-C.g2514
High transmission	Chikwawa (Malawi)	Malawi	Chikwawa	96	PT0088-C.g646_229_1525_600_990	DBLa0.22	non-upsA	2	PT0088-C.g646;PT0195-Cx.g485
High transmission	Chikwawa (Malawi)	Malawi	Chikwawa	96	PT0089-C.g1362_193_1501_588_978	DBLa0.1	non-upsA	1	PT0089-C.g1362
High transmission	Chikwawa (Malawi)	Malawi	Chikwawa	96	PT0089-C.g1551_217_1459_579_969	DBLa2	non-upsA	1	PT0089-C.g1551
High transmission	Chikwawa (Malawi)	Malawi	Chikwawa	96	PT0090-C.g678_205_1480_576_966	DBLa0.1	non-upsA	1	PT0090-C.g678
High transmission	Chikwawa (Malawi)	Malawi	Chikwawa	96	PT0091-C.g746_190_1498_552_942	DBLa0.1	non-upsA	1	PT0091-C.g746
High transmission	Chikwawa (Malawi)	Malawi	Chikwawa	96	PT0091-C.g923_220_1576_591_981	DBLa0.19	non-upsA	1	PT0091-C.g923
High transmission	Chikwawa (Malawi)	Malawi	Chikwawa	96	PT0094-C.g1358_205_1471_570_960	DBLa0.1	non-upsA	1	PT0094-C.g1358
High transmission	Chikwawa (Malawi)	Malawi	Chikwawa	96	PT0094-C.g955_217_1426_570_960	DBLa2	non-upsA	1	PT0094-C.g955
High transmission	Chikwawa (Malawi)	Malawi	Chikwawa	96	PT0095-C.g254_199_1453_567_957	DBLa2	non-upsA	1	PT0095-C.g254
High transmission	Chikwawa (Malawi)	Malawi	Chikwawa	96	PT0095-C.g619_199_1465_573_963	DBLa0.19	non-upsA	1	PT0095-C.g619
High transmission	Chikwawa (Malawi)	Malawi	Chikwawa	96	PT0095-C.g644_205_1465_564_954	DBLa2	non-upsA	1	PT0095-C.g644
High transmission	Chikwawa (Malawi)	Malawi	Chikwawa	96	PT0096-C.g1001_196_1441_552_942	DBLa0.8	non-upsA	1	PT0096-C.g1001
High transmission	Chikwawa (Malawi)	Malawi	Chikwawa	96	PT0096-C.g1050_199_1519_576_966	DBLa0.15	non-upsA	1	PT0096-C.g1050
High transmission	Chikwawa (Malawi)	Malawi	Chikwawa	96	PT0096-C.g1066_214_1588_564_954	DBLa0.1	non-upsA	1	PT0096-C.g1066
High transmission	Chikwawa (Malawi)	Malawi	Chikwawa	96	PT0096-C.g1071_187_1438_546_936	DBLa0.8	non-upsA	1	PT0096-C.g1071
High transmission	Chikwawa (Malawi)	Malawi	Chikwawa	96	PT0096-C.g1112_220_1549_567_957	DBLa0.11	non-upsA	1	PT0096-C.g1112
High transmission	Chikwawa (Malawi)	Malawi	Chikwawa	96	PT0096-C.g151_196_1546_582_972	DBLa0.20	non-upsA	1	PT0096-C.g151
High transmission	Chikwawa (Malawi)	Malawi	Chikwawa	96	PT0096-C.g269_217_1429_561_951	DBLa2	non-upsA	2	PT0211-C.g3772;PT0096-C.g269
High transmission	Chikwawa (Malawi)	Malawi	Chikwawa	96	PT0097-C.g1382_175_1504_555_945	DBLa0.11	non-upsA	1	PT0097-C.g1382
High transmission	Chikwawa (Malawi)	Malawi	Chikwawa	96	PT0098-C.g349_199_1474_561_951	DBLa0.11	non-upsA	1	PT0098-C.g349
High transmission	Chikwawa (Malawi)	Malawi	Chikwawa	96	PT0099-C.g1124_193_1516_594_984	DBLa0.1	non-upsA	1	PT0099-C.g1124
High transmission	Chikwawa (Malawi)	Malawi	Chikwawa	96	PT0099-C.g31_172_1528_543_933	DBLa0.1	non-upsA	1	PT0099-C.g31
High transmission	Chikwawa (Malawi)	Malawi	Chikwawa	96	PT0099-C.g35_187_1504_564_954	DBLa0.5	non-upsA	1	PT0099-C.g35
High transmission	Chikwawa (Malawi)	Malawi	Chikwawa	96	PT0100-C.g312_178_1456_567_957	DBLa0.1	non-upsA	1	PT0100-C.g312
High transmission	Chikwawa (Malawi)	Malawi	Chikwawa	96	PT0101-C.g606_208_1474_567_957	DBLa0.1	non-upsA	1	PT0101-C.g606
High transmission	Chikwawa (Malawi)	Malawi	Chikwawa	96	PT0101-C.g629_181_1510_558_948	DBLa0.1	non-upsA	1	PT0101-C.g629
High transmission	Chikwawa (Malawi)	Malawi	Chikwawa	96	PT0103-C.g79_193_1543_576_966	DBLa0.11	non-upsA	1	PT0103-C.g79
High transmission	Chikwawa (Malawi)	Malawi	Chikwawa	96	PT0104-C.g563_217_1522_561_951	DBLa0.11	non-upsA	1	PT0104-C.g563
High transmission	Chikwawa (Malawi)	Malawi	Chikwawa	96	PT0105-C.g725_223_1531_603_993	DBLa0.5	non-upsA	1	PT0105-C.g725
High transmission	Chikwawa (Malawi)	Malawi	Chikwawa	96	PT0106-C.g757_196_1516_555_945	DBLa0.1	non-upsA	1	PT0106-C.g757
High transmission	Chikwawa (Malawi)	Malawi	Chikwawa	96	PT0109-C.g578_205_1516_573_963	DBLa0.19	non-upsA	1	PT0109-C.g578
High transmission	Chikwawa (Malawi)	Malawi	Chikwawa	96	PT0109-C.g729_196_1525_576_966	DBLa0.1	non-upsA	2	PT0109-C.g729;PT0248-Cx.g662
High transmission	Chikwawa (Malawi)	Malawi	Chikwawa	96	PT0109-C.g799_187_1528_558_948	DBLa0.1	non-upsA	1	PT0109-C.g799
High transmission	Chikwawa (Malawi)	Malawi	Chikwawa	96	PT0111-C.g1098_193_1519_567_957	DBLa0.19	non-upsA	2	PT0270-C.g651;PT0111-C.g1098
High transmission	Chikwawa (Malawi)	Malawi	Chikwawa	96	PT0112-C.g469_190_1486_540_930	DBLa0.1	non-upsA	1	PT0112-C.g469
High transmission	Chikwawa (Malawi)	Malawi	Chikwawa	96	PT0113-C.g1926_208_1498_564_954	DBLa0.8	non-upsA	1	PT0113-C.g1926
High transmission	Chikwawa (Malawi)	Malawi	Chikwawa	96	PT0114-C.g720_238_1525_597_987	DBLa0.17	non-upsA	1	PT0114-C.g720
High transmission	Chikwawa (Malawi)	Malawi	Chikwawa	96	PT0114-C.g849_205_1492_576_966	DBLa0.12	non-upsA	1	PT0114-C.g849
High transmission	Chikwawa (Malawi)	Malawi	Chikwawa	96	PT0114-C.g862_187_1474_555_945	DBLa0.11	non-upsA	2	PT0114-C.g862;PT0225-C.g690
High transmission	Chikwawa (Malawi)	Malawi	Chikwawa	96	PT0118-C.g737_205_1480_579_969	DBLa0.5	non-upsA	1	PT0118-C.g737
High transmission	Chikwawa (Malawi)	Malawi	Chikwawa	96	PT0119-C.g3029_193_1465_555_945	DBLa0.22	non-upsA	1	PT0119-C.g3029
High transmission	Chikwawa (Malawi)	Malawi	Chikwawa	96	PT0120-Cx.g114_205_1498_588_978	DBLa0.19	non-upsA	1	PT0120-Cx.g114
High transmission	Chikwawa (Malawi)	Malawi	Chikwawa	96	PT0120-Cx.g1158_187_1468_558_948	DBLa0.1	non-upsA	1	PT0120-Cx.g1158
High transmission	Chikwawa (Malawi)	Malawi	Chikwawa	96	PT0120-Cx.g1327_202_1471_561_951	DBLa0.1	non-upsA	1	PT0120-Cx.g1327
High transmission	Chikwawa (Malawi)	Malawi	Chikwawa	96	PT0120-Cx.g56_205_1471_573_963	DBLa0.19	non-upsA	1	PT0120-Cx.g56
High transmission	Chikwawa (Malawi)	Malawi	Chikwawa	96	PT0124-C.g1083_220_1531_585_975	DBLa0.5	non-upsA	1	PT0124-C.g1083
High transmission	Chikwawa (Malawi)	Malawi	Chikwawa	96	PT0126-C.g543_208_1525_579_969	DBLa0.11	non-upsA	1	PT0126-C.g543
High transmission	Chikwawa (Malawi)	Malawi	Chikwawa	96	PT0127-C.g775_205_1465_567_957	DBLa0.12	non-upsA	1	PT0127-C.g775
High transmission	Chikwawa (Malawi)	Malawi	Chikwawa	96	PT0130-C.g53_187_1531_546_936	DBLa0.1	non-upsA	1	PT0130-C.g53
High transmission	Chikwawa (Malawi)	Malawi	Chikwawa	96	PT0131-C.g811_211_1483_573_963	DBLa0.1	non-upsA	1	PT0131-C.g811
High transmission	Chikwawa (Malawi)	Malawi	Chikwawa	96	PT0131-C.g820_184_1432_537_927	DBLa0.1	non-upsA	1	PT0131-C.g820
High transmission	Chikwawa (Malawi)	Malawi	Chikwawa	96	PT0132-C.g286_199_1570_582_972	DBLa0.17	non-upsA	1	PT0132-C.g286
High transmission	Chikwawa (Malawi)	Malawi	Chikwawa	96	PT0132-C.g772_208_1486_573_963	DBLa0.8	non-upsA	1	PT0132-C.g772
High transmission	Chikwawa (Malawi)	Malawi	Chikwawa	96	PT0132-C.g818_190_1519_570_960	DBLa0.1	non-upsA	1	PT0132-C.g818
High transmission	Chikwawa (Malawi)	Malawi	Chikwawa	96	PT0132-C.g858_199_1477_558_948	DBLa0.1	non-upsA	1	PT0132-C.g858
High transmission	Chikwawa (Malawi)	Malawi	Chikwawa	96	PT0133-C.g554_211_1498_594_984	DBLa0.11	non-upsA	1	PT0133-C.g554
High transmission	Chikwawa (Malawi)	Malawi	Chikwawa	96	PT0134-C.g135_181_1438_534_924	DBLa0.18	non-upsA	1	PT0134-C.g135
High transmission	Chikwawa (Malawi)	Malawi	Chikwawa	96	PT0134-C.g783_202_1471_567_957	DBLa0.19	non-upsA	1	PT0134-C.g783
High transmission	Chikwawa (Malawi)	Malawi	Chikwawa	96	PT0136-C.g1037_211_1516_564_954	DBLa0.11	non-upsA	1	PT0136-C.g1037
High transmission	Chikwawa (Malawi)	Malawi	Chikwawa	96	PT0136-C.g1199_220_1525_597_987	DBLa0.19	non-upsA	1	PT0136-C.g1199
High transmission	Chikwawa (Malawi)	Malawi	Chikwawa	96	PT0136-C.g1212_202_1570_603_993	DBLa0.1	non-upsA	3	PT0250-Cx.g2814;PT0240-C.g639;PT0136-C.g1212
High transmission	Chikwawa (Malawi)	Malawi	Chikwawa	96	PT0136-C.g84_184_1477_561_951	DBLa0.1	non-upsA	2	PT0243-Cx.g2651;PT0136-C.g84
High transmission	Chikwawa (Malawi)	Malawi	Chikwawa	96	PT0139-C.g1290_214_1591_576_966	DBLa0.11	non-upsA	1	PT0139-C.g1290
High transmission	Chikwawa (Malawi)	Malawi	Chikwawa	96	PT0139-C.g71_178_1453_555_945	DBLa0.5	non-upsA	1	PT0139-C.g71
High transmission	Chikwawa (Malawi)	Malawi	Chikwawa	96	PT0140-C.g3056_205_1537_573_963	DBLa0.1	non-upsA	1	PT0140-C.g3056
High transmission	Chikwawa (Malawi)	Malawi	Chikwawa	96	PT0140-C.g530_208_1468_555_945	DBLa0.1	non-upsA	1	PT0140-C.g530
High transmission	Chikwawa (Malawi)	Malawi	Chikwawa	96	PT0141-C.g1123_196_1435_540_930	DBLa0.9	non-upsA	2	PT0141-C.g1123;PT0173-C.g413
High transmission	Chikwawa (Malawi)	Malawi	Chikwawa	96	PT0141-C.g851_193_1540_573_963	DBLa0.5	non-upsA	1	PT0141-C.g851
High transmission	Chikwawa (Malawi)	Malawi	Chikwawa	96	PT0143-C.g20_190_1498_540_930	DBLa0.11	non-upsA	1	PT0143-C.g20
High transmission	Chikwawa (Malawi)	Malawi	Chikwawa	96	PT0145-C.g837_181_1612_570_960	DBLa0.1	non-upsA	1	PT0145-C.g837
High transmission	Chikwawa (Malawi)	Malawi	Chikwawa	96	PT0145-C.g840_211_1480_579_969	DBLa0.1	non-upsA	1	PT0145-C.g840
High transmission	Chikwawa (Malawi)	Malawi	Chikwawa	96	PT0148-C.g1314_193_1465_558_948	DBLa0.9	non-upsA	1	PT0148-C.g1314
High transmission	Chikwawa (Malawi)	Malawi	Chikwawa	96	PT0148-C.g4119_229_1447_585_975	DBLa2	non-upsA	1	PT0148-C.g4119
High transmission	Chikwawa (Malawi)	Malawi	Chikwawa	96	PT0149-C.g472_199_1456_558_948	DBLa0.19	non-upsA	1	PT0149-C.g472
High transmission	Chikwawa (Malawi)	Malawi	Chikwawa	96	PT0150-C.g14_187_1495_576_966	DBLa0.1	non-upsA	1	PT0150-C.g14
High transmission	Chikwawa (Malawi)	Malawi	Chikwawa	96	PT0150-C.g156_187_1531_564_954	DBLa0.11	non-upsA	1	PT0150-C.g156
High transmission	Chikwawa (Malawi)	Malawi	Chikwawa	96	PT0150-C.g210_205_1453_549_939	DBLa0.15	non-upsA	2	PT0150-C.g210;PT0091-C.g892
High transmission	Chikwawa (Malawi)	Malawi	Chikwawa	96	PT0150-C.g31_196_1501_570_960	DBLa0.1	non-upsA	1	PT0150-C.g31
High transmission	Chikwawa (Malawi)	Malawi	Chikwawa	96	PT0152-C.g2577_199_1492_561_951	DBLa0.5	non-upsA	1	PT0152-C.g2577
High transmission	Chikwawa (Malawi)	Malawi	Chikwawa	96	PT0155-C.g1187_205_1522_564_954	DBLa0.1	non-upsA	1	PT0155-C.g1187
High transmission	Chikwawa (Malawi)	Malawi	Chikwawa	96	PT0155-C.g1201_193_1465_564_954	DBLa0.12	non-upsA	1	PT0155-C.g1201
High transmission	Chikwawa (Malawi)	Malawi	Chikwawa	96	PT0155-C.g1388_178_1495_546_936	DBLa0.1	non-upsA	1	PT0155-C.g1388
High transmission	Chikwawa (Malawi)	Malawi	Chikwawa	96	PT0156-C.g1063_187_1546_573_963	DBLa0.1	non-upsA	1	PT0156-C.g1063
High transmission	Chikwawa (Malawi)	Malawi	Chikwawa	96	PT0156-C.g37_193_1513_579_969	DBLa0.11	non-upsA	1	PT0156-C.g37
High transmission	Chikwawa (Malawi)	Malawi	Chikwawa	96	PT0158-C.g640_205_1471_564_954	DBLa2	non-upsA	1	PT0158-C.g640
High transmission	Chikwawa (Malawi)	Malawi	Chikwawa	96	PT0161-C.g1549_181_1468_543_933	DBLa0.5	non-upsA	1	PT0161-C.g1549
High transmission	Chikwawa (Malawi)	Malawi	Chikwawa	96	PT0162-C.g1468_190_1531_594_984	DBLa0.11	non-upsA	1	PT0162-C.g1468
High transmission	Chikwawa (Malawi)	Malawi	Chikwawa	96	PT0168-C.g249_205_1555_597_987	DBLa0.1	non-upsA	1	PT0168-C.g249
High transmission	Chikwawa (Malawi)	Malawi	Chikwawa	96	PT0172-C.g1876_226_1570_597_987	DBLa0.1	non-upsA	1	PT0172-C.g1876
High transmission	Chikwawa (Malawi)	Malawi	Chikwawa	96	PT0188-Cx.g1497_208_1501_573_963	DBLa0.5	non-upsA	1	PT0188-Cx.g1497
High transmission	Chikwawa (Malawi)	Malawi	Chikwawa	96	PT0189-Cx.g244_184_1480_546_936	DBLa0.5	non-upsA	1	PT0189-Cx.g244
High transmission	Chikwawa (Malawi)	Malawi	Chikwawa	96	PT0190-C.g1340_181_1435_537_927	DBLa0.12	non-upsA	1	PT0190-C.g1340
High transmission	Chikwawa (Malawi)	Malawi	Chikwawa	96	PT0193-C.g669_187_1531_543_933	DBLa0.11	non-upsA	1	PT0193-C.g669
High transmission	Chikwawa (Malawi)	Malawi	Chikwawa	96	PT0193-C.g913_199_1507_609_999	DBLa0.1	non-upsA	1	PT0193-C.g913
High transmission	Chikwawa (Malawi)	Malawi	Chikwawa	96	PT0198-C.g1397_184_1492_564_954	DBLa0.11	non-upsA	1	PT0198-C.g1397
High transmission	Chikwawa (Malawi)	Malawi	Chikwawa	96	PT0203-C.g2670_187_1513_561_951	DBLa0.5	non-upsA	1	PT0203-C.g2670
High transmission	Chikwawa (Malawi)	Malawi	Chikwawa	96	PT0205-C.g1604_196_1474_561_951	DBLa0.8	non-upsA	1	PT0205-C.g1604
High transmission	Chikwawa (Malawi)	Malawi	Chikwawa	96	PT0207-C.g1231_190_1513_570_960	DBLa0.11	non-upsA	1	PT0207-C.g1231
High transmission	Chikwawa (Malawi)	Malawi	Chikwawa	96	PT0207-C.g1344_190_1540_576_966	DBLa0.1	non-upsA	1	PT0207-C.g1344
High transmission	Chikwawa (Malawi)	Malawi	Chikwawa	96	PT0208-C.g567_199_1504_558_948	DBLa0.13	non-upsA	1	PT0208-C.g567
High transmission	Chikwawa (Malawi)	Malawi	Chikwawa	96	PT0208-C.g827_220_1570_621_1011	DBLa0.1	non-upsA	1	PT0208-C.g827
High transmission	Chikwawa (Malawi)	Malawi	Chikwawa	96	PT0209-C.g433_190_1456_546_936	DBLa0.11	non-upsA	1	PT0209-C.g433
High transmission	Chikwawa (Malawi)	Malawi	Chikwawa	96	PT0211-C.g2005_232_1531_615_1005	DBLa0.19	non-upsA	1	PT0211-C.g2005
High transmission	Chikwawa (Malawi)	Malawi	Chikwawa	96	PT0211-C.g2070_184_1516_564_954	DBLa0.20	non-upsA	2	PT0261-Cx.g939;PT0211-C.g2070
High transmission	Chikwawa (Malawi)	Malawi	Chikwawa	96	PT0211-C.g647_211_1531_597_987	DBLa0.5	non-upsA	1	PT0211-C.g647
High transmission	Chikwawa (Malawi)	Malawi	Chikwawa	96	PT0216-C.g48_349_1639_753_1143	DBLa2	non-upsA	1	PT0216-C.g48
High transmission	Chikwawa (Malawi)	Malawi	Chikwawa	96	PT0219-C.g577_205_1573_585_975	DBLa0.17	non-upsA	1	PT0219-C.g577
High transmission	Chikwawa (Malawi)	Malawi	Chikwawa	96	PT0219-C.g586_208_1489_570_960	DBLa0.5	non-upsA	2	PT0219-C.g586;PT0247-Cx.g564
High transmission	Chikwawa (Malawi)	Malawi	Chikwawa	96	PT0220-C.g137_232_1489_588_978	DBLa0.19	non-upsA	1	PT0220-C.g137
High transmission	Chikwawa (Malawi)	Malawi	Chikwawa	96	PT0220-C.g540_184_1462_564_954	DBLa0.11	non-upsA	1	PT0220-C.g540
High transmission	Chikwawa (Malawi)	Malawi	Chikwawa	96	PT0225-C.g701_214_1564_609_999	DBLa0.13	non-upsA	1	PT0225-C.g701
High transmission	Chikwawa (Malawi)	Malawi	Chikwawa	96	PT0225-C.g727_199_1468_564_954	DBLa0.19	non-upsA	1	PT0225-C.g727
High transmission	Chikwawa (Malawi)	Malawi	Chikwawa	96	PT0228-Cx.g854_205_1543_561_951	DBLa0.9	non-upsA	1	PT0228-Cx.g854
High transmission	Chikwawa (Malawi)	Malawi	Chikwawa	96	PT0229-C.g2116_187_1501_549_939	DBLa0.11	non-upsA	1	PT0229-C.g2116
High transmission	Chikwawa (Malawi)	Malawi	Chikwawa	96	PT0229-C.g2350_187_1522_558_948	DBLa0.1	non-upsA	1	PT0229-C.g2350
High transmission	Chikwawa (Malawi)	Malawi	Chikwawa	96	PT0229-C.g303_193_1486_564_954	DBLa0.1	non-upsA	1	PT0229-C.g303
High transmission	Chikwawa (Malawi)	Malawi	Chikwawa	96	PT0229-C.g39_229_1522_600_990	DBLa0.12	non-upsA	1	PT0229-C.g39
High transmission	Chikwawa (Malawi)	Malawi	Chikwawa	96	PT0229-C.g403_205_1450_552_942	DBLa0.12	non-upsA	1	PT0229-C.g403
High transmission	Chikwawa (Malawi)	Malawi	Chikwawa	96	PT0230-Cx.g345_196_1492_546_936	DBLa0.20	non-upsA	1	PT0230-Cx.g345
High transmission	Chikwawa (Malawi)	Malawi	Chikwawa	96	PT0230-Cx.g495_214_1474_570_960	DBLa0.12	non-upsA	1	PT0230-Cx.g495
High transmission	Chikwawa (Malawi)	Malawi	Chikwawa	96	PT0230-Cx.g606_229_1543_600_990	DBLa0.1	non-upsA	1	PT0230-Cx.g606
High transmission	Chikwawa (Malawi)	Malawi	Chikwawa	96	PT0236-Cx.g1481_193_1492_567_957	DBLa0.5	non-upsA	1	PT0236-Cx.g1481
High transmission	Chikwawa (Malawi)	Malawi	Chikwawa	96	PT0236-Cx.g154_214_1576_615_1005	DBLa0.14	non-upsA	1	PT0236-Cx.g154
High transmission	Chikwawa (Malawi)	Malawi	Chikwawa	96	PT0236-Cx.g1873_214_1564_576_966	DBLa0.20	non-upsA	1	PT0236-Cx.g1873
High transmission	Chikwawa (Malawi)	Malawi	Chikwawa	96	PT0236-Cx.g1901_202_1465_558_948	DBLa0.5	non-upsA	1	PT0236-Cx.g1901
High transmission	Chikwawa (Malawi)	Malawi	Chikwawa	96	PT0236-Cx.g700_295_1537_654_1044	DBLa2	non-upsA	1	PT0236-Cx.g700
High transmission	Chikwawa (Malawi)	Malawi	Chikwawa	96	PT0238-C.g1569_193_1531_570_960	DBLa0.5	non-upsA	1	PT0238-C.g1569
High transmission	Chikwawa (Malawi)	Malawi	Chikwawa	96	PT0238-C.g366_382_1660_753_1143	DBLa0.12	non-upsA	1	PT0238-C.g366
High transmission	Chikwawa (Malawi)	Malawi	Chikwawa	96	PT0238-C.g828_217_1531_597_987	DBLa0.1	non-upsA	1	PT0238-C.g828
High transmission	Chikwawa (Malawi)	Malawi	Chikwawa	96	PT0241-C.g1130_202_1447_546_936	DBLa0.9	non-upsA	1	PT0241-C.g1130
High transmission	Chikwawa (Malawi)	Malawi	Chikwawa	96	PT0241-C.g179_193_1594_621_1011	DBLa0.1	non-upsA	1	PT0241-C.g179
High transmission	Chikwawa (Malawi)	Malawi	Chikwawa	96	PT0241-C.g9_187_1459_555_945	DBLa0.11	non-upsA	1	PT0241-C.g9
High transmission	Chikwawa (Malawi)	Malawi	Chikwawa	96	PT0243-Cx.g1770_244_1549_585_975	DBLa0.5	non-upsA	1	PT0243-Cx.g1770
High transmission	Chikwawa (Malawi)	Malawi	Chikwawa	96	PT0243-Cx.g2595_208_1495_582_972	DBLa0.1	non-upsA	1	PT0243-Cx.g2595
High transmission	Chikwawa (Malawi)	Malawi	Chikwawa	96	PT0243-Cx.g2638_214_1498_576_966	DBLa0.8	non-upsA	2	PT0254-Cx.g948;PT0243-Cx.g2638
High transmission	Chikwawa (Malawi)	Malawi	Chikwawa	96	PT0246-C.g1254_202_1498_570_960	DBLa0.5	non-upsA	1	PT0246-C.g1254
High transmission	Chikwawa (Malawi)	Malawi	Chikwawa	96	PT0247-Cx.g1589_226_1429_576_966	DBLa1.5	upsA	1	PT0247-Cx.g1589
High transmission	Chikwawa (Malawi)	Malawi	Chikwawa	96	PT0247-Cx.g1947_187_1513_561_951	DBLa0.11	non-upsA	1	PT0247-Cx.g1947
High transmission	Chikwawa (Malawi)	Malawi	Chikwawa	96	PT0250-Cx.g526_223_1552_621_1011	DBLa0.11	non-upsA	1	PT0250-Cx.g526
High transmission	Chikwawa (Malawi)	Malawi	Chikwawa	96	PT0250-Cx.g631_184_1474_552_942	DBLa0.5	non-upsA	1	PT0250-Cx.g631
High transmission	Chikwawa (Malawi)	Malawi	Chikwawa	96	PT0250-Cx.g63_199_1492_561_951	DBLa0.22	non-upsA	1	PT0250-Cx.g63
High transmission	Chikwawa (Malawi)	Malawi	Chikwawa	96	PT0252-Cx.g1450_184_1507_543_933	DBLa0.22	non-upsA	1	PT0252-Cx.g1450
High transmission	Chikwawa (Malawi)	Malawi	Chikwawa	96	PT0254-Cx.g134_205_1522_585_975	DBLa0.13	non-upsA	1	PT0254-Cx.g134
High transmission	Chikwawa (Malawi)	Malawi	Chikwawa	96	PT0254-Cx.g183_223_1522_591_981	DBLa2	non-upsA	1	PT0254-Cx.g183
High transmission	Chikwawa (Malawi)	Malawi	Chikwawa	96	PT0254-Cx.g355_202_1480_558_948	DBLa0.8	non-upsA	1	PT0254-Cx.g355
High transmission	Chikwawa (Malawi)	Malawi	Chikwawa	96	PT0254-Cx.g383_205_1528_600_990	DBLa0.11	non-upsA	1	PT0254-Cx.g383
High transmission	Chikwawa (Malawi)	Malawi	Chikwawa	96	PT0254-Cx.g3919_187_1516_576_966	DBLa0.15	non-upsA	1	PT0254-Cx.g3919
High transmission	Chikwawa (Malawi)	Malawi	Chikwawa	96	PT0254-Cx.g544_205_1540_561_951	DBLa0.1	non-upsA	1	PT0254-Cx.g544
High transmission	Chikwawa (Malawi)	Malawi	Chikwawa	96	PT0255-Cx.g512_208_1513_591_981	DBLa0.8	non-upsA	1	PT0255-Cx.g512
High transmission	Chikwawa (Malawi)	Malawi	Chikwawa	96	PT0256-C.g168_226_1432_579_969	DBLa1.5	upsA	1	PT0256-C.g168
High transmission	Chikwawa (Malawi)	Malawi	Chikwawa	96	PT0257-Cx.g132_181_1507_561_951	DBLa0.1	non-upsA	1	PT0257-Cx.g132
High transmission	Chikwawa (Malawi)	Malawi	Chikwawa	96	PT0262-C.g752_220_1534_585_975	DBLa0.5	non-upsA	1	PT0262-C.g752
High transmission	Chikwawa (Malawi)	Malawi	Chikwawa	96	PT0264-C.g635_196_1450_540_930	DBLa0.9	non-upsA	1	PT0264-C.g635
High transmission	Chikwawa (Malawi)	Malawi	Chikwawa	96	PT0266-C.g1184_223_1471_582_972	DBLa0.8	non-upsA	1	PT0266-C.g1184
High transmission	Chikwawa (Malawi)	Malawi	Chikwawa	96	PT0266-C.g161_196_1465_564_954	DBLa2	non-upsA	1	PT0266-C.g161
High transmission	Chikwawa (Malawi)	Malawi	Chikwawa	96	PT0266-C.g1654_190_1480_573_963	DBLa0.11	non-upsA	1	PT0266-C.g1654
High transmission	Chikwawa (Malawi)	Malawi	Chikwawa	96	PT0273-C.g4107_202_1483_582_972	DBLa0.19	non-upsA	1	PT0273-C.g4107
High transmission	Chikwawa (Malawi)	Malawi	Chikwawa	96	PT0273-C.g4454_202_1576_606_996	DBLa0.1	non-upsA	1	PT0273-C.g4454
High transmission	Chikwawa (Malawi)	Malawi	Chikwawa	96	PT0273-C.g4566_181_1501_552_942	DBLa0.5	non-upsA	1	PT0273-C.g4566
High transmission	Chikwawa (Malawi)	Malawi	Chikwawa	96	PT0276-C.g3332_202_1504_549_939	DBLa0.1	non-upsA	1	PT0276-C.g3332
High transmission	Chikwawa (Malawi)	Malawi	Chikwawa	96	PT0277-C.g100_202_1477_579_969	DBLa0.19	non-upsA	1	PT0277-C.g100
High transmission	Chikwawa (Malawi)	Malawi	Chikwawa	96	PT0277-C.g737_184_1492_561_951	DBLa0.19	non-upsA	1	PT0277-C.g737
High transmission	Chikwawa (Malawi)	Malawi	Chikwawa	96	PT0277-C.g84_211_1528_588_978	DBLa0.20	non-upsA	1	PT0277-C.g84
High transmission	Chikwawa (Malawi)	Malawi	Chikwawa	96	PT0277-C.g85_184_1519_555_945	DBLa0.1	non-upsA	1	PT0277-C.g85
High transmission	Chikwawa (Malawi)	Malawi	Chikwawa	96	PT0002-CW.g173_181_1438_534_921	DBLa0.10	non-upsA	1	PT0002-CW.g173
High transmission	Chikwawa (Malawi)	Malawi	Chikwawa	96	PT0002-CW.g389_196_1456_555_942	DBLa0.11	non-upsA	3	PT0002-CW.g389;PT0149-C.g733;PT0103-C.g157
High transmission	Chikwawa (Malawi)	Malawi	Chikwawa	96	PT0004-CW.g759_415_1675_771_1158	DBLa0.1	non-upsA	5	PT0160-C.g1738;PT0004-CW.g759;PT0082-C.g405;PT0152-C.g77;PT0044-C.g868
High transmission	Chikwawa (Malawi)	Malawi	Chikwawa	96	PT0010-CW.g19_226_1420_570_957	DBLa2	non-upsA	1	PT0010-CW.g19
High transmission	Chikwawa (Malawi)	Malawi	Chikwawa	96	PT0014-CW.g266_190_1447_546_933	DBLa0.1	non-upsA	2	PT0014-CW.g266;PT0087-C.g846
High transmission	Chikwawa (Malawi)	Malawi	Chikwawa	96	PT0014-CW.g312_196_1468_552_939	DBLa0.11	non-upsA	2	PT0014-CW.g312;PT0029-C.g519
High transmission	Chikwawa (Malawi)	Malawi	Chikwawa	96	PT0015-CW.g383_190_1456_555_942	DBLa0.19	non-upsA	1	PT0015-CW.g383
High transmission	Chikwawa (Malawi)	Malawi	Chikwawa	96	PT0027-C.g404_196_1546_564_951	DBLa0.1	non-upsA	1	PT0027-C.g404
High transmission	Chikwawa (Malawi)	Malawi	Chikwawa	96	PT0031-C.g404_226_1525_555_942	DBLa0.1	non-upsA	1	PT0031-C.g404
High transmission	Chikwawa (Malawi)	Malawi	Chikwawa	96	PT0031-C.g95_184_1474_537_924	DBLa0.11	non-upsA	2	PT0201-Cx.g93;PT0031-C.g95
High transmission	Chikwawa (Malawi)	Malawi	Chikwawa	96	PT0032-C.g901_220_1558_588_975	DBLa0.15	non-upsA	1	PT0032-C.g901
High transmission	Chikwawa (Malawi)	Malawi	Chikwawa	96	PT0032-C.g971_196_1540_588_975	DBLa0.20	non-upsA	1	PT0032-C.g971
High transmission	Chikwawa (Malawi)	Malawi	Chikwawa	96	PT0034-C.g1074_199_1525_570_957	DBLa0.5	non-upsA	1	PT0034-C.g1074
High transmission	Chikwawa (Malawi)	Malawi	Chikwawa	96	PT0034-C.g60_181_1426_534_921	DBLa0.18	non-upsA	2	PT0247-Cx.g1738;PT0034-C.g60
High transmission	Chikwawa (Malawi)	Malawi	Chikwawa	96	PT0035-C.g393_223_1543_594_981	DBLa0.22	non-upsA	1	PT0035-C.g393
High transmission	Chikwawa (Malawi)	Malawi	Chikwawa	96	PT0035-C.g490_205_1513_537_924	DBLa0.11	non-upsA	1	PT0035-C.g490
High transmission	Chikwawa (Malawi)	Malawi	Chikwawa	96	PT0035-C.g510_199_1477_555_942	DBLa0.1	non-upsA	1	PT0035-C.g510
High transmission	Chikwawa (Malawi)	Malawi	Chikwawa	96	PT0041-C.g327_181_1495_561_948	DBLa0.2	non-upsA	1	PT0041-C.g327
High transmission	Chikwawa (Malawi)	Malawi	Chikwawa	96	PT0042-C.g156_214_1555_609_996	DBLa0.5	non-upsA	1	PT0042-C.g156
High transmission	Chikwawa (Malawi)	Malawi	Chikwawa	96	PT0043-C.g1151_214_1582_618_1005	DBLa0.14	non-upsA	1	PT0043-C.g1151
High transmission	Chikwawa (Malawi)	Malawi	Chikwawa	96	PT0043-C.g1497_181_1462_546_933	DBLa0.17	non-upsA	2	PT0072-C.g57;PT0043-C.g1497
High transmission	Chikwawa (Malawi)	Malawi	Chikwawa	96	PT0043-C.g874_211_1525_582_969	DBLa0.5	non-upsA	1	PT0043-C.g874
High transmission	Chikwawa (Malawi)	Malawi	Chikwawa	96	PT0044-C.g275_181_1540_549_936	DBLa0.5	non-upsA	1	PT0044-C.g275
High transmission	Chikwawa (Malawi)	Malawi	Chikwawa	96	PT0044-C.g851_199_1477_567_954	DBLa0.8	non-upsA	1	PT0044-C.g851
High transmission	Chikwawa (Malawi)	Malawi	Chikwawa	96	PT0044-C.g852_217_1501_588_975	DBLa0.12	non-upsA	1	PT0044-C.g852
High transmission	Chikwawa (Malawi)	Malawi	Chikwawa	96	PT0046-C.g1092_223_1495_582_969	DBLa0.1	non-upsA	2	PT0211-C.g2111;PT0046-C.g1092
High transmission	Chikwawa (Malawi)	Malawi	Chikwawa	96	PT0047-C.g40_208_1447_555_942	DBLa0.15	non-upsA	1	PT0047-C.g40
High transmission	Chikwawa (Malawi)	Malawi	Chikwawa	96	PT0047-C.g799_226_1426_576_963	DBLa1.5	upsA	1	PT0047-C.g799
High transmission	Chikwawa (Malawi)	Malawi	Chikwawa	96	PT0048-C.g209_238_1468_591_978	DBLa0.9	non-upsA	2	PT0048-C.g209;PT0206-Cx.g198
High transmission	Chikwawa (Malawi)	Malawi	Chikwawa	96	PT0048-C.g221_187_1495_555_942	DBLa0.1	non-upsA	1	PT0048-C.g221
High transmission	Chikwawa (Malawi)	Malawi	Chikwawa	96	PT0052-C.g56_229_1459_579_966	DBLa1.5	upsA	3	PT0052-C.g56;PT0198-C.g51;PT0095-C.g425
High transmission	Chikwawa (Malawi)	Malawi	Chikwawa	96	PT0054-C.g1560_190_1477_573_960	DBLa0.11	non-upsA	2	PT0054-C.g1560;PT0065-C.g2118
High transmission	Chikwawa (Malawi)	Malawi	Chikwawa	96	PT0054-C.g2664_205_1483_564_951	DBLa0.11	non-upsA	1	PT0054-C.g2664
High transmission	Chikwawa (Malawi)	Malawi	Chikwawa	96	PT0055-C.g811_211_1546_582_969	DBLa0.1	non-upsA	2	PT0166-C.g512;PT0055-C.g811
High transmission	Chikwawa (Malawi)	Malawi	Chikwawa	96	PT0056-C.g802_208_1459_561_948	DBLa0.1	non-upsA	1	PT0056-C.g802
High transmission	Chikwawa (Malawi)	Malawi	Chikwawa	96	PT0057-C.g1681_175_1621_576_963	DBLa0.17	non-upsA	1	PT0057-C.g1681
High transmission	Chikwawa (Malawi)	Malawi	Chikwawa	96	PT0057-C.g63_199_1513_567_954	DBLa0.11	non-upsA	2	PT0074-C.g1718;PT0057-C.g63
High transmission	Chikwawa (Malawi)	Malawi	Chikwawa	96	PT0057-C.g999_211_1468_585_972	DBLa2	non-upsA	1	PT0057-C.g999
High transmission	Chikwawa (Malawi)	Malawi	Chikwawa	96	PT0059-C.g872_226_1462_585_972	DBLa0.1	non-upsA	2	PT0172-C.g712;PT0059-C.g872
High transmission	Chikwawa (Malawi)	Malawi	Chikwawa	96	PT0060-C.g354_196_1573_588_975	DBLa0.1	non-upsA	2	PT0060-C.g354;PT0085-C.g860
High transmission	Chikwawa (Malawi)	Malawi	Chikwawa	96	PT0061-C.g1223_205_1474_576_963	DBLa0.12	non-upsA	1	PT0061-C.g1223
High transmission	Chikwawa (Malawi)	Malawi	Chikwawa	96	PT0061-C.g173_181_1471_549_936	DBLa0.11	non-upsA	1	PT0061-C.g173
High transmission	Chikwawa (Malawi)	Malawi	Chikwawa	96	PT0062-C.g2621_190_1495_546_933	DBLa0.15	non-upsA	1	PT0062-C.g2621
High transmission	Chikwawa (Malawi)	Malawi	Chikwawa	96	PT0063-C.g295_175_1432_537_924	DBLa0.22	non-upsA	1	PT0063-C.g295
High transmission	Chikwawa (Malawi)	Malawi	Chikwawa	96	PT0063-C.g498_199_1549_588_975	DBLa0.23	non-upsA	1	PT0063-C.g498
High transmission	Chikwawa (Malawi)	Malawi	Chikwawa	96	PT0064-C.g1136_178_1423_525_912	DBLa0.8	non-upsA	3	PT0157-C.g30;PT0064-C.g1136;PT0095-C.g669
High transmission	Chikwawa (Malawi)	Malawi	Chikwawa	96	PT0064-C.g795_196_1567_558_945	DBLa0.15	non-upsA	1	PT0064-C.g795
High transmission	Chikwawa (Malawi)	Malawi	Chikwawa	96	PT0064-C.g904_247_1564_624_1011	DBLa0.17	non-upsA	2	PT0064-C.g904;PT0130-C.g1103
High transmission	Chikwawa (Malawi)	Malawi	Chikwawa	96	PT0069-C.g286_220_1483_582_969	DBLa0.12	non-upsA	1	PT0069-C.g286
High transmission	Chikwawa (Malawi)	Malawi	Chikwawa	96	PT0070-C.g1118_187_1441_540_927	DBLa0.1	non-upsA	1	PT0070-C.g1118
High transmission	Chikwawa (Malawi)	Malawi	Chikwawa	96	PT0071-C.g819_190_1552_585_972	DBLa0.1	non-upsA	1	PT0071-C.g819
High transmission	Chikwawa (Malawi)	Malawi	Chikwawa	96	PT0072-C.g101_184_1498_549_936	DBLa0.19	non-upsA	1	PT0072-C.g101
High transmission	Chikwawa (Malawi)	Malawi	Chikwawa	96	PT0072-C.g1192_196_1462_564_951	DBLa0.12	non-upsA	2	PT0072-C.g1192;PT0209-C.g583
High transmission	Chikwawa (Malawi)	Malawi	Chikwawa	96	PT0072-C.g38_223_1543_585_972	DBLa0.1	non-upsA	1	PT0072-C.g38
High transmission	Chikwawa (Malawi)	Malawi	Chikwawa	96	PT0072-C.g76_196_1543_564_951	DBLa0.1	non-upsA	1	PT0072-C.g76
High transmission	Chikwawa (Malawi)	Malawi	Chikwawa	96	PT0073-C.g276_196_1483_561_948	DBLa0.8	non-upsA	1	PT0073-C.g276
High transmission	Chikwawa (Malawi)	Malawi	Chikwawa	96	PT0073-C.g626_193_1504_576_963	DBLa0.11	non-upsA	1	PT0073-C.g626
High transmission	Chikwawa (Malawi)	Malawi	Chikwawa	96	PT0074-C.g1541_175_1495_558_945	DBLa0.22	non-upsA	1	PT0074-C.g1541
High transmission	Chikwawa (Malawi)	Malawi	Chikwawa	96	PT0074-C.g1569_190_1435_546_933	DBLa0.12	non-upsA	1	PT0074-C.g1569
High transmission	Chikwawa (Malawi)	Malawi	Chikwawa	96	PT0075-C.g2090_184_1495_558_945	DBLa0.1	non-upsA	1	PT0075-C.g2090
High transmission	Chikwawa (Malawi)	Malawi	Chikwawa	96	PT0075-C.g239_208_1492_576_963	DBLa0.19	non-upsA	1	PT0075-C.g239
High transmission	Chikwawa (Malawi)	Malawi	Chikwawa	96	PT0075-C.g765_214_1453_570_957	DBLa2	non-upsA	3	PT0075-C.g765;PT0087-C.g609;PT0222-C.g726
High transmission	Chikwawa (Malawi)	Malawi	Chikwawa	96	PT0077-C.g112_217_1477_570_957	DBLa0.1	non-upsA	1	PT0077-C.g112
High transmission	Chikwawa (Malawi)	Malawi	Chikwawa	96	PT0077-C.g199_226_1522_579_966	DBLa0.1	non-upsA	1	PT0077-C.g199
High transmission	Chikwawa (Malawi)	Malawi	Chikwawa	96	PT0077-C.g90_235_1627_603_990	DBLa0.11	non-upsA	1	PT0077-C.g90
High transmission	Chikwawa (Malawi)	Malawi	Chikwawa	96	PT0078-Cx.g1122_202_1501_576_963	DBLa0.19	non-upsA	1	PT0078-Cx.g1122
High transmission	Chikwawa (Malawi)	Malawi	Chikwawa	96	PT0078-Cx.g748_202_1438_552_939	DBLa0.12	non-upsA	1	PT0078-Cx.g748
High transmission	Chikwawa (Malawi)	Malawi	Chikwawa	96	PT0079-C.g555_193_1492_579_966	DBLa0.14	non-upsA	1	PT0079-C.g555
High transmission	Chikwawa (Malawi)	Malawi	Chikwawa	96	PT0081-C.g3837_184_1501_558_945	DBLa0.11	non-upsA	1	PT0081-C.g3837
High transmission	Chikwawa (Malawi)	Malawi	Chikwawa	96	PT0081-C.g534_205_1459_561_948	DBLa0.19	non-upsA	2	PT0100-C.g193;PT0081-C.g534
High transmission	Chikwawa (Malawi)	Malawi	Chikwawa	96	PT0082-C.g1402_205_1507_570_957	DBLa0.11	non-upsA	1	PT0082-C.g1402
High transmission	Chikwawa (Malawi)	Malawi	Chikwawa	96	PT0082-C.g2118_178_1408_525_912	DBLa0.6	non-upsA	1	PT0082-C.g2118
High transmission	Chikwawa (Malawi)	Malawi	Chikwawa	96	PT0082-C.g22_190_1534_570_957	DBLa0.1	non-upsA	1	PT0082-C.g22
High transmission	Chikwawa (Malawi)	Malawi	Chikwawa	96	PT0082-C.g602_193_1546_555_942	DBLa0.1	non-upsA	1	PT0082-C.g602
[truncated: 19,036 more rows]

## Sheet: Legend_Site-specific_dom
Description of columns for the 'Site-specific_dom' tab containing detailed information on domain organization of var genes with site-specific DBLa-var relationships
Column name	Description
Setting	Malaria transmission setting (High/Low)
Label	Site (Country) labels
Alignment_Threshold	Nucleotide identity thresholds (here, the 96% threshold was used in the clustering of DBLα tags to DBLα types, followed by the alignment of DBLα types to var exon 1)
SiteSpecific_DBLa-var_relationship	DBLa-var relationship when DBLa types were aligned to var exon 1 in a study site (e.g., DBLa types in Pursat to var exon 1 in Pursat)
Domain_organization	Domain composition and organization of var exon 1 (obtained from information provided by Otto et al., 2019)
Number_of_var	Number of var exon 1 sequences with the corresponding domain organization
Proportion_of_var	Proportion of var exon 1 sequences with the correponding domain organization (calculated for the same setting, site/label and DBLa-var relationship category)

## Sheet: Site-specific_dom
Setting	Label	Alignment_Threshold	SiteSpecific_DBLa-var_relationship	Domain_organization	Number of var exon 1	Proportion of var exon 1
Low transmission	Pursat (Cambodia)	96	1	NTS-DBLa-CIDRa	7	0.0111
Low transmission	Pursat (Cambodia)	96	1	NTS-DBLa-CIDRa-CIDRb	3	0.0047
Low transmission	Pursat (Cambodia)	96	1	NTS-DBLa-CIDRa-DBLb	2	0.0032
Low transmission	Pursat (Cambodia)	96	1	NTS-DBLa-CIDRa-DBLb-CIDRg	1	0.0016
Low transmission	Pursat (Cambodia)	96	1	NTS-DBLa-CIDRa-DBLb-DBLb-DBLb-CIDRg	1	0.0016
Low transmission	Pursat (Cambodia)	96	1	NTS-DBLa-CIDRa-DBLb-DBLb-DBLd-CIDRb	4	0.0063
Low transmission	Pursat (Cambodia)	96	1	NTS-DBLa-CIDRa-DBLb-DBLb-DBLg-DBLd-CIDRb	5	0.0079
Low transmission	Pursat (Cambodia)	96	1	NTS-DBLa-CIDRa-DBLb-DBLb-DBLg-DBLd-CIDRg	1	0.0016
Low transmission	Pursat (Cambodia)	96	1	NTS-DBLa-CIDRa-DBLb-DBLb-DBLg-DBLg	1	0.0016
Low transmission	Pursat (Cambodia)	96	1	NTS-DBLa-CIDRa-DBLb-DBLb-DBLg-DBLg-DBLd-CIDRb	1	0.0016
Low transmission	Pursat (Cambodia)	96	1	NTS-DBLa-CIDRa-DBLb-DBLd-CIDRb	27	0.0427
Low transmission	Pursat (Cambodia)	96	1	NTS-DBLa-CIDRa-DBLb-DBLd-CIDRb-DBLe	1	0.0016
Low transmission	Pursat (Cambodia)	96	1	NTS-DBLa-CIDRa-DBLb-DBLd-CIDRb-DBLg-DBLz	3	0.0047
Low transmission	Pursat (Cambodia)	96	1	NTS-DBLa-CIDRa-DBLb-DBLd-CIDRb-DBLg-DBLz-DBLe	2	0.0032
Low transmission	Pursat (Cambodia)	96	1	NTS-DBLa-CIDRa-DBLb-DBLd-CIDRd	1	0.0016
Low transmission	Pursat (Cambodia)	96	1	NTS-DBLa-CIDRa-DBLb-DBLd-CIDRd-DBLg-DBLz-DBLe	1	0.0016
Low transmission	Pursat (Cambodia)	96	1	NTS-DBLa-CIDRa-DBLb-DBLd-CIDRg	7	0.0111
Low transmission	Pursat (Cambodia)	96	1	NTS-DBLa-CIDRa-DBLb-DBLd-CIDRg-DBLg-DBLz	5	0.0079
Low transmission	Pursat (Cambodia)	96	1	NTS-DBLa-CIDRa-DBLb-DBLd-CIDRg-DBLg-DBLz-DBLe	3	0.0047
Low transmission	Pursat (Cambodia)	96	1	NTS-DBLa-CIDRa-DBLb-DBLd-CIDRg-DBLz-DBLe	2	0.0032
Low transmission	Pursat (Cambodia)	96	1	NTS-DBLa-CIDRa-DBLb-DBLe	1	0.0016
Low transmission	Pursat (Cambodia)	96	1	NTS-DBLa-CIDRa-DBLb-DBLe-DBLe-DBLe	1	0.0016
Low transmission	Pursat (Cambodia)	96	1	NTS-DBLa-CIDRa-DBLb-DBLg	5	0.0079
Low transmission	Pursat (Cambodia)	96	1	NTS-DBLa-CIDRa-DBLb-DBLg-DBLd-CIDRb	34	0.0537
Low transmission	Pursat (Cambodia)	96	1	NTS-DBLa-CIDRa-DBLb-DBLg-DBLd-CIDRb-DBLb	2	0.0032
Low transmission	Pursat (Cambodia)	96	1	NTS-DBLa-CIDRa-DBLb-DBLg-DBLd-CIDRb-DBLb-DBLg	6	0.0095
Low transmission	Pursat (Cambodia)	96	1	NTS-DBLa-CIDRa-DBLb-DBLg-DBLd-CIDRb-DBLg	2	0.0032
Low transmission	Pursat (Cambodia)	96	1	NTS-DBLa-CIDRa-DBLb-DBLg-DBLd-CIDRg	7	0.0111
Low transmission	Pursat (Cambodia)	96	1	NTS-DBLa-CIDRa-DBLb-DBLg-DBLd-CIDRg-DBLe	1	0.0016
Low transmission	Pursat (Cambodia)	96	1	NTS-DBLa-CIDRa-DBLb-DBLg-DBLd-CIDRg-DBLe-DBLe	2	0.0032
Low transmission	Pursat (Cambodia)	96	1	NTS-DBLa-CIDRa-DBLb-DBLg-DBLd-CIDRg-DBLe-DBLe-DBLe	5	0.0079
Low transmission	Pursat (Cambodia)	96	1	NTS-DBLa-CIDRa-DBLb-DBLg-DBLd-CIDRg-DBLe-DBLz-DBLe	1	0.0016
Low transmission	Pursat (Cambodia)	96	1	NTS-DBLa-CIDRa-DBLb-DBLg-DBLd-CIDRg-DBLg	1	0.0016
Low transmission	Pursat (Cambodia)	96	1	NTS-DBLa-CIDRa-DBLb-DBLg-DBLd-CIDRg-DBLz-DBLe	5	0.0079
Low transmission	Pursat (Cambodia)	96	1	NTS-DBLa-CIDRa-DBLb-DBLg-DBLe-DBLe	2	0.0032
Low transmission	Pursat (Cambodia)	96	1	NTS-DBLa-CIDRa-DBLb-DBLg-DBLe-DBLg-DBLz-DBLe	1	0.0016
Low transmission	Pursat (Cambodia)	96	1	NTS-DBLa-CIDRa-DBLb-DBLg-DBLg-CIDRb	3	0.0047
Low transmission	Pursat (Cambodia)	96	1	NTS-DBLa-CIDRa-DBLb-DBLg-DBLg-CIDRg	1	0.0016
Low transmission	Pursat (Cambodia)	96	1	NTS-DBLa-CIDRa-DBLb-DBLg-DBLg-DBLd-CIDRb	9	0.0142
Low transmission	Pursat (Cambodia)	96	1	NTS-DBLa-CIDRa-DBLb-DBLg-DBLg-DBLd-CIDRg	1	0.0016
Low transmission	Pursat (Cambodia)	96	1	NTS-DBLa-CIDRa-DBLb-DBLg-DBLg-DBLg-DBLd-CIDRb	2	0.0032
Low transmission	Pursat (Cambodia)	96	1	NTS-DBLa-CIDRa-DBLb-DBLg-DBLz	4	0.0063
Low transmission	Pursat (Cambodia)	96	1	NTS-DBLa-CIDRa-DBLb-DBLg-DBLz-DBLe	12	0.019
Low transmission	Pursat (Cambodia)	96	1	NTS-DBLa-CIDRa-DBLb-DBLz-DBLe	2	0.0032
Low transmission	Pursat (Cambodia)	96	1	NTS-DBLa-CIDRa-DBLd-CIDRb	250	0.3949
Low transmission	Pursat (Cambodia)	96	1	NTS-DBLa-CIDRa-DBLd-CIDRb-DBLb-DBLg	1	0.0016
Low transmission	Pursat (Cambodia)	96	1	NTS-DBLa-CIDRa-DBLd-CIDRb-DBLe	1	0.0016
Low transmission	Pursat (Cambodia)	96	1	NTS-DBLa-CIDRa-DBLd-CIDRb-DBLe-DBLg	1	0.0016
Low transmission	Pursat (Cambodia)	96	1	NTS-DBLa-CIDRa-DBLd-CIDRb-DBLe-DBLz-DBLe	1	0.0016
Low transmission	Pursat (Cambodia)	96	1	NTS-DBLa-CIDRa-DBLd-CIDRb-DBLg	3	0.0047
Low transmission	Pursat (Cambodia)	96	1	NTS-DBLa-CIDRa-DBLd-CIDRb-DBLz-DBLe	4	0.0063
Low transmission	Pursat (Cambodia)	96	1	NTS-DBLa-CIDRa-DBLd-CIDRd	1	0.0016
Low transmission	Pursat (Cambodia)	96	1	NTS-DBLa-CIDRa-DBLd-CIDRd-DBLb-DBLg	3	0.0047
Low transmission	Pursat (Cambodia)	96	1	NTS-DBLa-CIDRa-DBLd-CIDRg	55	0.0869
Low transmission	Pursat (Cambodia)	96	1	NTS-DBLa-CIDRa-DBLd-CIDRg-DBLe	1	0.0016
Low transmission	Pursat (Cambodia)	96	1	NTS-DBLa-CIDRa-DBLd-CIDRg-DBLe-DBLe-DBLe	1	0.0016
Low transmission	Pursat (Cambodia)	96	1	NTS-DBLa-CIDRa-DBLd-CIDRg-DBLe-DBLz-DBLe	2	0.0032
Low transmission	Pursat (Cambodia)	96	1	NTS-DBLa-CIDRa-DBLd-CIDRg-DBLg	3	0.0047
Low transmission	Pursat (Cambodia)	96	1	NTS-DBLa-CIDRa-DBLd-CIDRg-DBLg-DBLz	7	0.0111
Low transmission	Pursat (Cambodia)	96	1	NTS-DBLa-CIDRa-DBLd-CIDRg-DBLg-DBLz-DBLe	3	0.0047
Low transmission	Pursat (Cambodia)	96	1	NTS-DBLa-CIDRa-DBLd-CIDRg-DBLz-DBLe	15	0.0237
Low transmission	Pursat (Cambodia)	96	1	NTS-DBLa-CIDRa-DBLd-CIDRg-DBLz-DBLe-DBLe	2	0.0032
Low transmission	Pursat (Cambodia)	96	1	NTS-DBLa-CIDRa-DBLg-CIDRb	1	0.0016
Low transmission	Pursat (Cambodia)	96	1	NTS-DBLa-CIDRa-DBLg-DBLd-CIDRb	3	0.0047
Low transmission	Pursat (Cambodia)	96	1	NTS-DBLa-CIDRa-DBLg-DBLd-CIDRb-DBLb	1	0.0016
Low transmission	Pursat (Cambodia)	96	1	NTS-DBLa-CIDRa-DBLg-DBLd-CIDRb-DBLb-DBLg	1	0.0016
Low transmission	Pursat (Cambodia)	96	1	NTS-DBLa-CIDRa-DBLg-DBLd-CIDRb-DBLb-DBLg-DBLz	1	0.0016
Low transmission	Pursat (Cambodia)	96	1	NTS-DBLa-CIDRa-DBLg-DBLd-CIDRb-DBLe-DBLe-DBLe	2	0.0032
Low transmission	Pursat (Cambodia)	96	1	NTS-DBLa-CIDRa-DBLg-DBLd-CIDRb-DBLz-DBLe	1	0.0016
Low transmission	Pursat (Cambodia)	96	1	NTS-DBLa-CIDRa-DBLg-DBLd-CIDRg	2	0.0032
Low transmission	Pursat (Cambodia)	96	1	NTS-DBLa-CIDRa-DBLg-DBLd-CIDRg-DBLb-DBLg	1	0.0016
Low transmission	Pursat (Cambodia)	96	1	NTS-DBLa-CIDRa-DBLg-DBLd-CIDRg-DBLe-DBLz-DBLe	2	0.0032
Low transmission	Pursat (Cambodia)	96	1	NTS-DBLa-CIDRa-DBLg-DBLg-DBLd-CIDRb	3	0.0047
Low transmission	Pursat (Cambodia)	96	1	NTS-DBLa-CIDRa-DBLg-DBLg-DBLd-CIDRb-DBLe-DBLz	1	0.0016
Low transmission	Pursat (Cambodia)	96	1	NTS-DBLa-CIDRa-DBLg-DBLg-DBLg-DBLd-CIDRb	1	0.0016
Low transmission	Pursat (Cambodia)	96	1	NTS-DBLa-CIDRa-DBLg-DBLz	2	0.0032
Low transmission	Pursat (Cambodia)	96	1	NTS-DBLa-CIDRa-DBLg-DBLz-DBLe	10	0.0158
Low transmission	Pursat (Cambodia)	96	1	NTS-DBLa-CIDRa-Duffy_binding_like-DBLg-DBLz-DBLe	1	0.0016
Low transmission	Pursat (Cambodia)	96	1	NTS-DBLa-CIDRb-DBLb-DBLg-DBLd-CIDRb	1	0.0016
Low transmission	Pursat (Cambodia)	96	1	NTS-DBLa-CIDRb-DBLg	1	0.0016
Low transmission	Pursat (Cambodia)	96	1	NTS-DBLa-CIDRb-DBLg-DBLd-CIDRb-DBLb	1	0.0016
Low transmission	Pursat (Cambodia)	96	1	NTS-DBLa-CIDRb-DBLg-DBLe-DBLz-DBLe	5	0.0079
Low transmission	Pursat (Cambodia)	96	1	NTS-DBLa-CIDRb-DBLg-DBLg	1	0.0016
Low transmission	Pursat (Cambodia)	96	1	NTS-DBLa-CIDRb-DBLg-DBLg-CIDRg-DBLe-DBLz	1	0.0016
Low transmission	Pursat (Cambodia)	96	1	NTS-DBLa-CIDRd-DBLb-DBLd-CIDRb	2	0.0032
Low transmission	Pursat (Cambodia)	96	1	NTS-DBLa-CIDRd-DBLb-DBLe-DBLd-CIDRb-DBLe-DBLe	1	0.0016
Low transmission	Pursat (Cambodia)	96	1	NTS-DBLa-CIDRd-DBLb-DBLg	1	0.0016
Low transmission	Pursat (Cambodia)	96	1	NTS-DBLa-CIDRd-DBLb-DBLg-DBLd-CIDRb	3	0.0047
Low transmission	Pursat (Cambodia)	96	1	NTS-DBLa-CIDRd-DBLb-DBLg-DBLd-CIDRb-DBLb-DBLg	2	0.0032
Low transmission	Pursat (Cambodia)	96	1	NTS-DBLa-CIDRd-DBLb-DBLg-DBLd-CIDRg	1	0.0016
Low transmission	Pursat (Cambodia)	96	1	NTS-DBLa-CIDRd-DBLb-DBLg-DBLd-CIDRg-DBLz-DBLe	1	0.0016
Low transmission	Pursat (Cambodia)	96	1	NTS-DBLa-CIDRd-DBLb-DBLg-DBLe-DBLz-DBLe	2	0.0032
Low transmission	Pursat (Cambodia)	96	1	NTS-DBLa-CIDRd-DBLb-DBLg-DBLg	2	0.0032
Low transmission	Pursat (Cambodia)	96	1	NTS-DBLa-CIDRd-DBLg-DBLd-CIDRb-DBLb	3	0.0047
Low transmission	Pursat (Cambodia)	96	1	NTS-DBLa-CIDRd-DBLg-DBLd-CIDRb-DBLb-DBLd-CIDRb	2	0.0032
Low transmission	Pursat (Cambodia)	96	1	NTS-DBLa-CIDRd-DBLg-DBLd-CIDRb-DBLb-DBLg-DBLd-CIDRg	1	0.0016
Low transmission	Pursat (Cambodia)	96	1	NTS-DBLa-CIDRd-DBLg-DBLd-CIDRb-DBLb-DBLg-DBLe	1	0.0016
Low transmission	Pursat (Cambodia)	96	1	NTS-DBLa-CIDRd-DBLg-DBLg-CIDRg	1	0.0016
Low transmission	Pursat (Cambodia)	96	1	NTS-DBLa-CIDRd-DBLg-DBLz-DBLe	2	0.0032
Low transmission	Pursat (Cambodia)	96	1	NTS-DBLa-CIDRg-DBLb-DBLd-CIDRb	1	0.0016
Low transmission	Pursat (Cambodia)	96	1	NTS-DBLa-CIDRg-DBLb-DBLg-DBLd-CIDRb-DBLb-DBLg	1	0.0016
Low transmission	Pursat (Cambodia)	96	1	NTS-DBLa-CIDRg-DBLb-DBLg-DBLd-CIDRg	1	0.0016
Low transmission	Pursat (Cambodia)	96	1	NTS-DBLa-CIDRg-DBLb-DBLg-DBLe-DBLz-DBLe	1	0.0016
Low transmission	Pursat (Cambodia)	96	1	NTS-DBLa-CIDRg-DBLb-DBLg-DBLg-DBLz	2	0.0032
Low transmission	Pursat (Cambodia)	96	1	NTS-DBLa-CIDRg-DBLb-DBLg-DBLz-DBLe	1	0.0016
Low transmission	Pursat (Cambodia)	96	1	NTS-DBLa-CIDRg-DBLg-DBLd-CIDRb	1	0.0016
Low transmission	Pursat (Cambodia)	96	1	NTS-DBLa-CIDRg-DBLg-DBLd-CIDRb-DBLb	3	0.0047
Low transmission	Pursat (Cambodia)	96	1	NTS-DBLa-CIDRg-DBLg-DBLd-CIDRb-DBLb-DBLd-CIDRb	1	0.0016
Low transmission	Pursat (Cambodia)	96	1	NTS-DBLa-CIDRg-DBLg-DBLe-DBLz-DBLe	4	0.0063
Low transmission	Pursat (Cambodia)	96	1	NTS-DBLa-CIDRg-DBLg-DBLg	1	0.0016
Low transmission	Pursat (Cambodia)	96	1	NTS-DBLa-CIDRg-DBLg-DBLg-CIDRg-DBLe-DBLz	1	0.0016
Low transmission	Pursat (Cambodia)	96	1	NTS-DBLa-DBLd-CIDRb	2	0.0032
Low transmission	Pursat (Cambodia)	96	1	NTS-DBLa-DBLd-CIDRg	3	0.0047
Low transmission	Pursat (Cambodia)	96	2	NTS-DBLa-CIDRa	1	0.0025
Low transmission	Pursat (Cambodia)	96	2	NTS-DBLa-CIDRa-CIDRb	2	0.005
Low transmission	Pursat (Cambodia)	96	2	NTS-DBLa-CIDRa-DBLb-DBLb-DBLd-CIDRb	1	0.0025
Low transmission	Pursat (Cambodia)	96	2	NTS-DBLa-CIDRa-DBLb-DBLb-DBLg-DBLd-CIDRb	3	0.0075
Low transmission	Pursat (Cambodia)	96	2	NTS-DBLa-CIDRa-DBLb-DBLb-DBLg-DBLd-CIDRg	2	0.005
Low transmission	Pursat (Cambodia)	96	2	NTS-DBLa-CIDRa-DBLb-DBLb-DBLg-DBLg-DBLd-CIDRb	3	0.0075
Low transmission	Pursat (Cambodia)	96	2	NTS-DBLa-CIDRa-DBLb-DBLb-DBLg-DBLg-DBLd-CIDRg	2	0.005
Low transmission	Pursat (Cambodia)	96	2	NTS-DBLa-CIDRa-DBLb-DBLd-CIDRb	16	0.0402
Low transmission	Pursat (Cambodia)	96	2	NTS-DBLa-CIDRa-DBLb-DBLd-CIDRb-DBLg-DBLz	4	0.0101
Low transmission	Pursat (Cambodia)	96	2	NTS-DBLa-CIDRa-DBLb-DBLd-CIDRb-DBLg-DBLz-DBLe	2	0.005
Low transmission	Pursat (Cambodia)	96	2	NTS-DBLa-CIDRa-DBLb-DBLd-CIDRg	5	0.0126
Low transmission	Pursat (Cambodia)	96	2	NTS-DBLa-CIDRa-DBLb-DBLd-CIDRg-DBLg-DBLz-DBLe	1	0.0025
Low transmission	Pursat (Cambodia)	96	2	NTS-DBLa-CIDRa-DBLb-DBLd-CIDRg-DBLz-DBLe	1	0.0025
Low transmission	Pursat (Cambodia)	96	2	NTS-DBLa-CIDRa-DBLb-DBLe-DBLd-CIDRb-DBLe-DBLz-DBLe	1	0.0025
Low transmission	Pursat (Cambodia)	96	2	NTS-DBLa-CIDRa-DBLb-DBLg	4	0.0101
Low transmission	Pursat (Cambodia)	96	2	NTS-DBLa-CIDRa-DBLb-DBLg-CIDRb	1	0.0025
Low transmission	Pursat (Cambodia)	96	2	NTS-DBLa-CIDRa-DBLb-DBLg-DBLd-CIDRb	17	0.0427
Low transmission	Pursat (Cambodia)	96	2	NTS-DBLa-CIDRa-DBLb-DBLg-DBLd-CIDRb-DBLb-DBLg	2	0.005
Low transmission	Pursat (Cambodia)	96	2	NTS-DBLa-CIDRa-DBLb-DBLg-DBLd-CIDRb-DBLe-DBLz-DBLe	3	0.0075
Low transmission	Pursat (Cambodia)	96	2	NTS-DBLa-CIDRa-DBLb-DBLg-DBLd-CIDRg	5	0.0126
Low transmission	Pursat (Cambodia)	96	2	NTS-DBLa-CIDRa-DBLb-DBLg-DBLd-CIDRg-DBLg	1	0.0025
Low transmission	Pursat (Cambodia)	96	2	NTS-DBLa-CIDRa-DBLb-DBLg-DBLd-CIDRg-DBLz-DBLe	2	0.005
Low transmission	Pursat (Cambodia)	96	2	NTS-DBLa-CIDRa-DBLb-DBLg-DBLg	1	0.0025
Low transmission	Pursat (Cambodia)	96	2	NTS-DBLa-CIDRa-DBLb-DBLg-DBLg-CIDRb	1	0.0025
Low transmission	Pursat (Cambodia)	96	2	NTS-DBLa-CIDRa-DBLb-DBLg-DBLg-CIDRg	1	0.0025
Low transmission	Pursat (Cambodia)	96	2	NTS-DBLa-CIDRa-DBLb-DBLg-DBLg-DBLd-CIDRb	6	0.0151
Low transmission	Pursat (Cambodia)	96	2	NTS-DBLa-CIDRa-DBLb-DBLg-DBLg-DBLd-CIDRg	2	0.005
Low transmission	Pursat (Cambodia)	96	2	NTS-DBLa-CIDRa-DBLb-DBLg-DBLz	1	0.0025
Low transmission	Pursat (Cambodia)	96	2	NTS-DBLa-CIDRa-DBLb-DBLg-DBLz-DBLe	11	0.0276
Low transmission	Pursat (Cambodia)	96	2	NTS-DBLa-CIDRa-DBLb-DBLz-DBLe	2	0.005
Low transmission	Pursat (Cambodia)	96	2	NTS-DBLa-CIDRa-DBLd	1	0.0025
Low transmission	Pursat (Cambodia)	96	2	NTS-DBLa-CIDRa-DBLd-CIDRb	176	0.4422
Low transmission	Pursat (Cambodia)	96	2	NTS-DBLa-CIDRa-DBLd-CIDRb-DBLb-DBLg	3	0.0075
Low transmission	Pursat (Cambodia)	96	2	NTS-DBLa-CIDRa-DBLd-CIDRb-DBLe-DBLg	1	0.0025
Low transmission	Pursat (Cambodia)	96	2	NTS-DBLa-CIDRa-DBLd-CIDRb-DBLg	3	0.0075
Low transmission	Pursat (Cambodia)	96	2	NTS-DBLa-CIDRa-DBLd-CIDRb-DBLg-DBLz-DBLe	1	0.0025
Low transmission	Pursat (Cambodia)	96	2	NTS-DBLa-CIDRa-DBLd-CIDRd	2	0.005
Low transmission	Pursat (Cambodia)	96	2	NTS-DBLa-CIDRa-DBLd-CIDRg	23	0.0578
Low transmission	Pursat (Cambodia)	96	2	NTS-DBLa-CIDRa-DBLd-CIDRg-DBLe-DBLe	1	0.0025
Low transmission	Pursat (Cambodia)	96	2	NTS-DBLa-CIDRa-DBLd-CIDRg-DBLe-DBLe-DBLe	1	0.0025
Low transmission	Pursat (Cambodia)	96	2	NTS-DBLa-CIDRa-DBLd-CIDRg-DBLg	2	0.005
Low transmission	Pursat (Cambodia)	96	2	NTS-DBLa-CIDRa-DBLd-CIDRg-DBLg-DBLz-DBLe	1	0.0025
Low transmission	Pursat (Cambodia)	96	2	NTS-DBLa-CIDRa-DBLd-CIDRg-DBLz-DBLe	11	0.0276
Low transmission	Pursat (Cambodia)	96	2	NTS-DBLa-CIDRa-DBLe-DBLe	2	0.005
Low transmission	Pursat (Cambodia)	96	2	NTS-DBLa-CIDRa-DBLg-DBLd-CIDRb	2	0.005
Low transmission	Pursat (Cambodia)	96	2	NTS-DBLa-CIDRa-DBLg-DBLd-CIDRb-DBLb-DBLg	1	0.0025
Low transmission	Pursat (Cambodia)	96	2	NTS-DBLa-CIDRa-DBLg-DBLd-CIDRb-DBLb-DBLg-DBLz	1	0.0025
Low transmission	Pursat (Cambodia)	96	2	NTS-DBLa-CIDRa-DBLg-DBLd-CIDRb-DBLe-DBLz	2	0.005
Low transmission	Pursat (Cambodia)	96	2	NTS-DBLa-CIDRa-DBLg-DBLd-CIDRg	3	0.0075
Low transmission	Pursat (Cambodia)	96	2	NTS-DBLa-CIDRa-DBLg-DBLd-CIDRg-DBLg-DBLz	2	0.005
Low transmission	Pursat (Cambodia)	96	2	NTS-DBLa-CIDRa-DBLg-DBLd-CIDRg-DBLz-DBLe	2	0.005
Low transmission	Pursat (Cambodia)	96	2	NTS-DBLa-CIDRa-DBLg-DBLg-DBLd-CIDRb	2	0.005
Low transmission	Pursat (Cambodia)	96	2	NTS-DBLa-CIDRa-DBLg-DBLg-DBLz-DBLe	2	0.005
Low transmission	Pursat (Cambodia)	96	2	NTS-DBLa-CIDRa-DBLg-DBLz	1	0.0025
Low transmission	Pursat (Cambodia)	96	2	NTS-DBLa-CIDRa-DBLg-DBLz-DBLe	2	0.005
Low transmission	Pursat (Cambodia)	96	2	NTS-DBLa-CIDRb-DBLg-DBLd-CIDRg-DBLe-DBLe-DBLe	2	0.005
Low transmission	Pursat (Cambodia)	96	2	NTS-DBLa-CIDRb-DBLg-DBLe-DBLz-DBLe	4	0.0101
Low transmission	Pursat (Cambodia)	96	2	NTS-DBLa-CIDRd-DBLb-DBLd-CIDRb	5	0.0126
Low transmission	Pursat (Cambodia)	96	2	NTS-DBLa-CIDRd-DBLb-DBLg-DBLd-CIDRb	1	0.0025
Low transmission	Pursat (Cambodia)	96	2	NTS-DBLa-CIDRd-DBLb-DBLg-DBLd-CIDRb-DBLb-DBLg	1	0.0025
Low transmission	Pursat (Cambodia)	96	2	NTS-DBLa-CIDRd-DBLb-DBLg-DBLd-CIDRg-DBLz-DBLe	1	0.0025
Low transmission	Pursat (Cambodia)	96	2	NTS-DBLa-CIDRd-DBLb-DBLg-DBLe-DBLd-CIDRb	1	0.0025
Low transmission	Pursat (Cambodia)	96	2	NTS-DBLa-CIDRd-DBLb-DBLg-DBLe-DBLd-CIDRg	1	0.0025
Low transmission	Pursat (Cambodia)	96	2	NTS-DBLa-CIDRd-DBLb-DBLg-DBLe-DBLz-DBLe	1	0.0025
Low transmission	Pursat (Cambodia)	96	2	NTS-DBLa-CIDRd-DBLb-DBLg-DBLz	2	0.005
Low transmission	Pursat (Cambodia)	96	2	NTS-DBLa-CIDRd-DBLb-DBLg-DBLz-DBLe	2	0.005
Low transmission	Pursat (Cambodia)	96	2	NTS-DBLa-CIDRd-DBLg-DBLd-CIDRb	3	0.0075
Low transmission	Pursat (Cambodia)	96	2	NTS-DBLa-CIDRd-DBLg-DBLd-CIDRb-DBLb	2	0.005
Low transmission	Pursat (Cambodia)	96	2	NTS-DBLa-CIDRd-DBLg-DBLd-CIDRb-DBLb-DBLg	2	0.005
Low transmission	Pursat (Cambodia)	96	2	NTS-DBLa-CIDRd-DBLg-DBLd-CIDRb-DBLe-DBLz-DBLe	2	0.005
Low transmission	Pursat (Cambodia)	96	2	NTS-DBLa-CIDRd-DBLg-DBLd-CIDRg	1	0.0025
Low transmission	Pursat (Cambodia)	96	2	NTS-DBLa-CIDRd-DBLg-DBLe-DBLz-DBLe	1	0.0025
Low transmission	Pursat (Cambodia)	96	2	NTS-DBLa-CIDRd-DBLg-DBLg-DBLd-CIDRb	2	0.005
Low transmission	Pursat (Cambodia)	96	2	NTS-DBLa-CIDRd-DBLg-DBLg-DBLd-CIDRg-DBLe-DBLz-DBLe	1	0.0025
Low transmission	Pursat (Cambodia)	96	2	NTS-DBLa-CIDRd-DBLg-DBLz-DBLe	1	0.0025
Low transmission	Pursat (Cambodia)	96	2	NTS-DBLa-CIDRg-DBLb-DBLg-DBLd-CIDRg-DBLz-DBLe	2	0.005
Low transmission	Pursat (Cambodia)	96	2	NTS-DBLa-CIDRg-DBLb-DBLg-DBLz	1	0.0025
Low transmission	Pursat (Cambodia)	96	2	NTS-DBLa-CIDRg-DBLg-DBLe-DBLz-DBLe	3	0.0075
Low transmission	Pursat (Cambodia)	96	2	NTS-DBLa-CIDRg-DBLg-DBLg-CIDRg-DBLe-DBLz	1	0.0025
Low transmission	Pursat (Cambodia)	96	2	NTS-DBLa-DBLd-CIDRb	3	0.0075
Low transmission	Pursat (Cambodia)	96	3	NTS-DBLa-CIDRa	4	0.0145
Low transmission	Pursat (Cambodia)	96	3	NTS-DBLa-CIDRa-CIDRb	1	0.0036
Low transmission	Pursat (Cambodia)	96	3	NTS-DBLa-CIDRa-DBLb-DBLb-DBLb-DBLd-CIDRb	1	0.0036
Low transmission	Pursat (Cambodia)	96	3	NTS-DBLa-CIDRa-DBLb-DBLb-DBLg-DBLd-CIDRb	3	0.0109
Low transmission	Pursat (Cambodia)	96	3	NTS-DBLa-CIDRa-DBLb-DBLd-CIDRb	22	0.0797
Low transmission	Pursat (Cambodia)	96	3	NTS-DBLa-CIDRa-DBLb-DBLd-CIDRb-DBLg-DBLz-DBLe	1	0.0036
Low transmission	Pursat (Cambodia)	96	3	NTS-DBLa-CIDRa-DBLb-DBLd-CIDRd	1	0.0036
Low transmission	Pursat (Cambodia)	96	3	NTS-DBLa-CIDRa-DBLb-DBLd-CIDRd-DBLg-DBLz	1	0.0036
Low transmission	Pursat (Cambodia)	96	3	NTS-DBLa-CIDRa-DBLb-DBLd-CIDRd-DBLg-DBLz-DBLe	2	0.0072
Low transmission	Pursat (Cambodia)	96	3	NTS-DBLa-CIDRa-DBLb-DBLd-CIDRg	1	0.0036
Low transmission	Pursat (Cambodia)	96	3	NTS-DBLa-CIDRa-DBLb-DBLd-CIDRg-DBLg-DBLpam1-DBLe	1	0.0036
Low transmission	Pursat (Cambodia)	96	3	NTS-DBLa-CIDRa-DBLb-DBLd-CIDRg-DBLg-DBLz	1	0.0036
Low transmission	Pursat (Cambodia)	96	3	NTS-DBLa-CIDRa-DBLb-DBLd-CIDRg-DBLg-DBLz-DBLe	2	0.0072
Low transmission	Pursat (Cambodia)	96	3	NTS-DBLa-CIDRa-DBLb-DBLg	3	0.0109
Low transmission	Pursat (Cambodia)	96	3	NTS-DBLa-CIDRa-DBLb-DBLg-CIDRb-DBLe	1	0.0036
Low transmission	Pursat (Cambodia)	96	3	NTS-DBLa-CIDRa-DBLb-DBLg-DBLd-CIDRb	21	0.0761
Low transmission	Pursat (Cambodia)	96	3	NTS-DBLa-CIDRa-DBLb-DBLg-DBLd-CIDRb-DBLe	2	0.0072
Low transmission	Pursat (Cambodia)	96	3	NTS-DBLa-CIDRa-DBLb-DBLg-DBLd-CIDRd-DBLe-DBLe-DBLe	2	0.0072
Low transmission	Pursat (Cambodia)	96	3	NTS-DBLa-CIDRa-DBLb-DBLg-DBLd-CIDRg	1	0.0036
Low transmission	Pursat (Cambodia)	96	3	NTS-DBLa-CIDRa-DBLb-DBLg-DBLd-CIDRg-DBLb	1	0.0036
Low transmission	Pursat (Cambodia)	96	3	NTS-DBLa-CIDRa-DBLb-DBLg-DBLd-CIDRg-DBLb-DBLg	2	0.0072
Low transmission	Pursat (Cambodia)	96	3	NTS-DBLa-CIDRa-DBLb-DBLg-DBLd-CIDRg-DBLe-DBLe	3	0.0109
Low transmission	Pursat (Cambodia)	96	3	NTS-DBLa-CIDRa-DBLb-DBLg-DBLd-CIDRg-DBLz-DBLe	5	0.0181
Low transmission	Pursat (Cambodia)	96	3	NTS-DBLa-CIDRa-DBLb-DBLg-DBLe-DBLg-DBLz-DBLe	3	0.0109
Low transmission	Pursat (Cambodia)	96	3	NTS-DBLa-CIDRa-DBLb-DBLg-DBLg-CIDRg	1	0.0036
Low transmission	Pursat (Cambodia)	96	3	NTS-DBLa-CIDRa-DBLb-DBLg-DBLg-DBLd-CIDRb	4	0.0145
Low transmission	Pursat (Cambodia)	96	3	NTS-DBLa-CIDRa-DBLb-DBLg-DBLg-DBLg-DBLd-CIDRb	1	0.0036
Low transmission	Pursat (Cambodia)	96	3	NTS-DBLa-CIDRa-DBLb-DBLz-DBLe-DBLd-CIDRd	2	0.0072
Low transmission	Pursat (Cambodia)	96	3	NTS-DBLa-CIDRa-DBLd	1	0.0036
Low transmission	Pursat (Cambodia)	96	3	NTS-DBLa-CIDRa-DBLd-CIDRb	100	0.3623
Low transmission	Pursat (Cambodia)	96	3	NTS-DBLa-CIDRa-DBLd-CIDRb-DBLe	1	0.0036
Low transmission	Pursat (Cambodia)	96	3	NTS-DBLa-CIDRa-DBLd-CIDRb-DBLg	1	0.0036
Low transmission	Pursat (Cambodia)	96	3	NTS-DBLa-CIDRa-DBLd-CIDRb-DBLg-DBLz-DBLe	3	0.0109
Low transmission	Pursat (Cambodia)	96	3	NTS-DBLa-CIDRa-DBLd-CIDRg	34	0.1232
Low transmission	Pursat (Cambodia)	96	3	NTS-DBLa-CIDRa-DBLd-CIDRg-DBLe-DBLe-DBLe	3	0.0109
Low transmission	Pursat (Cambodia)	96	3	NTS-DBLa-CIDRa-DBLd-CIDRg-DBLg-DBLz	6	0.0217
Low transmission	Pursat (Cambodia)	96	3	NTS-DBLa-CIDRa-DBLd-CIDRg-DBLz-DBLe	10	0.0362
Low transmission	Pursat (Cambodia)	96	3	NTS-DBLa-CIDRa-DBLg-DBLd-CIDRb-DBLb-DBLg	1	0.0036
Low transmission	Pursat (Cambodia)	96	3	NTS-DBLa-CIDRa-DBLg-DBLd-CIDRg	4	0.0145
Low transmission	Pursat (Cambodia)	96	3	NTS-DBLa-CIDRa-DBLg-DBLd-CIDRg-DBLz-DBLe	3	0.0109
Low transmission	Pursat (Cambodia)	96	3	NTS-DBLa-CIDRb-DBLg-DBLd-CIDRg-DBLe-DBLe-DBLe	2	0.0072
Low transmission	Pursat (Cambodia)	96	3	NTS-DBLa-CIDRd-DBLb-DBLg-DBLd-CIDRg-DBLz-DBLe	2	0.0072
Low transmission	Pursat (Cambodia)	96	3	NTS-DBLa-CIDRd-DBLb-DBLg-DBLd-DBLz-DBLe	1	0.0036
Low transmission	Pursat (Cambodia)	96	3	NTS-DBLa-CIDRd-DBLg-DBLz-DBLe	1	0.0036
Low transmission	Pursat (Cambodia)	96	3	NTS-DBLa-CIDRg-DBLb-DBLd-CIDRb-DBLb	2	0.0072
Low transmission	Pursat (Cambodia)	96	3	NTS-DBLa-CIDRg-DBLb-DBLd-CIDRb-DBLb-DBLg-DBLz	1	0.0036
Low transmission	Pursat (Cambodia)	96	3	NTS-DBLa-CIDRg-DBLb-DBLd-CIDRg-DBLz-DBLe	1	0.0036
Low transmission	Pursat (Cambodia)	96	3	NTS-DBLa-CIDRg-DBLg-DBLe-DBLz-DBLe	3	0.0109
Low transmission	Pursat (Cambodia)	96	3	NTS-DBLa-DBLd-CIDRb	3	0.0109
Low transmission	Pursat (Cambodia)	96	4	NTS-DBLa-CIDRa-DBLb-DBLb-DBLg-DBLd-CIDRb	1	0.0076
Low transmission	Pursat (Cambodia)	96	4	NTS-DBLa-CIDRa-DBLb-DBLb-DBLg-DBLd-CIDRg	5	0.0379
Low transmission	Pursat (Cambodia)	96	4	NTS-DBLa-CIDRa-DBLb-DBLd-CIDRb	1	0.0076
Low transmission	Pursat (Cambodia)	96	4	NTS-DBLa-CIDRa-DBLb-DBLd-CIDRg	3	0.0227
Low transmission	Pursat (Cambodia)	96	4	NTS-DBLa-CIDRa-DBLb-DBLd-CIDRg-DBLg	1	0.0076
Low transmission	Pursat (Cambodia)	96	4	NTS-DBLa-CIDRa-DBLb-DBLd-CIDRg-DBLg-DBLz	2	0.0152
Low transmission	Pursat (Cambodia)	96	4	NTS-DBLa-CIDRa-DBLb-DBLg-DBLd	1	0.0076
Low transmission	Pursat (Cambodia)	96	4	NTS-DBLa-CIDRa-DBLb-DBLg-DBLd-CIDRb	11	0.0833
Low transmission	Pursat (Cambodia)	96	4	NTS-DBLa-CIDRa-DBLb-DBLg-DBLd-CIDRb-DBLz-DBLe	4	0.0303
Low transmission	Pursat (Cambodia)	96	4	NTS-DBLa-CIDRa-DBLb-DBLg-DBLd-CIDRg	1	0.0076
Low transmission	Pursat (Cambodia)	96	4	NTS-DBLa-CIDRa-DBLb-DBLg-DBLd-CIDRg-DBLz-DBLe	3	0.0227
Low transmission	Pursat (Cambodia)	96	4	NTS-DBLa-CIDRa-DBLb-DBLg-DBLz	1	0.0076
Low transmission	Pursat (Cambodia)	96	4	NTS-DBLa-CIDRa-DBLb-DBLg-DBLz-DBLe	4	0.0303
Low transmission	Pursat (Cambodia)	96	4	NTS-DBLa-CIDRa-DBLd-CIDRb	54	0.4091
Low transmission	Pursat (Cambodia)	96	4	NTS-DBLa-CIDRa-DBLd-CIDRb-DBLb-DBLg	3	0.0227
Low transmission	Pursat (Cambodia)	96	4	NTS-DBLa-CIDRa-DBLd-CIDRg	14	0.1061
Low transmission	Pursat (Cambodia)	96	4	NTS-DBLa-CIDRa-DBLd-CIDRg-DBLe-DBLe	1	0.0076
Low transmission	Pursat (Cambodia)	96	4	NTS-DBLa-CIDRa-DBLd-CIDRg-DBLz-DBLe	5	0.0379
Low transmission	Pursat (Cambodia)	96	4	NTS-DBLa-CIDRa-DBLg-DBLd-CIDRb	4	0.0303
Low transmission	Pursat (Cambodia)	96	4	NTS-DBLa-CIDRd-DBLb-DBLg-DBLd-CIDRb-DBLb-DBLg	1	0.0076
Low transmission	Pursat (Cambodia)	96	4	NTS-DBLa-CIDRd-DBLb-DBLg-DBLe-DBLd-CIDRb	3	0.0227
Low transmission	Pursat (Cambodia)	96	4	NTS-DBLa-DBLd-CIDRb	1	0.0076
Low transmission	Pursat (Cambodia)	96	4	NTS-DBLa-DBLd-CIDRg	4	0.0303
Low transmission	Pursat (Cambodia)	96	4	NTS-DBLa-DBLg-DBLd-CIDRg-DBLe-DBLz-DBLe	1	0.0076
Low transmission	Pursat (Cambodia)	96	4	NTS-DBLa-DBLg-DBLg-CIDRg-DBLe-DBLz-DBLe	3	0.0227
Low transmission	Pursat (Cambodia)	96	5	NTS-DBLa-CIDRa	2	0.0174
Low transmission	Pursat (Cambodia)	96	5	NTS-DBLa-CIDRa-CIDRb	2	0.0174
Low transmission	Pursat (Cambodia)	96	5	NTS-DBLa-CIDRa-DBLb-DBLb-DBLd-CIDRb	2	0.0174
Low transmission	Pursat (Cambodia)	96	5	NTS-DBLa-CIDRa-DBLb-DBLd	4	0.0348
Low transmission	Pursat (Cambodia)	96	5	NTS-DBLa-CIDRa-DBLb-DBLd-CIDRb	4	0.0348
Low transmission	Pursat (Cambodia)	96	5	NTS-DBLa-CIDRa-DBLb-DBLd-CIDRg-DBLg	3	0.0261
Low transmission	Pursat (Cambodia)	96	5	NTS-DBLa-CIDRa-DBLb-DBLe-DBLd-CIDRb	1	0.0087
Low transmission	Pursat (Cambodia)	96	5	NTS-DBLa-CIDRa-DBLb-DBLg	2	0.0174
Low transmission	Pursat (Cambodia)	96	5	NTS-DBLa-CIDRa-DBLb-DBLg-DBLd-CIDRb	4	0.0348
Low transmission	Pursat (Cambodia)	96	5	NTS-DBLa-CIDRa-DBLb-DBLg-DBLd-CIDRb-DBLb	1	0.0087
Low transmission	Pursat (Cambodia)	96	5	NTS-DBLa-CIDRa-DBLb-DBLg-DBLd-CIDRd-DBLe-DBLe-DBLe	1	0.0087
Low transmission	Pursat (Cambodia)	96	5	NTS-DBLa-CIDRa-DBLb-DBLg-DBLd-CIDRg	1	0.0087
Low transmission	Pursat (Cambodia)	96	5	NTS-DBLa-CIDRa-DBLb-DBLg-DBLe-DBLg-DBLz-DBLe	5	0.0435
Low transmission	Pursat (Cambodia)	96	5	NTS-DBLa-CIDRa-DBLb-DBLg-DBLg-DBLd-CIDRb	1	0.0087
Low transmission	Pursat (Cambodia)	96	5	NTS-DBLa-CIDRa-DBLb-DBLg-DBLz-DBLe	1	0.0087
Low transmission	Pursat (Cambodia)	96	5	NTS-DBLa-CIDRa-DBLd-CIDRb	41	0.3565
Low transmission	Pursat (Cambodia)	96	5	NTS-DBLa-CIDRa-DBLd-CIDRb-DBLe-DBLe-DBLe	3	0.0261
Low transmission	Pursat (Cambodia)	96	5	NTS-DBLa-CIDRa-DBLd-CIDRb-DBLg-DBLz	2	0.0174
Low transmission	Pursat (Cambodia)	96	5	NTS-DBLa-CIDRa-DBLd-CIDRb-DBLz-DBLe	1	0.0087
Low transmission	Pursat (Cambodia)	96	5	NTS-DBLa-CIDRa-DBLd-CIDRg	6	0.0522
Low transmission	Pursat (Cambodia)	96	5	NTS-DBLa-CIDRa-DBLd-CIDRg-DBLe	1	0.0087
Low transmission	Pursat (Cambodia)	96	5	NTS-DBLa-CIDRa-DBLd-CIDRg-DBLg-DBLg	1	0.0087
Low transmission	Pursat (Cambodia)	96	5	NTS-DBLa-CIDRa-DBLd-CIDRg-DBLz-DBLe	5	0.0435
Low transmission	Pursat (Cambodia)	96	5	NTS-DBLa-CIDRa-DBLg-DBLd-CIDRg-DBLe-DBLz-DBLe	3	0.0261
Low transmission	Pursat (Cambodia)	96	5	NTS-DBLa-CIDRb-DBLg-DBLe-DBLz-DBLe	1	0.0087
Low transmission	Pursat (Cambodia)	96	5	NTS-DBLa-CIDRb-DBLg-DBLz-DBLe-DBLe	4	0.0348
Low transmission	Pursat (Cambodia)	96	5	NTS-DBLa-CIDRd-DBLb-DBLg-DBLd-CIDRb	1	0.0087
Low transmission	Pursat (Cambodia)	96	5	NTS-DBLa-CIDRd-DBLb-DBLg-DBLd-CIDRg-DBLz-DBLe	1	0.0087
Low transmission	Pursat (Cambodia)	96	5	NTS-DBLa-CIDRd-DBLb-DBLg-DBLe-DBLd-CIDRg	2	0.0174
Low transmission	Pursat (Cambodia)	96	5	NTS-DBLa-CIDRd-DBLb-DBLg-DBLg-DBLd-CIDRb	2	0.0174
Low transmission	Pursat (Cambodia)	96	5	NTS-DBLa-CIDRg-DBLg-DBLd-CIDRb-DBLb-DBLg	1	0.0087
Low transmission	Pursat (Cambodia)	96	5	NTS-DBLa-CIDRg-DBLg-DBLe-DBLz-DBLe	5	0.0435
Low transmission	Pursat (Cambodia)	96	5	NTS-DBLa-DBLd-CIDRb	1	0.0087
Low transmission	Pursat (Cambodia)	96	>5	NTS-DBLa-CIDRa-DBLb-DBLb-DBLg-DBLd-CIDRb	4	0.0231
Low transmission	Pursat (Cambodia)	96	>5	NTS-DBLa-CIDRa-DBLb-DBLb-DBLg-DBLd-CIDRb-DBLe-DBLe-DBLe	1	0.0058
Low transmission	Pursat (Cambodia)	96	>5	NTS-DBLa-CIDRa-DBLb-DBLb-DBLg-DBLd-CIDRb-DBLe-DBLz-DBLe	4	0.0231
Low transmission	Pursat (Cambodia)	96	>5	NTS-DBLa-CIDRa-DBLb-DBLb-DBLg-DBLd-CIDRg	1	0.0058
Low transmission	Pursat (Cambodia)	96	>5	NTS-DBLa-CIDRa-DBLb-DBLd-CIDRb	6	0.0347
Low transmission	Pursat (Cambodia)	96	>5	NTS-DBLa-CIDRa-DBLb-DBLd-CIDRg	1	0.0058
Low transmission	Pursat (Cambodia)	96	>5	NTS-DBLa-CIDRa-DBLb-DBLd-CIDRg-DBLg-DBLz	3	0.0173
Low transmission	Pursat (Cambodia)	96	>5	NTS-DBLa-CIDRa-DBLb-DBLd-CIDRg-DBLz-DBLe	1	0.0058
Low transmission	Pursat (Cambodia)	96	>5	NTS-DBLa-CIDRa-DBLb-DBLg-DBLd-CIDRb-DBLe-DBLz-DBLe	5	0.0289
Low transmission	Pursat (Cambodia)	96	>5	NTS-DBLa-CIDRa-DBLb-DBLg-DBLd-CIDRg	3	0.0173
Low transmission	Pursat (Cambodia)	96	>5	NTS-DBLa-CIDRa-DBLb-DBLg-DBLd-CIDRg-DBLe-DBLz-DBLe	2	0.0116
Low transmission	Pursat (Cambodia)	96	>5	NTS-DBLa-CIDRa-DBLb-DBLg-DBLe-DBLg-DBLe-DBLe	1	0.0058
Low transmission	Pursat (Cambodia)	96	>5	NTS-DBLa-CIDRa-DBLb-DBLg-DBLe-DBLg-DBLz-DBLe	18	0.104
Low transmission	Pursat (Cambodia)	96	>5	NTS-DBLa-CIDRa-DBLb-DBLg-DBLe-DBLz-DBLe	1	0.0058
Low transmission	Pursat (Cambodia)	96	>5	NTS-DBLa-CIDRa-DBLd-CIDRb	64	0.3699
Low transmission	Pursat (Cambodia)	96	>5	NTS-DBLa-CIDRa-DBLd-CIDRb-DBLe-DBLe-DBLe	1	0.0058
Low transmission	Pursat (Cambodia)	96	>5	NTS-DBLa-CIDRa-DBLd-CIDRb-DBLz-DBLe	2	0.0116
Low transmission	Pursat (Cambodia)	96	>5	NTS-DBLa-CIDRa-DBLd-CIDRg	13	0.0751
Low transmission	Pursat (Cambodia)	96	>5	NTS-DBLa-CIDRa-DBLd-CIDRg-DBLe-DBLe-DBLe	6	0.0347
Low transmission	Pursat (Cambodia)	96	>5	NTS-DBLa-CIDRa-DBLd-CIDRg-DBLg-DBLz	3	0.0173
Low transmission	Pursat (Cambodia)	96	>5	NTS-DBLa-CIDRa-DBLd-CIDRg-DBLz-DBLe	5	0.0289
Low transmission	Pursat (Cambodia)	96	>5	NTS-DBLa-CIDRa-DBLd-DBLe-DBLe-DBLe	1	0.0058
Low transmission	Pursat (Cambodia)	96	>5	NTS-DBLa-CIDRa-DBLg-DBLd-CIDRb-DBLb	1	0.0058
Low transmission	Pursat (Cambodia)	96	>5	NTS-DBLa-CIDRa-DBLg-DBLd-CIDRb-DBLb-DBLg	3	0.0173
Low transmission	Pursat (Cambodia)	96	>5	NTS-DBLa-CIDRa-DBLg-DBLd-CIDRb-DBLb-DBLg-DBLe	2	0.0116
Low transmission	Pursat (Cambodia)	96	>5	NTS-DBLa-CIDRa-DBLg-DBLd-CIDRb-DBLb-DBLg-DBLz	6	0.0347
Low transmission	Pursat (Cambodia)	96	>5	NTS-DBLa-CIDRa-DBLg-DBLd-CIDRb-DBLe-DBLz	1	0.0058
Low transmission	Pursat (Cambodia)	96	>5	NTS-DBLa-CIDRb-DBLg-DBLe-DBLz-DBLe	1	0.0058
Low transmission	Pursat (Cambodia)	96	>5	NTS-DBLa-CIDRd-DBLb-DBLg-DBLd-CIDRb	1	0.0058
Low transmission	Pursat (Cambodia)	96	>5	NTS-DBLa-CIDRd-DBLb-DBLg-DBLd-CIDRb-DBLb-DBLg	1	0.0058
Low transmission	Pursat (Cambodia)	96	>5	NTS-DBLa-CIDRd-DBLb-DBLg-DBLe-DBLd-CIDRb	3	0.0173
Low transmission	Pursat (Cambodia)	96	>5	NTS-DBLa-CIDRd-DBLb-DBLg-DBLg-DBLd-CIDRb	1	0.0058
Low transmission	Pursat (Cambodia)	96	>5	NTS-DBLa-CIDRg-DBLb-DBLd-CIDRb-DBLb	2	0.0116
Low transmission	Pursat (Cambodia)	96	>5	NTS-DBLa-CIDRg-DBLb-DBLd-CIDRb-DBLb-DBLg-DBLz	3	0.0173
Low transmission	Pursat (Cambodia)	96	>5	NTS-DBLa-CIDRg-DBLb-DBLg-DBLd-CIDRb-DBLb	1	0.0058
Low transmission	Pursat (Cambodia)	96	>5	NTS-DBLa-DBLd-CIDRb	1	0.0058
Low transmission	Mae Sot (Thailand)	96	1	NTS-DBLa-CIDRa	5	0.0072
Low transmission	Mae Sot (Thailand)	96	1	NTS-DBLa-CIDRa-CIDRb	1	0.0014
Low transmission	Mae Sot (Thailand)	96	1	NTS-DBLa-CIDRa-DBLb-DBLb-DBLd-CIDRb	3	0.0043
Low transmission	Mae Sot (Thailand)	96	1	NTS-DBLa-CIDRa-DBLb-DBLb-DBLg-DBLd-CIDRb	2	0.0029
Low transmission	Mae Sot (Thailand)	96	1	NTS-DBLa-CIDRa-DBLb-DBLb-DBLg-DBLd-CIDRg	2	0.0029
Low transmission	Mae Sot (Thailand)	96	1	NTS-DBLa-CIDRa-DBLb-DBLb-DBLg-DBLd-CIDRg-DBLz-DBLe	1	0.0014
Low transmission	Mae Sot (Thailand)	96	1	NTS-DBLa-CIDRa-DBLb-DBLb-DBLg-DBLg-DBLd-CIDRb	1	0.0014
Low transmission	Mae Sot (Thailand)	96	1	NTS-DBLa-CIDRa-DBLb-DBLb-DBLg-DBLg-DBLg	1	0.0014
Low transmission	Mae Sot (Thailand)	96	1	NTS-DBLa-CIDRa-DBLb-DBLd-CIDRb	38	0.0545
Low transmission	Mae Sot (Thailand)	96	1	NTS-DBLa-CIDRa-DBLb-DBLd-CIDRb-DBLe-DBLz-DBLe	2	0.0029
Low transmission	Mae Sot (Thailand)	96	1	NTS-DBLa-CIDRa-DBLb-DBLd-CIDRb-DBLg	2	0.0029
Low transmission	Mae Sot (Thailand)	96	1	NTS-DBLa-CIDRa-DBLb-DBLd-CIDRb-DBLg-DBLz	7	0.01
Low transmission	Mae Sot (Thailand)	96	1	NTS-DBLa-CIDRa-DBLb-DBLd-CIDRb-DBLg-DBLz-DBLe	2	0.0029
Low transmission	Mae Sot (Thailand)	96	1	NTS-DBLa-CIDRa-DBLb-DBLd-CIDRg	14	0.0201
Low transmission	Mae Sot (Thailand)	96	1	NTS-DBLa-CIDRa-DBLb-DBLd-CIDRg-DBLg-DBLz	7	0.01
Low transmission	Mae Sot (Thailand)	96	1	NTS-DBLa-CIDRa-DBLb-DBLd-CIDRg-DBLg-DBLz-DBLe	6	0.0086
Low transmission	Mae Sot (Thailand)	96	1	NTS-DBLa-CIDRa-DBLb-DBLd-CIDRg-DBLz-DBLe	4	0.0057
Low transmission	Mae Sot (Thailand)	96	1	NTS-DBLa-CIDRa-DBLb-DBLe-DBLd-CIDRb-DBLe-DBLe	1	0.0014
Low transmission	Mae Sot (Thailand)	96	1	NTS-DBLa-CIDRa-DBLb-DBLg	7	0.01
Low transmission	Mae Sot (Thailand)	96	1	NTS-DBLa-CIDRa-DBLb-DBLg-CIDRd	1	0.0014
Low transmission	Mae Sot (Thailand)	96	1	NTS-DBLa-CIDRa-DBLb-DBLg-CIDRg	1	0.0014
Low transmission	Mae Sot (Thailand)	96	1	NTS-DBLa-CIDRa-DBLb-DBLg-DBLd-CIDRb	48	0.0689
Low transmission	Mae Sot (Thailand)	96	1	NTS-DBLa-CIDRa-DBLb-DBLg-DBLd-CIDRb-DBLb	1	0.0014
Low transmission	Mae Sot (Thailand)	96	1	NTS-DBLa-CIDRa-DBLb-DBLg-DBLd-CIDRb-DBLb-DBLg	2	0.0029
Low transmission	Mae Sot (Thailand)	96	1	NTS-DBLa-CIDRa-DBLb-DBLg-DBLd-CIDRb-DBLe	1	0.0014
Low transmission	Mae Sot (Thailand)	96	1	NTS-DBLa-CIDRa-DBLb-DBLg-DBLd-CIDRb-DBLe-DBLe	2	0.0029
Low transmission	Mae Sot (Thailand)	96	1	NTS-DBLa-CIDRa-DBLb-DBLg-DBLd-CIDRb-DBLe-DBLz-DBLe	1	0.0014
Low transmission	Mae Sot (Thailand)	96	1	NTS-DBLa-CIDRa-DBLb-DBLg-DBLd-CIDRb-DBLg	1	0.0014
Low transmission	Mae Sot (Thailand)	96	1	NTS-DBLa-CIDRa-DBLb-DBLg-DBLd-CIDRd	1	0.0014
Low transmission	Mae Sot (Thailand)	96	1	NTS-DBLa-CIDRa-DBLb-DBLg-DBLd-CIDRd-DBLb-DBLg	2	0.0029
Low transmission	Mae Sot (Thailand)	96	1	NTS-DBLa-CIDRa-DBLb-DBLg-DBLd-CIDRg	10	0.0143
Low transmission	Mae Sot (Thailand)	96	1	NTS-DBLa-CIDRa-DBLb-DBLg-DBLd-CIDRg-DBLe	1	0.0014
Low transmission	Mae Sot (Thailand)	96	1	NTS-DBLa-CIDRa-DBLb-DBLg-DBLd-CIDRg-DBLe-DBLe-DBLe	1	0.0014
Low transmission	Mae Sot (Thailand)	96	1	NTS-DBLa-CIDRa-DBLb-DBLg-DBLd-CIDRg-DBLe-DBLz-DBLe	3	0.0043
Low transmission	Mae Sot (Thailand)	96	1	NTS-DBLa-CIDRa-DBLb-DBLg-DBLd-CIDRg-DBLg	1	0.0014
Low transmission	Mae Sot (Thailand)	96	1	NTS-DBLa-CIDRa-DBLb-DBLg-DBLd-CIDRg-DBLg-DBLz	1	0.0014
Low transmission	Mae Sot (Thailand)	96	1	NTS-DBLa-CIDRa-DBLb-DBLg-DBLd-CIDRg-DBLz-DBLe	4	0.0057
Low transmission	Mae Sot (Thailand)	96	1	NTS-DBLa-CIDRa-DBLb-DBLg-DBLe-DBLe	1	0.0014
Low transmission	Mae Sot (Thailand)	96	1	NTS-DBLa-CIDRa-DBLb-DBLg-DBLg	1	0.0014
Low transmission	Mae Sot (Thailand)	96	1	NTS-DBLa-CIDRa-DBLb-DBLg-DBLg-CIDRb	1	0.0014
Low transmission	Mae Sot (Thailand)	96	1	NTS-DBLa-CIDRa-DBLb-DBLg-DBLg-DBLd-CIDRb	7	0.01
Low transmission	Mae Sot (Thailand)	96	1	NTS-DBLa-CIDRa-DBLb-DBLg-DBLg-DBLd-CIDRb-DBLb-DBLg	1	0.0014
Low transmission	Mae Sot (Thailand)	96	1	NTS-DBLa-CIDRa-DBLb-DBLg-DBLg-DBLd-CIDRg	3	0.0043
Low transmission	Mae Sot (Thailand)	96	1	NTS-DBLa-CIDRa-DBLb-DBLg-DBLg-DBLz-DBLe	2	0.0029
Low transmission	Mae Sot (Thailand)	96	1	NTS-DBLa-CIDRa-DBLb-DBLg-DBLz	6	0.0086
Low transmission	Mae Sot (Thailand)	96	1	NTS-DBLa-CIDRa-DBLb-DBLg-DBLz-DBLe	11	0.0158
Low transmission	Mae Sot (Thailand)	96	1	NTS-DBLa-CIDRa-DBLb-DBLg-DBLz-DBLe-DBLe	1	0.0014
Low transmission	Mae Sot (Thailand)	96	1	NTS-DBLa-CIDRa-DBLb-DBLz-DBLe	1	0.0014
Low transmission	Mae Sot (Thailand)	96	1	NTS-DBLa-CIDRa-DBLd-CIDRb	254	0.3644
Low transmission	Mae Sot (Thailand)	96	1	NTS-DBLa-CIDRa-DBLd-CIDRb-DBLb-DBLg	4	0.0057
Low transmission	Mae Sot (Thailand)	96	1	NTS-DBLa-CIDRa-DBLd-CIDRb-DBLe	1	0.0014
Low transmission	Mae Sot (Thailand)	96	1	NTS-DBLa-CIDRa-DBLd-CIDRb-DBLe-DBLe-DBLe	1	0.0014
Low transmission	Mae Sot (Thailand)	96	1	NTS-DBLa-CIDRa-DBLd-CIDRb-DBLg	7	0.01
Low transmission	Mae Sot (Thailand)	96	1	NTS-DBLa-CIDRa-DBLd-CIDRb-DBLg-DBLz	2	0.0029
Low transmission	Mae Sot (Thailand)	96	1	NTS-DBLa-CIDRa-DBLd-CIDRb-DBLg-DBLz-DBLe	4	0.0057
Low transmission	Mae Sot (Thailand)	96	1	NTS-DBLa-CIDRa-DBLd-CIDRb-DBLz-DBLe	3	0.0043
Low transmission	Mae Sot (Thailand)	96	1	NTS-DBLa-CIDRa-DBLd-CIDRd-DBLb-DBLg	1	0.0014
Low transmission	Mae Sot (Thailand)	96	1	NTS-DBLa-CIDRa-DBLd-CIDRg	82	0.1176
Low transmission	Mae Sot (Thailand)	96	1	NTS-DBLa-CIDRa-DBLd-CIDRg-DBLe	4	0.0057
Low transmission	Mae Sot (Thailand)	96	1	NTS-DBLa-CIDRa-DBLd-CIDRg-DBLe-DBLe-DBLe	2	0.0029
Low transmission	Mae Sot (Thailand)	96	1	NTS-DBLa-CIDRa-DBLd-CIDRg-DBLe-DBLz-DBLe	1	0.0014
Low transmission	Mae Sot (Thailand)	96	1	NTS-DBLa-CIDRa-DBLd-CIDRg-DBLg	2	0.0029
Low transmission	Mae Sot (Thailand)	96	1	NTS-DBLa-CIDRa-DBLd-CIDRg-DBLg-DBLz	3	0.0043
Low transmission	Mae Sot (Thailand)	96	1	NTS-DBLa-CIDRa-DBLd-CIDRg-DBLg-DBLz-DBLe	2	0.0029
Low transmission	Mae Sot (Thailand)	96	1	NTS-DBLa-CIDRa-DBLd-CIDRg-DBLz-DBLe	15	0.0215
Low transmission	Mae Sot (Thailand)	96	1	NTS-DBLa-CIDRa-DBLg-DBLd-CIDRb	8	0.0115
Low transmission	Mae Sot (Thailand)	96	1	NTS-DBLa-CIDRa-DBLg-DBLd-CIDRb-DBLb-DBLg	2	0.0029
Low transmission	Mae Sot (Thailand)	96	1	NTS-DBLa-CIDRa-DBLg-DBLd-CIDRb-DBLb-DBLg-DBLe	1	0.0014
Low transmission	Mae Sot (Thailand)	96	1	NTS-DBLa-CIDRa-DBLg-DBLd-CIDRb-DBLb-DBLg-DBLz	1	0.0014
Low transmission	Mae Sot (Thailand)	96	1	NTS-DBLa-CIDRa-DBLg-DBLd-CIDRb-DBLe-DBLe	1	0.0014
Low transmission	Mae Sot (Thailand)	96	1	NTS-DBLa-CIDRa-DBLg-DBLd-CIDRb-DBLg-DBLz	1	0.0014
Low transmission	Mae Sot (Thailand)	96	1	NTS-DBLa-CIDRa-DBLg-DBLd-CIDRg	5	0.0072
Low transmission	Mae Sot (Thailand)	96	1	NTS-DBLa-CIDRa-DBLg-DBLd-CIDRg-DBLe-DBLz	1	0.0014
Low transmission	Mae Sot (Thailand)	96	1	NTS-DBLa-CIDRa-DBLg-DBLd-CIDRg-DBLe-DBLz-DBLe	1	0.0014
Low transmission	Mae Sot (Thailand)	96	1	NTS-DBLa-CIDRa-DBLg-DBLd-CIDRg-DBLg-DBLz	1	0.0014
Low transmission	Mae Sot (Thailand)	96	1	NTS-DBLa-CIDRa-DBLg-DBLd-CIDRg-DBLz-DBLe	2	0.0029
Low transmission	Mae Sot (Thailand)	96	1	NTS-DBLa-CIDRa-DBLg-DBLg-DBLd-CIDRb	2	0.0029
Low transmission	Mae Sot (Thailand)	96	1	NTS-DBLa-CIDRa-DBLg-DBLg-DBLd-CIDRg	1	0.0014
Low transmission	Mae Sot (Thailand)	96	1	NTS-DBLa-CIDRa-DBLg-DBLg-DBLz-DBLe	2	0.0029
Low transmission	Mae Sot (Thailand)	96	1	NTS-DBLa-CIDRa-DBLg-DBLz	1	0.0014
Low transmission	Mae Sot (Thailand)	96	1	NTS-DBLa-CIDRa-DBLg-DBLz-DBLe	5	0.0072
Low transmission	Mae Sot (Thailand)	96	1	NTS-DBLa-CIDRb-DBLb-DBLg-DBLd-CIDRb	1	0.0014
Low transmission	Mae Sot (Thailand)	96	1	NTS-DBLa-CIDRb-DBLg-DBLd-CIDRb-DBLb	2	0.0029
Low transmission	Mae Sot (Thailand)	96	1	NTS-DBLa-CIDRb-DBLg-DBLd-CIDRb-DBLb-DBLg	1	0.0014
Low transmission	Mae Sot (Thailand)	96	1	NTS-DBLa-CIDRb-DBLg-DBLd-CIDRg-DBLb	1	0.0014
Low transmission	Mae Sot (Thailand)	96	1	NTS-DBLa-CIDRb-DBLg-DBLe-DBLz-DBLe	2	0.0029
Low transmission	Mae Sot (Thailand)	96	1	NTS-DBLa-CIDRb-DBLg-DBLg-CIDRg-DBLe-DBLz	1	0.0014
Low transmission	Mae Sot (Thailand)	96	1	NTS-DBLa-CIDRb-DBLg-DBLg-DBLd-CIDRb	1	0.0014
Low transmission	Mae Sot (Thailand)	96	1	NTS-DBLa-CIDRb-DBLg-DBLz-DBLe-DBLe	1	0.0014
Low transmission	Mae Sot (Thailand)	96	1	NTS-DBLa-CIDRd-DBLb-CIDRb	1	0.0014
Low transmission	Mae Sot (Thailand)	96	1	NTS-DBLa-CIDRd-DBLb-DBLg-DBLd-CIDRb	1	0.0014
Low transmission	Mae Sot (Thailand)	96	1	NTS-DBLa-CIDRd-DBLb-DBLg-DBLd-CIDRb-DBLb-DBLg	2	0.0029
Low transmission	Mae Sot (Thailand)	96	1	NTS-DBLa-CIDRd-DBLb-DBLg-DBLd-CIDRb-DBLe-DBLz-DBLe	1	0.0014
Low transmission	Mae Sot (Thailand)	96	1	NTS-DBLa-CIDRd-DBLb-DBLg-DBLd-CIDRd-DBLe	1	0.0014
Low transmission	Mae Sot (Thailand)	96	1	NTS-DBLa-CIDRd-DBLb-DBLg-DBLe-DBLz-DBLe	1	0.0014
Low transmission	Mae Sot (Thailand)	96	1	NTS-DBLa-CIDRd-DBLb-DBLg-DBLg	1	0.0014
Low transmission	Mae Sot (Thailand)	96	1	NTS-DBLa-CIDRd-DBLb-DBLg-DBLg-CIDRg	1	0.0014
Low transmission	Mae Sot (Thailand)	96	1	NTS-DBLa-CIDRd-DBLb-DBLg-DBLg-DBLd-CIDRb	1	0.0014
Low transmission	Mae Sot (Thailand)	96	1	NTS-DBLa-CIDRd-DBLg-DBLd-CIDRb	3	0.0043
Low transmission	Mae Sot (Thailand)	96	1	NTS-DBLa-CIDRd-DBLg-DBLd-CIDRb-DBLb	6	0.0086
Low transmission	Mae Sot (Thailand)	96	1	NTS-DBLa-CIDRd-DBLg-DBLd-CIDRb-DBLb-DBLg	1	0.0014
Low transmission	Mae Sot (Thailand)	96	1	NTS-DBLa-CIDRd-DBLg-DBLd-CIDRg	1	0.0014
Low transmission	Mae Sot (Thailand)	96	1	NTS-DBLa-CIDRd-DBLg-DBLd-CIDRg-DBLz-DBLe	1	0.0014
Low transmission	Mae Sot (Thailand)	96	1	NTS-DBLa-CIDRd-DBLg-DBLg-DBLd-CIDRb-DBLb	1	0.0014
Low transmission	Mae Sot (Thailand)	96	1	NTS-DBLa-CIDRd-DBLg-DBLz-DBLe	2	0.0029
Low transmission	Mae Sot (Thailand)	96	1	NTS-DBLa-CIDRg-DBLb-CIDRb	1	0.0014
Low transmission	Mae Sot (Thailand)	96	1	NTS-DBLa-CIDRg-DBLb-DBLg-DBLd-CIDRb	1	0.0014
Low transmission	Mae Sot (Thailand)	96	1	NTS-DBLa-CIDRg-DBLb-DBLg-DBLd-CIDRg-DBLz-DBLe	2	0.0029
Low transmission	Mae Sot (Thailand)	96	1	NTS-DBLa-CIDRg-DBLb-DBLg-DBLg-DBLd-CIDRb	2	0.0029
Low transmission	Mae Sot (Thailand)	96	1	NTS-DBLa-CIDRg-DBLb-DBLg-DBLg-DBLg-DBLz-DBLe-DBLe	1	0.0014
Low transmission	Mae Sot (Thailand)	96	1	NTS-DBLa-CIDRg-DBLg-DBLd-CIDRb-DBLb	2	0.0029
Low transmission	Mae Sot (Thailand)	96	1	NTS-DBLa-CIDRg-DBLg-DBLd-CIDRb-DBLb-DBLg	2	0.0029
Low transmission	Mae Sot (Thailand)	96	1	NTS-DBLa-CIDRg-DBLg-DBLd-CIDRb-DBLb-DBLg-DBLz	1	0.0014
Low transmission	Mae Sot (Thailand)	96	1	NTS-DBLa-CIDRg-DBLg-DBLd-CIDRg-DBLb	1	0.0014
Low transmission	Mae Sot (Thailand)	96	1	NTS-DBLa-CIDRg-DBLg-DBLe-DBLz-DBLe	3	0.0043
Low transmission	Mae Sot (Thailand)	96	2	NTS-DBLa-CIDRa-CIDRb	2	0.0047
Low transmission	Mae Sot (Thailand)	96	2	NTS-DBLa-CIDRa-CIDRg-DBLz-DBLe	2	0.0047
Low transmission	Mae Sot (Thailand)	96	2	NTS-DBLa-CIDRa-DBLb-CIDRb	1	0.0024
Low transmission	Mae Sot (Thailand)	96	2	NTS-DBLa-CIDRa-DBLb-DBLb-DBLg-DBLd-CIDRb	6	0.0142
Low transmission	Mae Sot (Thailand)	96	2	NTS-DBLa-CIDRa-DBLb-DBLb-DBLg-DBLg-DBLd-CIDRb	1	0.0024
Low transmission	Mae Sot (Thailand)	96	2	NTS-DBLa-CIDRa-DBLb-DBLb-DBLg-DBLg-DBLd-CIDRg	1	0.0024
Low transmission	Mae Sot (Thailand)	96	2	NTS-DBLa-CIDRa-DBLb-DBLd-CIDRb	22	0.0521
Low transmission	Mae Sot (Thailand)	96	2	NTS-DBLa-CIDRa-DBLb-DBLd-CIDRb-DBLe-DBLz-DBLe	1	0.0024
Low transmission	Mae Sot (Thailand)	96	2	NTS-DBLa-CIDRa-DBLb-DBLd-CIDRb-DBLg	1	0.0024
Low transmission	Mae Sot (Thailand)	96	2	NTS-DBLa-CIDRa-DBLb-DBLd-CIDRb-DBLg-DBLz	8	0.019
Low transmission	Mae Sot (Thailand)	96	2	NTS-DBLa-CIDRa-DBLb-DBLd-CIDRb-DBLg-DBLz-DBLe	5	0.0118
Low transmission	Mae Sot (Thailand)	96	2	NTS-DBLa-CIDRa-DBLb-DBLd-CIDRd	1	0.0024
Low transmission	Mae Sot (Thailand)	96	2	NTS-DBLa-CIDRa-DBLb-DBLd-CIDRg	6	0.0142
Low transmission	Mae Sot (Thailand)	96	2	NTS-DBLa-CIDRa-DBLb-DBLd-CIDRg-DBLg-DBLz	2	0.0047
Low transmission	Mae Sot (Thailand)	96	2	NTS-DBLa-CIDRa-DBLb-DBLd-CIDRg-DBLg-DBLz-DBLe	4	0.0095
Low transmission	Mae Sot (Thailand)	96	2	NTS-DBLa-CIDRa-DBLb-DBLg	2	0.0047
Low transmission	Mae Sot (Thailand)	96	2	NTS-DBLa-CIDRa-DBLb-DBLg-CIDRb	1	0.0024
Low transmission	Mae Sot (Thailand)	96	2	NTS-DBLa-CIDRa-DBLb-DBLg-DBLd-CIDRb	25	0.0592
Low transmission	Mae Sot (Thailand)	96	2	NTS-DBLa-CIDRa-DBLb-DBLg-DBLd-CIDRb-DBLb-DBLg	2	0.0047
Low transmission	Mae Sot (Thailand)	96	2	NTS-DBLa-CIDRa-DBLb-DBLg-DBLd-CIDRb-DBLe	1	0.0024
Low transmission	Mae Sot (Thailand)	96	2	NTS-DBLa-CIDRa-DBLb-DBLg-DBLd-CIDRb-DBLz-DBLe	2	0.0047
Low transmission	Mae Sot (Thailand)	96	2	NTS-DBLa-CIDRa-DBLb-DBLg-DBLd-CIDRd	2	0.0047
Low transmission	Mae Sot (Thailand)	96	2	NTS-DBLa-CIDRa-DBLb-DBLg-DBLd-CIDRd-DBLe-DBLe-DBLe	2	0.0047
Low transmission	Mae Sot (Thailand)	96	2	NTS-DBLa-CIDRa-DBLb-DBLg-DBLd-CIDRg	5	0.0118
Low transmission	Mae Sot (Thailand)	96	2	NTS-DBLa-CIDRa-DBLb-DBLg-DBLd-CIDRg-DBLb-DBLg	2	0.0047
Low transmission	Mae Sot (Thailand)	96	2	NTS-DBLa-CIDRa-DBLb-DBLg-DBLd-CIDRg-DBLe-DBLe	2	0.0047
Low transmission	Mae Sot (Thailand)	96	2	NTS-DBLa-CIDRa-DBLb-DBLg-DBLd-CIDRg-DBLe-DBLe-DBLe	3	0.0071
Low transmission	Mae Sot (Thailand)	96	2	NTS-DBLa-CIDRa-DBLb-DBLg-DBLd-CIDRg-DBLe-DBLz-DBLe	1	0.0024
Low transmission	Mae Sot (Thailand)	96	2	NTS-DBLa-CIDRa-DBLb-DBLg-DBLd-CIDRg-DBLg	1	0.0024
Low transmission	Mae Sot (Thailand)	96	2	NTS-DBLa-CIDRa-DBLb-DBLg-DBLd-CIDRg-DBLz-DBLe	2	0.0047
Low transmission	Mae Sot (Thailand)	96	2	NTS-DBLa-CIDRa-DBLb-DBLg-DBLe-DBLg-DBLz-DBLe	2	0.0047
Low transmission	Mae Sot (Thailand)	96	2	NTS-DBLa-CIDRa-DBLb-DBLg-DBLg-CIDRb	2	0.0047
Low transmission	Mae Sot (Thailand)	96	2	NTS-DBLa-CIDRa-DBLb-DBLg-DBLg-DBLd-CIDRb	17	0.0403
Low transmission	Mae Sot (Thailand)	96	2	NTS-DBLa-CIDRa-DBLb-DBLg-DBLg-DBLd-CIDRd	2	0.0047
Low transmission	Mae Sot (Thailand)	96	2	NTS-DBLa-CIDRa-DBLb-DBLg-DBLg-DBLg-DBLd-CIDRb	2	0.0047
Low transmission	Mae Sot (Thailand)	96	2	NTS-DBLa-CIDRa-DBLb-DBLg-DBLg-DBLg-DBLd-CIDRg	1	0.0024
Low transmission	Mae Sot (Thailand)	96	2	NTS-DBLa-CIDRa-DBLb-DBLg-DBLz-DBLe	4	0.0095
Low transmission	Mae Sot (Thailand)	96	2	NTS-DBLa-CIDRa-DBLd	1	0.0024
Low transmission	Mae Sot (Thailand)	96	2	NTS-DBLa-CIDRa-DBLd-CIDRb	139	0.3294
Low transmission	Mae Sot (Thailand)	96	2	NTS-DBLa-CIDRa-DBLd-CIDRb-DBLb-DBLg	1	0.0024
Low transmission	Mae Sot (Thailand)	96	2	NTS-DBLa-CIDRa-DBLd-CIDRb-DBLe	1	0.0024
Low transmission	Mae Sot (Thailand)	96	2	NTS-DBLa-CIDRa-DBLd-CIDRb-DBLe-DBLe	2	0.0047
Low transmission	Mae Sot (Thailand)	96	2	NTS-DBLa-CIDRa-DBLd-CIDRb-DBLe-DBLe-DBLe	2	0.0047
Low transmission	Mae Sot (Thailand)	96	2	NTS-DBLa-CIDRa-DBLd-CIDRb-DBLe-DBLg	2	0.0047
Low transmission	Mae Sot (Thailand)	96	2	NTS-DBLa-CIDRa-DBLd-CIDRb-DBLe-DBLz	1	0.0024
Low transmission	Mae Sot (Thailand)	96	2	NTS-DBLa-CIDRa-DBLd-CIDRb-DBLe-DBLz-DBLe	4	0.0095
Low transmission	Mae Sot (Thailand)	96	2	NTS-DBLa-CIDRa-DBLd-CIDRb-DBLg	2	0.0047
Low transmission	Mae Sot (Thailand)	96	2	NTS-DBLa-CIDRa-DBLd-CIDRb-DBLg-DBLz-DBLe	1	0.0024
Low transmission	Mae Sot (Thailand)	96	2	NTS-DBLa-CIDRa-DBLd-CIDRb-DBLz-DBLe	1	0.0024
Low transmission	Mae Sot (Thailand)	96	2	NTS-DBLa-CIDRa-DBLd-CIDRd-DBLb-DBLg	1	0.0024
Low transmission	Mae Sot (Thailand)	96	2	NTS-DBLa-CIDRa-DBLd-CIDRg	39	0.0924
Low transmission	Mae Sot (Thailand)	96	2	NTS-DBLa-CIDRa-DBLd-CIDRg-DBLb-DBLg	2	0.0047
Low transmission	Mae Sot (Thailand)	96	2	NTS-DBLa-CIDRa-DBLd-CIDRg-DBLe	1	0.0024
Low transmission	Mae Sot (Thailand)	96	2	NTS-DBLa-CIDRa-DBLd-CIDRg-DBLe-DBLe-DBLe	1	0.0024
Low transmission	Mae Sot (Thailand)	96	2	NTS-DBLa-CIDRa-DBLd-CIDRg-DBLe-DBLz-DBLe	1	0.0024
Low transmission	Mae Sot (Thailand)	96	2	NTS-DBLa-CIDRa-DBLd-CIDRg-DBLg-DBLz	1	0.0024
Low transmission	Mae Sot (Thailand)	96	2	NTS-DBLa-CIDRa-DBLd-CIDRg-DBLg-DBLz-DBLe	1	0.0024
Low transmission	Mae Sot (Thailand)	96	2	NTS-DBLa-CIDRa-DBLd-CIDRg-DBLz-DBLe	10	0.0237
Low transmission	Mae Sot (Thailand)	96	2	NTS-DBLa-CIDRa-DBLe-DBLe-DBLe	2	0.0047
Low transmission	Mae Sot (Thailand)	96	2	NTS-DBLa-CIDRa-DBLg-DBLd-CIDRb	7	0.0166
Low transmission	Mae Sot (Thailand)	96	2	NTS-DBLa-CIDRa-DBLg-DBLd-CIDRb-DBLb-DBLe-DBLz	1	0.0024
Low transmission	Mae Sot (Thailand)	96	2	NTS-DBLa-CIDRa-DBLg-DBLd-CIDRb-DBLb-DBLg	4	0.0095
Low transmission	Mae Sot (Thailand)	96	2	NTS-DBLa-CIDRa-DBLg-DBLd-CIDRb-DBLg	1	0.0024
Low transmission	Mae Sot (Thailand)	96	2	NTS-DBLa-CIDRa-DBLg-DBLd-CIDRg-DBLz-DBLe	2	0.0047
Low transmission	Mae Sot (Thailand)	96	2	NTS-DBLa-CIDRa-DBLg-DBLg-DBLd-CIDRb	2	0.0047
Low transmission	Mae Sot (Thailand)	96	2	NTS-DBLa-CIDRa-DBLg-DBLg-DBLg-DBLd-CIDRb	1	0.0024
Low transmission	Mae Sot (Thailand)	96	2	NTS-DBLa-CIDRa-DBLg-DBLz	1	0.0024
Low transmission	Mae Sot (Thailand)	96	2	NTS-DBLa-CIDRa-DBLg-DBLz-DBLe	2	0.0047
Low transmission	Mae Sot (Thailand)	96	2	NTS-DBLa-CIDRb-DBLg-DBLe-DBLz-DBLe	4	0.0095
Low transmission	Mae Sot (Thailand)	96	2	NTS-DBLa-CIDRb-DBLg-DBLz-DBLe-DBLe	2	0.0047
Low transmission	Mae Sot (Thailand)	96	2	NTS-DBLa-CIDRd-DBLb-DBLg-DBLd-CIDRb	1	0.0024
Low transmission	Mae Sot (Thailand)	96	2	NTS-DBLa-CIDRd-DBLb-DBLg-DBLd-CIDRg-DBLz-DBLe	2	0.0047
Low transmission	Mae Sot (Thailand)	96	2	NTS-DBLa-CIDRd-DBLb-DBLg-DBLg	2	0.0047
Low transmission	Mae Sot (Thailand)	96	2	NTS-DBLa-CIDRd-DBLb-DBLg-DBLg-DBLd-CIDRb	1	0.0024
Low transmission	Mae Sot (Thailand)	96	2	NTS-DBLa-CIDRd-DBLb-DBLg-DBLz	1	0.0024
Low transmission	Mae Sot (Thailand)	96	2	NTS-DBLa-CIDRd-DBLg-DBLd-CIDRb	1	0.0024
Low transmission	Mae Sot (Thailand)	96	2	NTS-DBLa-CIDRd-DBLg-DBLd-CIDRb-DBLb	2	0.0047
Low transmission	Mae Sot (Thailand)	96	2	NTS-DBLa-CIDRd-DBLg-DBLd-CIDRb-DBLe-DBLz-DBLe	2	0.0047
Low transmission	Mae Sot (Thailand)	96	2	NTS-DBLa-CIDRd-DBLg-DBLd-CIDRg-DBLe-DBLz-DBLe	1	0.0024
Low transmission	Mae Sot (Thailand)	96	2	NTS-DBLa-CIDRd-DBLg-DBLe-DBLe-DBLz-DBLe	2	0.0047
Low transmission	Mae Sot (Thailand)	96	2	NTS-DBLa-CIDRd-DBLg-DBLz-DBLe	1	0.0024
Low transmission	Mae Sot (Thailand)	96	2	NTS-DBLa-CIDRg-DBLb-DBLb-DBLd-CIDRb	2	0.0047
Low transmission	Mae Sot (Thailand)	96	2	NTS-DBLa-CIDRg-DBLb-DBLg-DBLd-CIDRb-DBLb-DBLg	2	0.0047
Low transmission	Mae Sot (Thailand)	96	2	NTS-DBLa-CIDRg-DBLb-DBLg-DBLd-CIDRg-DBLz-DBLe	1	0.0024
Low transmission	Mae Sot (Thailand)	96	2	NTS-DBLa-CIDRg-DBLb-DBLg-DBLg-DBLd-CIDRb	1	0.0024
Low transmission	Mae Sot (Thailand)	96	2	NTS-DBLa-CIDRg-DBLg-DBLd-CIDRb-DBLb	2	0.0047
Low transmission	Mae Sot (Thailand)	96	2	NTS-DBLa-CIDRg-DBLg-DBLe-DBLe-DBLz-DBLe	2	0.0047
Low transmission	Mae Sot (Thailand)	96	2	NTS-DBLa-CIDRg-DBLg-DBLe-DBLz-DBLe	3	0.0071
Low transmission	Mae Sot (Thailand)	96	2	NTS-DBLa-CIDRg-DBLg-DBLz-DBLe-DBLe	2	0.0047
Low transmission	Mae Sot (Thailand)	96	2	NTS-DBLa-DBLg-DBLd-CIDRg-DBLz-DBLe-DBLe	1	0.0024
Low transmission	Mae Sot (Thailand)	96	2	NTS-DBLa-DBLg-DBLg-CIDRg-DBLe-DBLz-DBLe	1	0.0024
Low transmission	Mae Sot (Thailand)	96	3	NTS-DBLa-CIDRa-DBLb-DBLb-DBLd-CIDRb	1	0.0041
Low transmission	Mae Sot (Thailand)	96	3	NTS-DBLa-CIDRa-DBLb-DBLb-DBLg-DBLd-CIDRb	1	0.0041
Low transmission	Mae Sot (Thailand)	96	3	NTS-DBLa-CIDRa-DBLb-DBLd-CIDRb	16	0.065
Low transmission	Mae Sot (Thailand)	96	3	NTS-DBLa-CIDRa-DBLb-DBLd-CIDRb-DBLg-DBLz-DBLe	2	0.0081
Low transmission	Mae Sot (Thailand)	96	3	NTS-DBLa-CIDRa-DBLb-DBLd-CIDRd-DBLg-DBLz	1	0.0041
Low transmission	Mae Sot (Thailand)	96	3	NTS-DBLa-CIDRa-DBLb-DBLd-CIDRg-DBLg	3	0.0122
Low transmission	Mae Sot (Thailand)	96	3	NTS-DBLa-CIDRa-DBLb-DBLd-CIDRg-DBLg-DBLz	4	0.0163
Low transmission	Mae Sot (Thailand)	96	3	NTS-DBLa-CIDRa-DBLb-DBLe-DBLb-DBLd-CIDRb	1	0.0041
Low transmission	Mae Sot (Thailand)	96	3	NTS-DBLa-CIDRa-DBLb-DBLe-DBLg-DBLd-CIDRg	1	0.0041
Low transmission	Mae Sot (Thailand)	96	3	NTS-DBLa-CIDRa-DBLb-DBLg	4	0.0163
Low transmission	Mae Sot (Thailand)	96	3	NTS-DBLa-CIDRa-DBLb-DBLg-CIDRg-DBLe-DBLe-DBLe	1	0.0041
Low transmission	Mae Sot (Thailand)	96	3	NTS-DBLa-CIDRa-DBLb-DBLg-DBLd-CIDRb	12	0.0488
Low transmission	Mae Sot (Thailand)	96	3	NTS-DBLa-CIDRa-DBLb-DBLg-DBLd-CIDRb-DBLb-DBLg	2	0.0081
Low transmission	Mae Sot (Thailand)	96	3	NTS-DBLa-CIDRa-DBLb-DBLg-DBLd-CIDRb-DBLe	2	0.0081
Low transmission	Mae Sot (Thailand)	96	3	NTS-DBLa-CIDRa-DBLb-DBLg-DBLd-CIDRg	5	0.0203
Low transmission	Mae Sot (Thailand)	96	3	NTS-DBLa-CIDRa-DBLb-DBLg-DBLd-CIDRg-DBLe-DBLe-DBLe	1	0.0041
Low transmission	Mae Sot (Thailand)	96	3	NTS-DBLa-CIDRa-DBLb-DBLg-DBLe-DBLg-DBLz-DBLe	3	0.0122
Low transmission	Mae Sot (Thailand)	96	3	NTS-DBLa-CIDRa-DBLb-DBLg-DBLg-DBLd-CIDRb	3	0.0122
Low transmission	Mae Sot (Thailand)	96	3	NTS-DBLa-CIDRa-DBLb-DBLg-DBLg-DBLg-DBLd-CIDRg	1	0.0041
Low transmission	Mae Sot (Thailand)	96	3	NTS-DBLa-CIDRa-DBLb-DBLz-DBLe	3	0.0122
Low transmission	Mae Sot (Thailand)	96	3	NTS-DBLa-CIDRa-DBLd	1	0.0041
Low transmission	Mae Sot (Thailand)	96	3	NTS-DBLa-CIDRa-DBLd-CIDRb	87	0.3537
Low transmission	Mae Sot (Thailand)	96	3	NTS-DBLa-CIDRa-DBLd-CIDRb-DBLb-DBLg	1	0.0041
Low transmission	Mae Sot (Thailand)	96	3	NTS-DBLa-CIDRa-DBLd-CIDRb-DBLe-DBLz	1	0.0041
Low transmission	Mae Sot (Thailand)	96	3	NTS-DBLa-CIDRa-DBLd-CIDRb-DBLg	5	0.0203
Low transmission	Mae Sot (Thailand)	96	3	NTS-DBLa-CIDRa-DBLd-CIDRb-DBLg-DBLz	1	0.0041
Low transmission	Mae Sot (Thailand)	96	3	NTS-DBLa-CIDRa-DBLd-CIDRb-DBLg-DBLz-DBLe	4	0.0163
Low transmission	Mae Sot (Thailand)	96	3	NTS-DBLa-CIDRa-DBLd-CIDRb-DBLz-DBLe	1	0.0041
Low transmission	Mae Sot (Thailand)	96	3	NTS-DBLa-CIDRa-DBLd-CIDRg	23	0.0935
Low transmission	Mae Sot (Thailand)	96	3	NTS-DBLa-CIDRa-DBLd-CIDRg-DBLe-DBLe-DBLe	3	0.0122
Low transmission	Mae Sot (Thailand)	96	3	NTS-DBLa-CIDRa-DBLd-CIDRg-DBLe-DBLg	1	0.0041
Low transmission	Mae Sot (Thailand)	96	3	NTS-DBLa-CIDRa-DBLd-CIDRg-DBLe-DBLz-DBLe	4	0.0163
Low transmission	Mae Sot (Thailand)	96	3	NTS-DBLa-CIDRa-DBLd-CIDRg-DBLg	1	0.0041
Low transmission	Mae Sot (Thailand)	96	3	NTS-DBLa-CIDRa-DBLd-CIDRg-DBLg-DBLz	3	0.0122
Low transmission	Mae Sot (Thailand)	96	3	NTS-DBLa-CIDRa-DBLd-CIDRg-DBLg-DBLz-DBLe	2	0.0081
Low transmission	Mae Sot (Thailand)	96	3	NTS-DBLa-CIDRa-DBLd-CIDRg-DBLg-DBLz-DBLe-DBLe	1	0.0041
Low transmission	Mae Sot (Thailand)	96	3	NTS-DBLa-CIDRa-DBLd-CIDRg-DBLz-DBLe	4	0.0163
Low transmission	Mae Sot (Thailand)	96	3	NTS-DBLa-CIDRa-DBLd-DBLg	1	0.0041
Low transmission	Mae Sot (Thailand)	96	3	NTS-DBLa-CIDRa-DBLg-DBLd-CIDRb	1	0.0041
Low transmission	Mae Sot (Thailand)	96	3	NTS-DBLa-CIDRa-DBLg-DBLd-CIDRg-DBLe-DBLe	1	0.0041
Low transmission	Mae Sot (Thailand)	96	3	NTS-DBLa-CIDRa-DBLg-DBLd-CIDRg-DBLz-DBLe-DBLe	1	0.0041
Low transmission	Mae Sot (Thailand)	96	3	NTS-DBLa-CIDRa-DBLg-DBLg-DBLg-DBLd-CIDRb	1	0.0041
Low transmission	Mae Sot (Thailand)	96	3	NTS-DBLa-CIDRa-DBLg-DBLg-DBLg-DBLd-CIDRg	1	0.0041
Low transmission	Mae Sot (Thailand)	96	3	NTS-DBLa-CIDRa-Duffy_binding_like-DBLg-DBLd-CIDRb-DBLe-DBLz-DBLe	2	0.0081
Low transmission	Mae Sot (Thailand)	96	3	NTS-DBLa-CIDRb-DBLg-DBLd-CIDRb-DBLe-DBLe	2	0.0081
Low transmission	Mae Sot (Thailand)	96	3	NTS-DBLa-CIDRb-DBLg-DBLd-CIDRg-DBLe-DBLe-DBLe	1	0.0041
Low transmission	Mae Sot (Thailand)	96	3	NTS-DBLa-CIDRd-DBLb-DBLg-DBLd-CIDRb	1	0.0041
Low transmission	Mae Sot (Thailand)	96	3	NTS-DBLa-CIDRd-DBLb-DBLg-DBLd-CIDRg-DBLe-DBLz-DBLe	1	0.0041
Low transmission	Mae Sot (Thailand)	96	3	NTS-DBLa-CIDRd-DBLb-DBLg-DBLg-DBLd-CIDRb	1	0.0041
Low transmission	Mae Sot (Thailand)	96	3	NTS-DBLa-CIDRd-DBLb-DBLg-DBLg-DBLd-CIDRg-DBLz-DBLe	1	0.0041
Low transmission	Mae Sot (Thailand)	96	3	NTS-DBLa-CIDRd-DBLg-DBLd-CIDRb-DBLb	4	0.0163
Low transmission	Mae Sot (Thailand)	96	3	NTS-DBLa-CIDRg-DBLb-DBLd-CIDRb	1	0.0041
Low transmission	Mae Sot (Thailand)	96	3	NTS-DBLa-CIDRg-DBLb-DBLg-DBLd-CIDRb	3	0.0122
Low transmission	Mae Sot (Thailand)	96	3	NTS-DBLa-CIDRg-DBLb-DBLg-DBLd-CIDRb-DBLb-DBLg	2	0.0081
Low transmission	Mae Sot (Thailand)	96	3	NTS-DBLa-CIDRg-DBLb-DBLg-DBLg-DBLd-CIDRb	2	0.0081
Low transmission	Mae Sot (Thailand)	96	3	NTS-DBLa-CIDRg-DBLb-DBLg-DBLz	1	0.0041
Low transmission	Mae Sot (Thailand)	96	3	NTS-DBLa-CIDRg-DBLb-DBLg-DBLz-DBLe	1	0.0041
Low transmission	Mae Sot (Thailand)	96	3	NTS-DBLa-CIDRg-DBLg-DBLd-CIDRb	1	0.0041
Low transmission	Mae Sot (Thailand)	96	3	NTS-DBLa-CIDRg-DBLg-DBLd-CIDRb-DBLb	2	0.0081
Low transmission	Mae Sot (Thailand)	96	3	NTS-DBLa-CIDRg-DBLg-DBLe-DBLd-CIDRb	2	0.0081
Low transmission	Mae Sot (Thailand)	96	3	NTS-DBLa-CIDRg-DBLg-DBLe-DBLz-DBLe	1	0.0041
Low transmission	Mae Sot (Thailand)	96	3	NTS-DBLa-CIDRg-DBLg-DBLz-DBLe-DBLe	1	0.0041
Low transmission	Mae Sot (Thailand)	96	4	NTS-DBLa-CIDRa-DBLb-DBLd-CIDRb	13	0.1161
Low transmission	Mae Sot (Thailand)	96	4	NTS-DBLa-CIDRa-DBLb-DBLd-CIDRb-DBLg-DBLz-DBLe-DBLe	1	0.0089
Low transmission	Mae Sot (Thailand)	96	4	NTS-DBLa-CIDRa-DBLb-DBLd-CIDRg	2	0.0179
Low transmission	Mae Sot (Thailand)	96	4	NTS-DBLa-CIDRa-DBLb-DBLd-CIDRg-DBLe-DBLz-DBLe	1	0.0089
Low transmission	Mae Sot (Thailand)	96	4	NTS-DBLa-CIDRa-DBLb-DBLd-CIDRg-DBLg-DBLz	3	0.0268
Low transmission	Mae Sot (Thailand)	96	4	NTS-DBLa-CIDRa-DBLb-DBLd-CIDRg-DBLg-DBLz-DBLe	2	0.0179
Low transmission	Mae Sot (Thailand)	96	4	NTS-DBLa-CIDRa-DBLb-DBLg-DBLd	1	0.0089
Low transmission	Mae Sot (Thailand)	96	4	NTS-DBLa-CIDRa-DBLb-DBLg-DBLd-CIDRb	6	0.0536
Low transmission	Mae Sot (Thailand)	96	4	NTS-DBLa-CIDRa-DBLb-DBLg-DBLd-CIDRd	3	0.0268
Low transmission	Mae Sot (Thailand)	96	4	NTS-DBLa-CIDRa-DBLb-DBLg-DBLd-CIDRg	2	0.0179
Low transmission	Mae Sot (Thailand)	96	4	NTS-DBLa-CIDRa-DBLb-DBLg-DBLz	1	0.0089
Low transmission	Mae Sot (Thailand)	96	4	NTS-DBLa-CIDRa-DBLb-DBLg-DBLz-DBLe	1	0.0089
Low transmission	Mae Sot (Thailand)	96	4	NTS-DBLa-CIDRa-DBLd-CIDRb	41	0.3661
Low transmission	Mae Sot (Thailand)	96	4	NTS-DBLa-CIDRa-DBLd-CIDRb-DBLz-DBLe	1	0.0089
Low transmission	Mae Sot (Thailand)	96	4	NTS-DBLa-CIDRa-DBLd-CIDRg	17	0.1518
Low transmission	Mae Sot (Thailand)	96	4	NTS-DBLa-CIDRa-DBLd-CIDRg-DBLg	1	0.0089
Low transmission	Mae Sot (Thailand)	96	4	NTS-DBLa-CIDRa-DBLd-CIDRg-DBLz-DBLe	4	0.0357
Low transmission	Mae Sot (Thailand)	96	4	NTS-DBLa-CIDRa-DBLg-DBLd-CIDRb	2	0.0179
Low transmission	Mae Sot (Thailand)	96	4	NTS-DBLa-CIDRd-DBLb-DBLg-DBLd-CIDRb	1	0.0089
Low transmission	Mae Sot (Thailand)	96	4	NTS-DBLa-CIDRd-DBLg-DBLd-CIDRb	1	0.0089
Low transmission	Mae Sot (Thailand)	96	4	NTS-DBLa-CIDRg-DBLb-DBLg-DBLg-DBLz	3	0.0268
Low transmission	Mae Sot (Thailand)	96	4	NTS-DBLa-CIDRg-DBLg-DBLd-CIDRb-DBLb	2	0.0179
Low transmission	Mae Sot (Thailand)	96	4	NTS-DBLa-CIDRg-DBLg-DBLd-CIDRb-DBLb-DBLg	1	0.0089
Low transmission	Mae Sot (Thailand)	96	4	NTS-DBLa-DBLb-DBLd-CIDRb	1	0.0089
Low transmission	Mae Sot (Thailand)	96	4	NTS-DBLa-DBLb-DBLd-CIDRg	1	0.0089
Low transmission	Mae Sot (Thailand)	96	5	NTS-DBLa-CIDRa-CIDRb	2	0.0364
Low transmission	Mae Sot (Thailand)	96	5	NTS-DBLa-CIDRa-DBLb-DBLb-DBLb-DBLd-CIDRb	1	0.0182
Low transmission	Mae Sot (Thailand)	96	5	NTS-DBLa-CIDRa-DBLb-DBLb-DBLg-DBLd-CIDRb	3	0.0545
Low transmission	Mae Sot (Thailand)	96	5	NTS-DBLa-CIDRa-DBLb-DBLd-CIDRb	2	0.0364
Low transmission	Mae Sot (Thailand)	96	5	NTS-DBLa-CIDRa-DBLb-DBLd-CIDRg-DBLg-DBLz	1	0.0182
Low transmission	Mae Sot (Thailand)	96	5	NTS-DBLa-CIDRa-DBLb-DBLg-DBLd-CIDRb	1	0.0182
Low transmission	Mae Sot (Thailand)	96	5	NTS-DBLa-CIDRa-DBLb-DBLg-DBLd-CIDRg	7	0.1273
Low transmission	Mae Sot (Thailand)	96	5	NTS-DBLa-CIDRa-DBLd-CIDRb	20	0.3636
Low transmission	Mae Sot (Thailand)	96	5	NTS-DBLa-CIDRa-DBLd-CIDRb-DBLg	4	0.0727
Low transmission	Mae Sot (Thailand)	96	5	NTS-DBLa-CIDRa-DBLd-CIDRg	5	0.0909
Low transmission	Mae Sot (Thailand)	96	5	NTS-DBLa-CIDRa-DBLd-CIDRg-DBLg-DBLz	4	0.0727
Low transmission	Mae Sot (Thailand)	96	5	NTS-DBLa-CIDRa-DBLg-DBLd-CIDRb	3	0.0545
Low transmission	Mae Sot (Thailand)	96	5	NTS-DBLa-CIDRa-DBLg-DBLd-CIDRb-DBLg	1	0.0182
Low transmission	Mae Sot (Thailand)	96	5	NTS-DBLa-DBLb-DBLg-DBLd-CIDRg	1	0.0182
Low transmission	Mae Sot (Thailand)	96	>5	NTS-DBLa-CIDRa-DBLb-DBLg-DBLd-CIDRb	6	0.0968
Low transmission	Mae Sot (Thailand)	96	>5	NTS-DBLa-CIDRa-DBLb-DBLg-DBLe-DBLe-DBLe-DBLe	1	0.0161
Low transmission	Mae Sot (Thailand)	96	>5	NTS-DBLa-CIDRa-DBLb-DBLg-DBLe-DBLg-DBLe-DBLe-DBLe	2	0.0323
Low transmission	Mae Sot (Thailand)	96	>5	NTS-DBLa-CIDRa-DBLb-DBLg-DBLe-DBLg-DBLz-DBLe	23	0.371
Low transmission	Mae Sot (Thailand)	96	>5	NTS-DBLa-CIDRa-DBLb-DBLg-DBLg-CIDRb	1	0.0161
Low transmission	Mae Sot (Thailand)	96	>5	NTS-DBLa-CIDRa-DBLb-DBLg-DBLg-DBLd-CIDRb	4	0.0645
Low transmission	Mae Sot (Thailand)	96	>5	NTS-DBLa-CIDRa-DBLd-CIDRb	10	0.1613
Low transmission	Mae Sot (Thailand)	96	>5	NTS-DBLa-CIDRa-DBLd-CIDRb-DBLg-DBLz-DBLe	2	0.0323
Low transmission	Mae Sot (Thailand)	96	>5	NTS-DBLa-CIDRa-DBLd-CIDRg	6	0.0968
Low transmission	Mae Sot (Thailand)	96	>5	NTS-DBLa-CIDRa-DBLd-CIDRg-DBLz-DBLe	1	0.0161
Low transmission	Mae Sot (Thailand)	96	>5	NTS-DBLa-CIDRa-DBLg-DBLd-CIDRb-DBLb-DBLg	1	0.0161
Low transmission	Mae Sot (Thailand)	96	>5	NTS-DBLa-CIDRa-DBLg-DBLg-DBLg-DBLd-CIDRb	1	0.0161
Low transmission	Mae Sot (Thailand)	96	>5	NTS-DBLa-CIDRa-DBLg-DBLz	3	0.0484
Low transmission	Mae Sot (Thailand)	96	>5	NTS-DBLa-DBLb-DBLg-DBLe-DBLg-DBLz-DBLe	1	0.0161
High transmission	Navrongo (Ghana)	96	1	NTS-DBLa-CIDRa	108	0.0118
High transmission	Navrongo (Ghana)	96	1	NTS-DBLa-CIDRa-CIDRb	21	0.0023
High transmission	Navrongo (Ghana)	96	1	NTS-DBLa-CIDRa-CIDRd	1	0.0001
High transmission	Navrongo (Ghana)	96	1	NTS-DBLa-CIDRa-CIDRg	15	0.0016
High transmission	Navrongo (Ghana)	96	1	NTS-DBLa-CIDRa-CIDRg-DBLe	1	0.0001
High transmission	Navrongo (Ghana)	96	1	NTS-DBLa-CIDRa-DBLb	28	0.0031
High transmission	Navrongo (Ghana)	96	1	NTS-DBLa-CIDRa-DBLb-CIDRb	3	0.0003
High transmission	Navrongo (Ghana)	96	1	NTS-DBLa-CIDRa-DBLb-DBLb-DBLb-CIDRb	1	0.0001
High transmission	Navrongo (Ghana)	96	1	NTS-DBLa-CIDRa-DBLb-DBLb-DBLb-DBLd-CIDRb	2	0.0002
High transmission	Navrongo (Ghana)	96	1	NTS-DBLa-CIDRa-DBLb-DBLb-DBLd-CIDRb	23	0.0025
High transmission	Navrongo (Ghana)	96	1	NTS-DBLa-CIDRa-DBLb-DBLb-DBLd-CIDRg	3	0.0003
High transmission	Navrongo (Ghana)	96	1	NTS-DBLa-CIDRa-DBLb-DBLb-DBLe-DBLd-CIDRb	3	0.0003
High transmission	Navrongo (Ghana)	96	1	NTS-DBLa-CIDRa-DBLb-DBLb-DBLg	1	0.0001
High transmission	Navrongo (Ghana)	96	1	NTS-DBLa-CIDRa-DBLb-DBLb-DBLg-DBLd-CIDRb	10	0.0011
High transmission	Navrongo (Ghana)	96	1	NTS-DBLa-CIDRa-DBLb-DBLb-DBLg-DBLd-CIDRg	2	0.0002
High transmission	Navrongo (Ghana)	96	1	NTS-DBLa-CIDRa-DBLb-DBLb-DBLg-DBLg	1	0.0001
High transmission	Navrongo (Ghana)	96	1	NTS-DBLa-CIDRa-DBLb-DBLb-DBLg-DBLg-DBLd-CIDRb	8	0.0009
High transmission	Navrongo (Ghana)	96	1	NTS-DBLa-CIDRa-DBLb-DBLb-DBLg-DBLg-DBLd-CIDRg-DBLb-DBLg	1	0.0001
High transmission	Navrongo (Ghana)	96	1	NTS-DBLa-CIDRa-DBLb-DBLd	2	0.0002
High transmission	Navrongo (Ghana)	96	1	NTS-DBLa-CIDRa-DBLb-DBLd-CIDRb	228	0.0249
High transmission	Navrongo (Ghana)	96	1	NTS-DBLa-CIDRa-DBLb-DBLd-CIDRb-DBLb	2	0.0002
High transmission	Navrongo (Ghana)	96	1	NTS-DBLa-CIDRa-DBLb-DBLd-CIDRb-DBLe-DBLz	1	0.0001
High transmission	Navrongo (Ghana)	96	1	NTS-DBLa-CIDRa-DBLb-DBLd-CIDRb-DBLe-DBLz-DBLe	2	0.0002
High transmission	Navrongo (Ghana)	96	1	NTS-DBLa-CIDRa-DBLb-DBLd-CIDRb-DBLg	4	0.0004
High transmission	Navrongo (Ghana)	96	1	NTS-DBLa-CIDRa-DBLb-DBLd-CIDRb-DBLg-DBLz	22	0.0024
High transmission	Navrongo (Ghana)	96	1	NTS-DBLa-CIDRa-DBLb-DBLd-CIDRb-DBLg-DBLz-DBLe	7	0.0008
High transmission	Navrongo (Ghana)	96	1	NTS-DBLa-CIDRa-DBLb-DBLd-CIDRb-DBLz-DBLe	3	0.0003
High transmission	Navrongo (Ghana)	96	1	NTS-DBLa-CIDRa-DBLb-DBLd-CIDRd	1	0.0001
High transmission	Navrongo (Ghana)	96	1	NTS-DBLa-CIDRa-DBLb-DBLd-CIDRd-DBLg-DBLz	3	0.0003
High transmission	Navrongo (Ghana)	96	1	NTS-DBLa-CIDRa-DBLb-DBLd-CIDRd-DBLg-DBLz-DBLe	2	0.0002
High transmission	Navrongo (Ghana)	96	1	NTS-DBLa-CIDRa-DBLb-DBLd-CIDRg	76	0.0083
High transmission	Navrongo (Ghana)	96	1	NTS-DBLa-CIDRa-DBLb-DBLd-CIDRg-DBLe	3	0.0003
High transmission	Navrongo (Ghana)	96	1	NTS-DBLa-CIDRa-DBLb-DBLd-CIDRg-DBLe-DBLe-DBLe	5	0.0005
High transmission	Navrongo (Ghana)	96	1	NTS-DBLa-CIDRa-DBLb-DBLd-CIDRg-DBLe-DBLz-DBLe	3	0.0003
High transmission	Navrongo (Ghana)	96	1	NTS-DBLa-CIDRa-DBLb-DBLd-CIDRg-DBLg-DBLe-DBLe	2	0.0002
High transmission	Navrongo (Ghana)	96	1	NTS-DBLa-CIDRa-DBLb-DBLd-CIDRg-DBLg-DBLz	34	0.0037
High transmission	Navrongo (Ghana)	96	1	NTS-DBLa-CIDRa-DBLb-DBLd-CIDRg-DBLg-DBLz-DBLe	10	0.0011
High transmission	Navrongo (Ghana)	96	1	NTS-DBLa-CIDRa-DBLb-DBLd-CIDRg-DBLz-DBLe	9	0.001
High transmission	Navrongo (Ghana)	96	1	NTS-DBLa-CIDRa-DBLb-DBLe	12	0.0013
High transmission	Navrongo (Ghana)	96	1	NTS-DBLa-CIDRa-DBLb-DBLe-DBLd-CIDRb-DBLe-DBLe	2	0.0002
High transmission	Navrongo (Ghana)	96	1	NTS-DBLa-CIDRa-DBLb-DBLe-DBLd-CIDRg-DBLe-DBLe	1	0.0001
High transmission	Navrongo (Ghana)	96	1	NTS-DBLa-CIDRa-DBLb-DBLe-DBLe	1	0.0001
High transmission	Navrongo (Ghana)	96	1	NTS-DBLa-CIDRa-DBLb-DBLe-DBLe-DBLe	3	0.0003
High transmission	Navrongo (Ghana)	96	1	NTS-DBLa-CIDRa-DBLb-DBLe-DBLz-DBLe	2	0.0002
High transmission	Navrongo (Ghana)	96	1	NTS-DBLa-CIDRa-DBLb-DBLg	252	0.0275
High transmission	Navrongo (Ghana)	96	1	NTS-DBLa-CIDRa-DBLb-DBLg-CIDRb	1	0.0001
High transmission	Navrongo (Ghana)	96	1	NTS-DBLa-CIDRa-DBLb-DBLg-CIDRb-DBLe	2	0.0002
High transmission	Navrongo (Ghana)	96	1	NTS-DBLa-CIDRa-DBLb-DBLg-CIDRb-DBLz-DBLe	1	0.0001
High transmission	Navrongo (Ghana)	96	1	NTS-DBLa-CIDRa-DBLb-DBLg-CIDRg-DBLe-DBLe-DBLe	1	0.0001
High transmission	Navrongo (Ghana)	96	1	NTS-DBLa-CIDRa-DBLb-DBLg-DBLd	1	0.0001
High transmission	Navrongo (Ghana)	96	1	NTS-DBLa-CIDRa-DBLb-DBLg-DBLd-CIDRb	215	0.0235
High transmission	Navrongo (Ghana)	96	1	NTS-DBLa-CIDRa-DBLb-DBLg-DBLd-CIDRb-DBLb	2	0.0002
High transmission	Navrongo (Ghana)	96	1	NTS-DBLa-CIDRa-DBLb-DBLg-DBLd-CIDRb-DBLb-DBLg	13	0.0014
High transmission	Navrongo (Ghana)	96	1	NTS-DBLa-CIDRa-DBLb-DBLg-DBLd-CIDRb-DBLe	2	0.0002
High transmission	Navrongo (Ghana)	96	1	NTS-DBLa-CIDRa-DBLb-DBLg-DBLd-CIDRb-DBLe-DBLe	4	0.0004
High transmission	Navrongo (Ghana)	96	1	NTS-DBLa-CIDRa-DBLb-DBLg-DBLd-CIDRb-DBLe-DBLe-DBLe	7	0.0008
High transmission	Navrongo (Ghana)	96	1	NTS-DBLa-CIDRa-DBLb-DBLg-DBLd-CIDRb-DBLe-DBLz-DBLe	10	0.0011
High transmission	Navrongo (Ghana)	96	1	NTS-DBLa-CIDRa-DBLb-DBLg-DBLd-CIDRb-DBLg	1	0.0001
High transmission	Navrongo (Ghana)	96	1	NTS-DBLa-CIDRa-DBLb-DBLg-DBLd-CIDRb-DBLz-DBLe	11	0.0012
High transmission	Navrongo (Ghana)	96	1	NTS-DBLa-CIDRa-DBLb-DBLg-DBLd-CIDRd	9	0.001
High transmission	Navrongo (Ghana)	96	1	NTS-DBLa-CIDRa-DBLb-DBLg-DBLd-CIDRd-DBLb-DBLg	2	0.0002
High transmission	Navrongo (Ghana)	96	1	NTS-DBLa-CIDRa-DBLb-DBLg-DBLd-CIDRd-DBLe-DBLe-DBLe	5	0.0005
High transmission	Navrongo (Ghana)	96	1	NTS-DBLa-CIDRa-DBLb-DBLg-DBLd-CIDRd-DBLz-DBLe	2	0.0002
High transmission	Navrongo (Ghana)	96	1	NTS-DBLa-CIDRa-DBLb-DBLg-DBLd-CIDRg	62	0.0068
High transmission	Navrongo (Ghana)	96	1	NTS-DBLa-CIDRa-DBLb-DBLg-DBLd-CIDRg-DBLe	3	0.0003
High transmission	Navrongo (Ghana)	96	1	NTS-DBLa-CIDRa-DBLb-DBLg-DBLd-CIDRg-DBLe-DBLe	5	0.0005
High transmission	Navrongo (Ghana)	96	1	NTS-DBLa-CIDRa-DBLb-DBLg-DBLd-CIDRg-DBLe-DBLe-DBLe	23	0.0025
High transmission	Navrongo (Ghana)	96	1	NTS-DBLa-CIDRa-DBLb-DBLg-DBLd-CIDRg-DBLe-DBLz-DBLe	8	0.0009
High transmission	Navrongo (Ghana)	96	1	NTS-DBLa-CIDRa-DBLb-DBLg-DBLd-CIDRg-DBLg	2	0.0002
High transmission	Navrongo (Ghana)	96	1	NTS-DBLa-CIDRa-DBLb-DBLg-DBLd-CIDRg-DBLg-DBLz	1	0.0001
High transmission	Navrongo (Ghana)	96	1	NTS-DBLa-CIDRa-DBLb-DBLg-DBLd-CIDRg-DBLz-DBLe	15	0.0016
High transmission	Navrongo (Ghana)	96	1	NTS-DBLa-CIDRa-DBLb-DBLg-DBLe	4	0.0004
High transmission	Navrongo (Ghana)	96	1	NTS-DBLa-CIDRa-DBLb-DBLg-DBLe-DBLd-CIDRb	1	0.0001
High transmission	Navrongo (Ghana)	96	1	NTS-DBLa-CIDRa-DBLb-DBLg-DBLe-DBLe	33	0.0036
High transmission	Navrongo (Ghana)	96	1	NTS-DBLa-CIDRa-DBLb-DBLg-DBLe-DBLg-DBLz-DBLe	1	0.0001
High transmission	Navrongo (Ghana)	96	1	NTS-DBLa-CIDRa-DBLb-DBLg-DBLg	11	0.0012
High transmission	Navrongo (Ghana)	96	1	NTS-DBLa-CIDRa-DBLb-DBLg-DBLg-CIDRb	1	0.0001
High transmission	Navrongo (Ghana)	96	1	NTS-DBLa-CIDRa-DBLb-DBLg-DBLg-DBLd-CIDRb	29	0.0032
High transmission	Navrongo (Ghana)	96	1	NTS-DBLa-CIDRa-DBLb-DBLg-DBLg-DBLd-CIDRb-DBLb-DBLg	2	0.0002
High transmission	Navrongo (Ghana)	96	1	NTS-DBLa-CIDRa-DBLb-DBLg-DBLg-DBLd-CIDRd	2	0.0002
High transmission	Navrongo (Ghana)	96	1	NTS-DBLa-CIDRa-DBLb-DBLg-DBLg-DBLd-CIDRg	5	0.0005
High transmission	Navrongo (Ghana)	96	1	NTS-DBLa-CIDRa-DBLb-DBLg-DBLg-DBLd-CIDRg-DBLz-DBLe	1	0.0001
High transmission	Navrongo (Ghana)	96	1	NTS-DBLa-CIDRa-DBLb-DBLg-DBLg-DBLg	2	0.0002
High transmission	Navrongo (Ghana)	96	1	NTS-DBLa-CIDRa-DBLb-DBLg-DBLg-DBLg-DBLd-CIDRb	1	0.0001
High transmission	Navrongo (Ghana)	96	1	NTS-DBLa-CIDRa-DBLb-DBLg-DBLg-DBLz-DBLe	9	0.001
High transmission	Navrongo (Ghana)	96	1	NTS-DBLa-CIDRa-DBLb-DBLg-DBLz	139	0.0152
High transmission	Navrongo (Ghana)	96	1	NTS-DBLa-CIDRa-DBLb-DBLg-DBLz-DBLe	126	0.0138
High transmission	Navrongo (Ghana)	96	1	NTS-DBLa-CIDRa-DBLb-DBLg-DBLz-DBLe-DBLe	17	0.0019
High transmission	Navrongo (Ghana)	96	1	NTS-DBLa-CIDRa-DBLb-DBLz-DBLe	27	0.0029
High transmission	Navrongo (Ghana)	96	1	NTS-DBLa-CIDRa-DBLb-DBLz-DBLe-DBLd-CIDRb	4	0.0004
High transmission	Navrongo (Ghana)	96	1	NTS-DBLa-CIDRa-DBLb-DBLz-DBLe-DBLd-CIDRg	2	0.0002
High transmission	Navrongo (Ghana)	96	1	NTS-DBLa-CIDRa-DBLd	34	0.0037
High transmission	Navrongo (Ghana)	96	1	NTS-DBLa-CIDRa-DBLd-CIDRb	4896	0.5343
High transmission	Navrongo (Ghana)	96	1	NTS-DBLa-CIDRa-DBLd-CIDRb-DBLb	2	0.0002
High transmission	Navrongo (Ghana)	96	1	NTS-DBLa-CIDRa-DBLd-CIDRb-DBLb-DBLg	31	0.0034
High transmission	Navrongo (Ghana)	96	1	NTS-DBLa-CIDRa-DBLd-CIDRb-DBLe	16	0.0017
High transmission	Navrongo (Ghana)	96	1	NTS-DBLa-CIDRa-DBLd-CIDRb-DBLe-DBLe	2	0.0002
High transmission	Navrongo (Ghana)	96	1	NTS-DBLa-CIDRa-DBLd-CIDRb-DBLe-DBLe-DBLe	8	0.0009
High transmission	Navrongo (Ghana)	96	1	NTS-DBLa-CIDRa-DBLd-CIDRb-DBLe-DBLg	1	0.0001
High transmission	Navrongo (Ghana)	96	1	NTS-DBLa-CIDRa-DBLd-CIDRb-DBLe-DBLz	1	0.0001
High transmission	Navrongo (Ghana)	96	1	NTS-DBLa-CIDRa-DBLd-CIDRb-DBLe-DBLz-DBLe	2	0.0002
High transmission	Navrongo (Ghana)	96	1	NTS-DBLa-CIDRa-DBLd-CIDRb-DBLg	27	0.0029
High transmission	Navrongo (Ghana)	96	1	NTS-DBLa-CIDRa-DBLd-CIDRb-DBLg-DBLe	1	0.0001
High transmission	Navrongo (Ghana)	96	1	NTS-DBLa-CIDRa-DBLd-CIDRb-DBLg-DBLe-DBLe	3	0.0003
High transmission	Navrongo (Ghana)	96	1	NTS-DBLa-CIDRa-DBLd-CIDRb-DBLg-DBLg	1	0.0001
High transmission	Navrongo (Ghana)	96	1	NTS-DBLa-CIDRa-DBLd-CIDRb-DBLg-DBLz	14	0.0015
High transmission	Navrongo (Ghana)	96	1	NTS-DBLa-CIDRa-DBLd-CIDRb-DBLg-DBLz-DBLe	19	0.0021
High transmission	Navrongo (Ghana)	96	1	NTS-DBLa-CIDRa-DBLd-CIDRb-DBLg-DBLz-DBLe-DBLe	1	0.0001
High transmission	Navrongo (Ghana)	96	1	NTS-DBLa-CIDRa-DBLd-CIDRb-DBLz-DBLe	29	0.0032
High transmission	Navrongo (Ghana)	96	1	NTS-DBLa-CIDRa-DBLd-CIDRd	25	0.0027
High transmission	Navrongo (Ghana)	96	1	NTS-DBLa-CIDRa-DBLd-CIDRd-DBLb-DBLg	2	0.0002
High transmission	Navrongo (Ghana)	96	1	NTS-DBLa-CIDRa-DBLd-CIDRd-DBLe-DBLe-DBLe	1	0.0001
High transmission	Navrongo (Ghana)	96	1	NTS-DBLa-CIDRa-DBLd-CIDRd-DBLg-DBLz	1	0.0001
High transmission	Navrongo (Ghana)	96	1	NTS-DBLa-CIDRa-DBLd-CIDRd-DBLz-DBLe	2	0.0002
High transmission	Navrongo (Ghana)	96	1	NTS-DBLa-CIDRa-DBLd-CIDRg	1291	0.1409
High transmission	Navrongo (Ghana)	96	1	NTS-DBLa-CIDRa-DBLd-CIDRg-DBLb-DBLg	1	0.0001
High transmission	Navrongo (Ghana)	96	1	NTS-DBLa-CIDRa-DBLd-CIDRg-DBLe	38	0.0041
High transmission	Navrongo (Ghana)	96	1	NTS-DBLa-CIDRa-DBLd-CIDRg-DBLe-DBLe	10	0.0011
High transmission	Navrongo (Ghana)	96	1	NTS-DBLa-CIDRa-DBLd-CIDRg-DBLe-DBLe-DBLe	19	0.0021
High transmission	Navrongo (Ghana)	96	1	NTS-DBLa-CIDRa-DBLd-CIDRg-DBLe-DBLg	2	0.0002
High transmission	Navrongo (Ghana)	96	1	NTS-DBLa-CIDRa-DBLd-CIDRg-DBLe-DBLz-DBLe	17	0.0019
High transmission	Navrongo (Ghana)	96	1	NTS-DBLa-CIDRa-DBLd-CIDRg-DBLg	10	0.0011
High transmission	Navrongo (Ghana)	96	1	NTS-DBLa-CIDRa-DBLd-CIDRg-DBLg-DBLe-DBLe	3	0.0003
High transmission	Navrongo (Ghana)	96	1	NTS-DBLa-CIDRa-DBLd-CIDRg-DBLg-DBLz	20	0.0022
High transmission	Navrongo (Ghana)	96	1	NTS-DBLa-CIDRa-DBLd-CIDRg-DBLg-DBLz-DBLe	3	0.0003
High transmission	Navrongo (Ghana)	96	1	NTS-DBLa-CIDRa-DBLd-CIDRg-DBLz-DBLe	152	0.0166
High transmission	Navrongo (Ghana)	96	1	NTS-DBLa-CIDRa-DBLd-CIDRg-DBLz-DBLe-DBLe	1	0.0001
High transmission	Navrongo (Ghana)	96	1	NTS-DBLa-CIDRa-DBLe	8	0.0009
High transmission	Navrongo (Ghana)	96	1	NTS-DBLa-CIDRa-DBLe-DBLe	8	0.0009
High transmission	Navrongo (Ghana)	96	1	NTS-DBLa-CIDRa-DBLe-DBLe-DBLe	59	0.0064
High transmission	Navrongo (Ghana)	96	1	NTS-DBLa-CIDRa-DBLe-DBLz-DBLe	14	0.0015
High transmission	Navrongo (Ghana)	96	1	NTS-DBLa-CIDRa-DBLg	6	0.0007
High transmission	Navrongo (Ghana)	96	1	NTS-DBLa-CIDRa-DBLg-DBLd-CIDRb	96	0.0105
High transmission	Navrongo (Ghana)	96	1	NTS-DBLa-CIDRa-DBLg-DBLd-CIDRb-DBLb	1	0.0001
High transmission	Navrongo (Ghana)	96	1	NTS-DBLa-CIDRa-DBLg-DBLd-CIDRb-DBLb-DBLg	10	0.0011
High transmission	Navrongo (Ghana)	96	1	NTS-DBLa-CIDRa-DBLg-DBLd-CIDRb-DBLb-DBLg-DBLe	9	0.001
High transmission	Navrongo (Ghana)	96	1	NTS-DBLa-CIDRa-DBLg-DBLd-CIDRb-DBLe	2	0.0002
High transmission	Navrongo (Ghana)	96	1	NTS-DBLa-CIDRa-DBLg-DBLd-CIDRb-DBLe-DBLe	1	0.0001
High transmission	Navrongo (Ghana)	96	1	NTS-DBLa-CIDRa-DBLg-DBLd-CIDRb-DBLe-DBLe-DBLe	1	0.0001
High transmission	Navrongo (Ghana)	96	1	NTS-DBLa-CIDRa-DBLg-DBLd-CIDRb-DBLe-DBLz	1	0.0001
High transmission	Navrongo (Ghana)	96	1	NTS-DBLa-CIDRa-DBLg-DBLd-CIDRb-DBLe-DBLz-DBLe	2	0.0002
High transmission	Navrongo (Ghana)	96	1	NTS-DBLa-CIDRa-DBLg-DBLd-CIDRb-DBLg	2	0.0002
High transmission	Navrongo (Ghana)	96	1	NTS-DBLa-CIDRa-DBLg-DBLd-CIDRb-DBLz-DBLe	3	0.0003
High transmission	Navrongo (Ghana)	96	1	NTS-DBLa-CIDRa-DBLg-DBLd-CIDRd-DBLb-DBLg	1	0.0001
High transmission	Navrongo (Ghana)	96	1	NTS-DBLa-CIDRa-DBLg-DBLd-CIDRg	27	0.0029
High transmission	Navrongo (Ghana)	96	1	NTS-DBLa-CIDRa-DBLg-DBLd-CIDRg-DBLb-DBLe	1	0.0001
High transmission	Navrongo (Ghana)	96	1	NTS-DBLa-CIDRa-DBLg-DBLd-CIDRg-DBLb-DBLg	1	0.0001
High transmission	Navrongo (Ghana)	96	1	NTS-DBLa-CIDRa-DBLg-DBLd-CIDRg-DBLe	1	0.0001
High transmission	Navrongo (Ghana)	96	1	NTS-DBLa-CIDRa-DBLg-DBLd-CIDRg-DBLe-DBLe-DBLe	2	0.0002
High transmission	Navrongo (Ghana)	96	1	NTS-DBLa-CIDRa-DBLg-DBLd-CIDRg-DBLe-DBLz-DBLe	7	0.0008
High transmission	Navrongo (Ghana)	96	1	NTS-DBLa-CIDRa-DBLg-DBLd-CIDRg-DBLz-DBLe	13	0.0014
High transmission	Navrongo (Ghana)	96	1	NTS-DBLa-CIDRa-DBLg-DBLe-DBLe	3	0.0003
High transmission	Navrongo (Ghana)	96	1	NTS-DBLa-CIDRa-DBLg-DBLe-DBLz-DBLe	1	0.0001
High transmission	Navrongo (Ghana)	96	1	NTS-DBLa-CIDRa-DBLg-DBLg-CIDRg-DBLe-DBLz-DBLe	1	0.0001
High transmission	Navrongo (Ghana)	96	1	NTS-DBLa-CIDRa-DBLg-DBLg-DBLd-CIDRb	3	0.0003
High transmission	Navrongo (Ghana)	96	1	NTS-DBLa-CIDRa-DBLg-DBLg-DBLd-CIDRd	1	0.0001
High transmission	Navrongo (Ghana)	96	1	NTS-DBLa-CIDRa-DBLg-DBLg-DBLd-CIDRd-DBLe	1	0.0001
High transmission	Navrongo (Ghana)	96	1	NTS-DBLa-CIDRa-DBLg-DBLg-DBLd-CIDRg	4	0.0004
High transmission	Navrongo (Ghana)	96	1	NTS-DBLa-CIDRa-DBLg-DBLg-DBLe-DBLd-CIDRb	1	0.0001
High transmission	Navrongo (Ghana)	96	1	NTS-DBLa-CIDRa-DBLg-DBLg-DBLg	1	0.0001
High transmission	Navrongo (Ghana)	96	1	NTS-DBLa-CIDRa-DBLg-DBLg-DBLz	1	0.0001
High transmission	Navrongo (Ghana)	96	1	NTS-DBLa-CIDRa-DBLg-DBLg-DBLz-DBLe	6	0.0007
High transmission	Navrongo (Ghana)	96	1	NTS-DBLa-CIDRa-DBLg-DBLz	23	0.0025
High transmission	Navrongo (Ghana)	96	1	NTS-DBLa-CIDRa-DBLg-DBLz-DBLe	87	0.0095
High transmission	Navrongo (Ghana)	96	1	NTS-DBLa-CIDRa-DBLg-DBLz-DBLe-DBLe	6	0.0007
High transmission	Navrongo (Ghana)	96	1	NTS-DBLa-CIDRa-DBLpam1-DBLb-DBLd-CIDRb	3	0.0003
High transmission	Navrongo (Ghana)	96	1	NTS-DBLa-CIDRa-DBLpam1-DBLg-DBLg	1	0.0001
High transmission	Navrongo (Ghana)	96	1	NTS-DBLa-CIDRa-DBLpam1-DBLg-DBLg-CIDRb	1	0.0001
High transmission	Navrongo (Ghana)	96	1	NTS-DBLa-CIDRa-DBLpam3-DBLd-CIDRb	1	0.0001
High transmission	Navrongo (Ghana)	96	1	NTS-DBLa-CIDRa-DBLz-DBLe	1	0.0001
High transmission	Navrongo (Ghana)	96	1	NTS-DBLa-CIDRa-Duffy_binding_like-DBLd-CIDRb	10	0.0011
High transmission	Navrongo (Ghana)	96	1	NTS-DBLa-CIDRa-Duffy_binding_like-DBLd-CIDRb-DBLg	1	0.0001
High transmission	Navrongo (Ghana)	96	1	NTS-DBLa-CIDRa-Duffy_binding_like-DBLd-CIDRg	2	0.0002
High transmission	Navrongo (Ghana)	96	1	NTS-DBLa-CIDRb-DBLb-DBLd-CIDRb	1	0.0001
High transmission	Navrongo (Ghana)	96	1	NTS-DBLa-CIDRb-DBLb-DBLg	2	0.0002
High transmission	Navrongo (Ghana)	96	1	NTS-DBLa-CIDRb-DBLb-DBLg-DBLd-CIDRb	2	0.0002
High transmission	Navrongo (Ghana)	96	1	NTS-DBLa-CIDRb-DBLb-DBLg-DBLd-CIDRb-DBLb-DBLg	4	0.0004
High transmission	Navrongo (Ghana)	96	1	NTS-DBLa-CIDRb-DBLb-DBLg-DBLd-CIDRb-DBLe-DBLz-DBLe	1	0.0001
High transmission	Navrongo (Ghana)	96	1	NTS-DBLa-CIDRb-DBLb-DBLg-DBLd-CIDRb-DBLz-DBLe	1	0.0001
High transmission	Navrongo (Ghana)	96	1	NTS-DBLa-CIDRb-DBLb-DBLg-DBLd-CIDRg-DBLz-DBLe	1	0.0001
High transmission	Navrongo (Ghana)	96	1	NTS-DBLa-CIDRb-DBLb-DBLg-DBLg	2	0.0002
High transmission	Navrongo (Ghana)	96	1	NTS-DBLa-CIDRb-DBLb-DBLg-DBLz-DBLe	1	0.0001
High transmission	Navrongo (Ghana)	96	1	NTS-DBLa-CIDRb-DBLd-CIDRb-DBLb-DBLg	1	0.0001
High transmission	Navrongo (Ghana)	96	1	NTS-DBLa-CIDRb-DBLg-DBLd-CIDRb-DBLb	1	0.0001
High transmission	Navrongo (Ghana)	96	1	NTS-DBLa-CIDRb-DBLg-DBLd-CIDRb-DBLb-DBLd-CIDRb	1	0.0001
High transmission	Navrongo (Ghana)	96	1	NTS-DBLa-CIDRb-DBLg-DBLd-CIDRb-DBLz-DBLe	1	0.0001
High transmission	Navrongo (Ghana)	96	1	NTS-DBLa-CIDRb-DBLg-DBLd-CIDRg-DBLe-DBLz	3	0.0003
High transmission	Navrongo (Ghana)	96	1	NTS-DBLa-CIDRb-DBLg-DBLd-CIDRg-DBLe-DBLz-DBLe	4	0.0004
High transmission	Navrongo (Ghana)	96	1	NTS-DBLa-CIDRb-DBLg-DBLd-CIDRg-DBLg-DBLz	1	0.0001
High transmission	Navrongo (Ghana)	96	1	NTS-DBLa-CIDRb-DBLg-DBLd-CIDRg-DBLz-DBLe-DBLe	1	0.0001
High transmission	Navrongo (Ghana)	96	1	NTS-DBLa-CIDRb-DBLg-DBLe-DBLe-DBLz-DBLe	1	0.0001
High transmission	Navrongo (Ghana)	96	1	NTS-DBLa-CIDRb-DBLg-DBLe-DBLz-DBLe	33	0.0036
High transmission	Navrongo (Ghana)	96	1	NTS-DBLa-CIDRb-DBLg-DBLe-DBLz-DBLe-DBLe	1	0.0001
High transmission	Navrongo (Ghana)	96	1	NTS-DBLa-CIDRb-DBLg-DBLg-DBLd-CIDRb	1	0.0001
High transmission	Navrongo (Ghana)	96	1	NTS-DBLa-CIDRb-DBLg-DBLg-DBLg	2	0.0002
High transmission	Navrongo (Ghana)	96	1	NTS-DBLa-CIDRd-DBLb-DBLb-DBLd-CIDRb	1	0.0001
High transmission	Navrongo (Ghana)	96	1	NTS-DBLa-CIDRd-DBLb-DBLd-CIDRb	4	0.0004
High transmission	Navrongo (Ghana)	96	1	NTS-DBLa-CIDRd-DBLb-DBLd-CIDRb-DBLb	1	0.0001
High transmission	Navrongo (Ghana)	96	1	NTS-DBLa-CIDRd-DBLb-DBLd-CIDRb-DBLb-DBLg	1	0.0001
High transmission	Navrongo (Ghana)	96	1	NTS-DBLa-CIDRd-DBLb-DBLg	1	0.0001
High transmission	Navrongo (Ghana)	96	1	NTS-DBLa-CIDRd-DBLb-DBLg-DBLb-DBLd-CIDRb	1	0.0001
High transmission	Navrongo (Ghana)	96	1	NTS-DBLa-CIDRd-DBLb-DBLg-DBLd-CIDRb	5	0.0005
High transmission	Navrongo (Ghana)	96	1	NTS-DBLa-CIDRd-DBLb-DBLg-DBLd-CIDRb-DBLb-DBLg	6	0.0007
High transmission	Navrongo (Ghana)	96	1	NTS-DBLa-CIDRd-DBLb-DBLg-DBLd-CIDRb-DBLz-DBLe	1	0.0001
High transmission	Navrongo (Ghana)	96	1	NTS-DBLa-CIDRd-DBLb-DBLg-DBLd-CIDRd-DBLb-DBLg	1	0.0001
High transmission	Navrongo (Ghana)	96	1	NTS-DBLa-CIDRd-DBLb-DBLg-DBLd-CIDRg	1	0.0001
High transmission	Navrongo (Ghana)	96	1	NTS-DBLa-CIDRd-DBLb-DBLg-DBLd-CIDRg-DBLe-DBLz-DBLe	1	0.0001
High transmission	Navrongo (Ghana)	96	1	NTS-DBLa-CIDRd-DBLb-DBLg-DBLd-CIDRg-DBLz-DBLe	2	0.0002
High transmission	Navrongo (Ghana)	96	1	NTS-DBLa-CIDRd-DBLb-DBLg-DBLe	1	0.0001
High transmission	Navrongo (Ghana)	96	1	NTS-DBLa-CIDRd-DBLb-DBLg-DBLe-DBLd-CIDRb	2	0.0002
High transmission	Navrongo (Ghana)	96	1	NTS-DBLa-CIDRd-DBLb-DBLg-DBLe-DBLd-CIDRg	4	0.0004
High transmission	Navrongo (Ghana)	96	1	NTS-DBLa-CIDRd-DBLb-DBLg-DBLe-DBLz-DBLe	1	0.0001
High transmission	Navrongo (Ghana)	96	1	NTS-DBLa-CIDRd-DBLb-DBLg-DBLg	11	0.0012
High transmission	Navrongo (Ghana)	96	1	NTS-DBLa-CIDRd-DBLb-DBLg-DBLg-DBLg	1	0.0001
High transmission	Navrongo (Ghana)	96	1	NTS-DBLa-CIDRd-DBLb-DBLg-DBLg-DBLz	1	0.0001
High transmission	Navrongo (Ghana)	96	1	NTS-DBLa-CIDRd-DBLb-DBLg-DBLz-DBLe	1	0.0001
High transmission	Navrongo (Ghana)	96	1	NTS-DBLa-CIDRd-DBLg-DBLb-DBLd-CIDRb	4	0.0004
High transmission	Navrongo (Ghana)	96	1	NTS-DBLa-CIDRd-DBLg-DBLd-CIDRb-DBLb	7	0.0008
High transmission	Navrongo (Ghana)	96	1	NTS-DBLa-CIDRd-DBLg-DBLd-CIDRb-DBLb-DBLg-DBLe	1	0.0001
High transmission	Navrongo (Ghana)	96	1	NTS-DBLa-CIDRd-DBLg-DBLd-CIDRg-DBLb	2	0.0002
High transmission	Navrongo (Ghana)	96	1	NTS-DBLa-CIDRd-DBLg-DBLd-CIDRg-DBLg-DBLz	1	0.0001
High transmission	Navrongo (Ghana)	96	1	NTS-DBLa-CIDRd-DBLg-DBLe-DBLz-DBLe	4	0.0004
High transmission	Navrongo (Ghana)	96	1	NTS-DBLa-CIDRd-DBLg-DBLg	1	0.0001
High transmission	Navrongo (Ghana)	96	1	NTS-DBLa-CIDRd-DBLg-DBLg-DBLd-CIDRb	2	0.0002
High transmission	Navrongo (Ghana)	96	1	NTS-DBLa-CIDRd-DBLg-DBLg-DBLg	2	0.0002
High transmission	Navrongo (Ghana)	96	1	NTS-DBLa-CIDRg-DBLb-DBLb	1	0.0001
High transmission	Navrongo (Ghana)	96	1	NTS-DBLa-CIDRg-DBLb-DBLb-DBLd-CIDRg	1	0.0001
High transmission	Navrongo (Ghana)	96	1	NTS-DBLa-CIDRg-DBLb-DBLb-DBLg	1	0.0001
High transmission	Navrongo (Ghana)	96	1	NTS-DBLa-CIDRg-DBLb-DBLb-DBLg-CIDRb	1	0.0001
High transmission	Navrongo (Ghana)	96	1	NTS-DBLa-CIDRg-DBLb-DBLd-CIDRb-DBLb	1	0.0001
High transmission	Navrongo (Ghana)	96	1	NTS-DBLa-CIDRg-DBLb-DBLd-CIDRd-DBLb	1	0.0001
High transmission	Navrongo (Ghana)	96	1	NTS-DBLa-CIDRg-DBLb-DBLg	1	0.0001
High transmission	Navrongo (Ghana)	96	1	NTS-DBLa-CIDRg-DBLb-DBLg-DBLd-CIDRb	3	0.0003
High transmission	Navrongo (Ghana)	96	1	NTS-DBLa-CIDRg-DBLb-DBLg-DBLd-CIDRb-DBLb	2	0.0002
High transmission	Navrongo (Ghana)	96	1	NTS-DBLa-CIDRg-DBLb-DBLg-DBLd-CIDRb-DBLb-DBLg	1	0.0001
High transmission	Navrongo (Ghana)	96	1	NTS-DBLa-CIDRg-DBLb-DBLg-DBLd-CIDRb-DBLz-DBLe	1	0.0001
High transmission	Navrongo (Ghana)	96	1	NTS-DBLa-CIDRg-DBLb-DBLg-DBLd-CIDRd-DBLb-DBLg	2	0.0002
High transmission	Navrongo (Ghana)	96	1	NTS-DBLa-CIDRg-DBLb-DBLg-DBLd-CIDRg-DBLb	1	0.0001
High transmission	Navrongo (Ghana)	96	1	NTS-DBLa-CIDRg-DBLb-DBLg-DBLd-CIDRg-DBLz	1	0.0001
High transmission	Navrongo (Ghana)	96	1	NTS-DBLa-CIDRg-DBLb-DBLg-DBLd-CIDRg-DBLz-DBLe	3	0.0003
High transmission	Navrongo (Ghana)	96	1	NTS-DBLa-CIDRg-DBLb-DBLg-DBLg-DBLd-CIDRb	1	0.0001
High transmission	Navrongo (Ghana)	96	1	NTS-DBLa-CIDRg-DBLb-DBLg-DBLg-DBLd-CIDRg-DBLz-DBLe	1	0.0001
High transmission	Navrongo (Ghana)	96	1	NTS-DBLa-CIDRg-DBLb-DBLg-DBLg-DBLg	1	0.0001
High transmission	Navrongo (Ghana)	96	1	NTS-DBLa-CIDRg-DBLb-DBLg-DBLg-DBLg-DBLg	1	0.0001
High transmission	Navrongo (Ghana)	96	1	NTS-DBLa-CIDRg-DBLb-DBLg-DBLg-DBLz	4	0.0004
High transmission	Navrongo (Ghana)	96	1	NTS-DBLa-CIDRg-DBLb-DBLg-DBLz-DBLe	2	0.0002
High transmission	Navrongo (Ghana)	96	1	NTS-DBLa-CIDRg-DBLd-CIDRb-DBLb-DBLg	1	0.0001
High transmission	Navrongo (Ghana)	96	1	NTS-DBLa-CIDRg-DBLg-CIDRg-DBLz-DBLe-DBLe	1	0.0001
High transmission	Navrongo (Ghana)	96	1	NTS-DBLa-CIDRg-DBLg-DBLb-DBLd-CIDRb	1	0.0001
High transmission	Navrongo (Ghana)	96	1	NTS-DBLa-CIDRg-DBLg-DBLb-DBLg	1	0.0001
High transmission	Navrongo (Ghana)	96	1	NTS-DBLa-CIDRg-DBLg-DBLd-CIDRb-DBLb	11	0.0012
High transmission	Navrongo (Ghana)	96	1	NTS-DBLa-CIDRg-DBLg-DBLd-CIDRb-DBLb-DBLb-DBLd-CIDRb	1	0.0001
High transmission	Navrongo (Ghana)	96	1	NTS-DBLa-CIDRg-DBLg-DBLd-CIDRb-DBLb-DBLe	3	0.0003
High transmission	Navrongo (Ghana)	96	1	NTS-DBLa-CIDRg-DBLg-DBLd-CIDRb-DBLb-DBLg	3	0.0003
High transmission	Navrongo (Ghana)	96	1	NTS-DBLa-CIDRg-DBLg-DBLd-CIDRb-DBLb-DBLg-DBLd-CIDRb	1	0.0001
High transmission	Navrongo (Ghana)	96	1	NTS-DBLa-CIDRg-DBLg-DBLd-CIDRb-DBLe-DBLe	1	0.0001
High transmission	Navrongo (Ghana)	96	1	NTS-DBLa-CIDRg-DBLg-DBLd-CIDRg-DBLb	1	0.0001
High transmission	Navrongo (Ghana)	96	1	NTS-DBLa-CIDRg-DBLg-DBLd-CIDRg-DBLb-DBLg	1	0.0001
High transmission	Navrongo (Ghana)	96	1	NTS-DBLa-CIDRg-DBLg-DBLd-CIDRg-DBLe-DBLe-DBLe	2	0.0002
High transmission	Navrongo (Ghana)	96	1	NTS-DBLa-CIDRg-DBLg-DBLd-CIDRg-DBLe-DBLz-DBLe	3	0.0003
High transmission	Navrongo (Ghana)	96	1	NTS-DBLa-CIDRg-DBLg-DBLd-CIDRg-DBLg-DBLz	1	0.0001
High transmission	Navrongo (Ghana)	96	1	NTS-DBLa-CIDRg-DBLg-DBLd-CIDRg-DBLz-DBLe	1	0.0001
High transmission	Navrongo (Ghana)	96	1	NTS-DBLa-CIDRg-DBLg-DBLe-DBLe-DBLz-DBLe	12	0.0013
High transmission	Navrongo (Ghana)	96	1	NTS-DBLa-CIDRg-DBLg-DBLe-DBLe-DBLz-DBLe-DBLe	1	0.0001
High transmission	Navrongo (Ghana)	96	1	NTS-DBLa-CIDRg-DBLg-DBLe-DBLz-DBLe	23	0.0025
High transmission	Navrongo (Ghana)	96	1	NTS-DBLa-CIDRg-DBLg-DBLg-CIDRg-DBLe-DBLz-DBLe	1	0.0001
High transmission	Navrongo (Ghana)	96	1	NTS-DBLa-CIDRg-DBLg-DBLz-DBLe-DBLe	1	0.0001
High transmission	Navrongo (Ghana)	96	1	NTS-DBLa-DBLb-DBLd-CIDRb	1	0.0001
High transmission	Navrongo (Ghana)	96	1	NTS-DBLa-DBLb-DBLd-CIDRb-DBLb	1	0.0001
High transmission	Navrongo (Ghana)	96	1	NTS-DBLa-DBLb-DBLd-CIDRg-DBLg-DBLz-DBLe	1	0.0001
High transmission	Navrongo (Ghana)	96	1	NTS-DBLa-DBLb-DBLg-DBLd-CIDRb	1	0.0001
High transmission	Navrongo (Ghana)	96	1	NTS-DBLa-DBLb-DBLg-DBLd-CIDRb-DBLg	1	0.0001
High transmission	Navrongo (Ghana)	96	1	NTS-DBLa-DBLb-DBLg-DBLz	1	0.0001
High transmission	Navrongo (Ghana)	96	1	NTS-DBLa-DBLb-DBLz-DBLe-CIDRb	1	0.0001
High transmission	Navrongo (Ghana)	96	1	NTS-DBLa-DBLd-CIDRb	28	0.0031
High transmission	Navrongo (Ghana)	96	1	NTS-DBLa-DBLd-CIDRb-DBLb-DBLg	1	0.0001
High transmission	Navrongo (Ghana)	96	1	NTS-DBLa-DBLd-CIDRb-DBLg-DBLz-DBLe	1	0.0001
High transmission	Navrongo (Ghana)	96	1	NTS-DBLa-DBLd-CIDRg	9	0.001
High transmission	Navrongo (Ghana)	96	1	NTS-DBLa-DBLd-CIDRg-DBLe	2	0.0002
High transmission	Navrongo (Ghana)	96	1	NTS-DBLa-DBLg-DBLd-CIDRb	1	0.0001
High transmission	Navrongo (Ghana)	96	1	NTS-DBLa-DBLg-DBLd-CIDRg-DBLe-DBLz-DBLe	1	0.0001
High transmission	Navrongo (Ghana)	96	1	NTS-DBLa-DBLg-DBLz-DBLe	3	0.0003
High transmission	Navrongo (Ghana)	96	2	NTS-DBLa-CIDRa	57	0.0149
High transmission	Navrongo (Ghana)	96	2	NTS-DBLa-CIDRa-CIDRb	16	0.0042
High transmission	Navrongo (Ghana)	96	2	NTS-DBLa-CIDRa-CIDRg	2	0.0005
High transmission	Navrongo (Ghana)	96	2	NTS-DBLa-CIDRa-CIDRg-DBLe-DBLz	2	0.0005
High transmission	Navrongo (Ghana)	96	2	NTS-DBLa-CIDRa-CIDRg-DBLg-DBLz-DBLe	1	0.0003
High transmission	Navrongo (Ghana)	96	2	NTS-DBLa-CIDRa-DBLb	9	0.0024
High transmission	Navrongo (Ghana)	96	2	NTS-DBLa-CIDRa-DBLb-CIDRb	2	0.0005
High transmission	Navrongo (Ghana)	96	2	NTS-DBLa-CIDRa-DBLb-CIDRd	1	0.0003
High transmission	Navrongo (Ghana)	96	2	NTS-DBLa-CIDRa-DBLb-DBLb-CIDRg	1	0.0003
High transmission	Navrongo (Ghana)	96	2	NTS-DBLa-CIDRa-DBLb-DBLb-DBLb-DBLd-CIDRb	2	0.0005
High transmission	Navrongo (Ghana)	96	2	NTS-DBLa-CIDRa-DBLb-DBLb-DBLb-DBLd-CIDRg-DBLz-DBLe	1	0.0003
High transmission	Navrongo (Ghana)	96	2	NTS-DBLa-CIDRa-DBLb-DBLb-DBLd-CIDRb	17	0.0044
High transmission	Navrongo (Ghana)	96	2	NTS-DBLa-CIDRa-DBLb-DBLb-DBLd-CIDRd	3	0.0008
High transmission	Navrongo (Ghana)	96	2	NTS-DBLa-CIDRa-DBLb-DBLb-DBLd-CIDRg	2	0.0005
High transmission	Navrongo (Ghana)	96	2	NTS-DBLa-CIDRa-DBLb-DBLb-DBLe-CIDRb	1	0.0003
High transmission	Navrongo (Ghana)	96	2	NTS-DBLa-CIDRa-DBLb-DBLb-DBLe-DBLd-CIDRb	1	0.0003
High transmission	Navrongo (Ghana)	96	2	NTS-DBLa-CIDRa-DBLb-DBLb-DBLe-DBLd-CIDRg	1	0.0003
High transmission	Navrongo (Ghana)	96	2	NTS-DBLa-CIDRa-DBLb-DBLb-DBLg	1	0.0003
High transmission	Navrongo (Ghana)	96	2	NTS-DBLa-CIDRa-DBLb-DBLb-DBLg-DBLd-CIDRb	6	0.0016
High transmission	Navrongo (Ghana)	96	2	NTS-DBLa-CIDRa-DBLb-DBLb-DBLg-DBLd-CIDRd	1	0.0003
High transmission	Navrongo (Ghana)	96	2	NTS-DBLa-CIDRa-DBLb-DBLb-DBLg-DBLd-CIDRg	1	0.0003
High transmission	Navrongo (Ghana)	96	2	NTS-DBLa-CIDRa-DBLb-DBLb-DBLg-DBLg	1	0.0003
High transmission	Navrongo (Ghana)	96	2	NTS-DBLa-CIDRa-DBLb-DBLb-DBLg-DBLg-DBLd-CIDRb	4	0.001
High transmission	Navrongo (Ghana)	96	2	NTS-DBLa-CIDRa-DBLb-DBLd	1	0.0003
High transmission	Navrongo (Ghana)	96	2	NTS-DBLa-CIDRa-DBLb-DBLd-CIDRb	101	0.0264
High transmission	Navrongo (Ghana)	96	2	NTS-DBLa-CIDRa-DBLb-DBLd-CIDRb-DBLg	1	0.0003
High transmission	Navrongo (Ghana)	96	2	NTS-DBLa-CIDRa-DBLb-DBLd-CIDRb-DBLg-DBLe-DBLe	1	0.0003
High transmission	Navrongo (Ghana)	96	2	NTS-DBLa-CIDRa-DBLb-DBLd-CIDRb-DBLg-DBLz	14	0.0037
High transmission	Navrongo (Ghana)	96	2	NTS-DBLa-CIDRa-DBLb-DBLd-CIDRb-DBLg-DBLz-DBLe	3	0.0008
High transmission	Navrongo (Ghana)	96	2	NTS-DBLa-CIDRa-DBLb-DBLd-CIDRb-DBLz-DBLe	1	0.0003
High transmission	Navrongo (Ghana)	96	2	NTS-DBLa-CIDRa-DBLb-DBLd-CIDRd	2	0.0005
High transmission	Navrongo (Ghana)	96	2	NTS-DBLa-CIDRa-DBLb-DBLd-CIDRd-DBLg-DBLz	2	0.0005
High transmission	Navrongo (Ghana)	96	2	NTS-DBLa-CIDRa-DBLb-DBLd-CIDRd-DBLg-DBLz-DBLe	1	0.0003
High transmission	Navrongo (Ghana)	96	2	NTS-DBLa-CIDRa-DBLb-DBLd-CIDRd-DBLz-DBLe	1	0.0003
High transmission	Navrongo (Ghana)	96	2	NTS-DBLa-CIDRa-DBLb-DBLd-CIDRg	27	0.0071
High transmission	Navrongo (Ghana)	96	2	NTS-DBLa-CIDRa-DBLb-DBLd-CIDRg-DBLe	1	0.0003
High transmission	Navrongo (Ghana)	96	2	NTS-DBLa-CIDRa-DBLb-DBLd-CIDRg-DBLe-DBLe-DBLe	1	0.0003
High transmission	Navrongo (Ghana)	96	2	NTS-DBLa-CIDRa-DBLb-DBLd-CIDRg-DBLe-DBLz	1	0.0003
High transmission	Navrongo (Ghana)	96	2	NTS-DBLa-CIDRa-DBLb-DBLd-CIDRg-DBLe-DBLz-DBLe	2	0.0005
High transmission	Navrongo (Ghana)	96	2	NTS-DBLa-CIDRa-DBLb-DBLd-CIDRg-DBLg-DBLz	19	0.005
High transmission	Navrongo (Ghana)	96	2	NTS-DBLa-CIDRa-DBLb-DBLd-CIDRg-DBLz-DBLe	4	0.001
High transmission	Navrongo (Ghana)	96	2	NTS-DBLa-CIDRa-DBLb-DBLe	6	0.0016
High transmission	Navrongo (Ghana)	96	2	NTS-DBLa-CIDRa-DBLb-DBLe-DBLd-CIDRb-DBLe-DBLe	3	0.0008
High transmission	Navrongo (Ghana)	96	2	NTS-DBLa-CIDRa-DBLb-DBLe-DBLd-CIDRg-DBLe-DBLe	1	0.0003
High transmission	Navrongo (Ghana)	96	2	NTS-DBLa-CIDRa-DBLb-DBLe-DBLe-DBLe	1	0.0003
High transmission	Navrongo (Ghana)	96	2	NTS-DBLa-CIDRa-DBLb-DBLg	114	0.0298
High transmission	Navrongo (Ghana)	96	2	NTS-DBLa-CIDRa-DBLb-DBLg-CIDRb-DBLe	1	0.0003
High transmission	Navrongo (Ghana)	96	2	NTS-DBLa-CIDRa-DBLb-DBLg-CIDRg-DBLe-DBLe	1	0.0003
High transmission	Navrongo (Ghana)	96	2	NTS-DBLa-CIDRa-DBLb-DBLg-CIDRg-DBLe-DBLe-DBLe	1	0.0003
High transmission	Navrongo (Ghana)	96	2	NTS-DBLa-CIDRa-DBLb-DBLg-DBLb-DBLd-CIDRb	1	0.0003
High transmission	Navrongo (Ghana)	96	2	NTS-DBLa-CIDRa-DBLb-DBLg-DBLd-CIDRb	132	0.0345
High transmission	Navrongo (Ghana)	96	2	NTS-DBLa-CIDRa-DBLb-DBLg-DBLd-CIDRb-DBLb	1	0.0003
High transmission	Navrongo (Ghana)	96	2	NTS-DBLa-CIDRa-DBLb-DBLg-DBLd-CIDRb-DBLb-DBLg	12	0.0031
High transmission	Navrongo (Ghana)	96	2	NTS-DBLa-CIDRa-DBLb-DBLg-DBLd-CIDRb-DBLe	1	0.0003
High transmission	Navrongo (Ghana)	96	2	NTS-DBLa-CIDRa-DBLb-DBLg-DBLd-CIDRb-DBLe-DBLe	1	0.0003
High transmission	Navrongo (Ghana)	96	2	NTS-DBLa-CIDRa-DBLb-DBLg-DBLd-CIDRb-DBLe-DBLe-DBLe	7	0.0018
High transmission	Navrongo (Ghana)	96	2	NTS-DBLa-CIDRa-DBLb-DBLg-DBLd-CIDRb-DBLe-DBLz	2	0.0005
High transmission	Navrongo (Ghana)	96	2	NTS-DBLa-CIDRa-DBLb-DBLg-DBLd-CIDRb-DBLe-DBLz-DBLe	6	0.0016
High transmission	Navrongo (Ghana)	96	2	NTS-DBLa-CIDRa-DBLb-DBLg-DBLd-CIDRb-DBLg	3	0.0008
High transmission	Navrongo (Ghana)	96	2	NTS-DBLa-CIDRa-DBLb-DBLg-DBLd-CIDRb-DBLz-DBLe	1	0.0003
High transmission	Navrongo (Ghana)	96	2	NTS-DBLa-CIDRa-DBLb-DBLg-DBLd-CIDRd	4	0.001
High transmission	Navrongo (Ghana)	96	2	NTS-DBLa-CIDRa-DBLb-DBLg-DBLd-CIDRd-DBLb-DBLg	1	0.0003
High transmission	Navrongo (Ghana)	96	2	NTS-DBLa-CIDRa-DBLb-DBLg-DBLd-CIDRd-DBLe-DBLe	1	0.0003
High transmission	Navrongo (Ghana)	96	2	NTS-DBLa-CIDRa-DBLb-DBLg-DBLd-CIDRd-DBLe-DBLe-DBLe	1	0.0003
High transmission	Navrongo (Ghana)	96	2	NTS-DBLa-CIDRa-DBLb-DBLg-DBLd-CIDRd-DBLz-DBLe	1	0.0003
High transmission	Navrongo (Ghana)	96	2	NTS-DBLa-CIDRa-DBLb-DBLg-DBLd-CIDRg	29	0.0076
High transmission	Navrongo (Ghana)	96	2	NTS-DBLa-CIDRa-DBLb-DBLg-DBLd-CIDRg-DBLe	2	0.0005
High transmission	Navrongo (Ghana)	96	2	NTS-DBLa-CIDRa-DBLb-DBLg-DBLd-CIDRg-DBLe-DBLe-DBLe	11	0.0029
High transmission	Navrongo (Ghana)	96	2	NTS-DBLa-CIDRa-DBLb-DBLg-DBLd-CIDRg-DBLe-DBLz-DBLe	2	0.0005
High transmission	Navrongo (Ghana)	96	2	NTS-DBLa-CIDRa-DBLb-DBLg-DBLd-CIDRg-DBLz-DBLe	11	0.0029
High transmission	Navrongo (Ghana)	96	2	NTS-DBLa-CIDRa-DBLb-DBLg-DBLd-CIDRg-DBLz-DBLe-DBLe	1	0.0003
High transmission	Navrongo (Ghana)	96	2	NTS-DBLa-CIDRa-DBLb-DBLg-DBLe	4	0.001
High transmission	Navrongo (Ghana)	96	2	NTS-DBLa-CIDRa-DBLb-DBLg-DBLe-DBLd-CIDRb	1	0.0003
High transmission	Navrongo (Ghana)	96	2	NTS-DBLa-CIDRa-DBLb-DBLg-DBLe-DBLe	15	0.0039
High transmission	Navrongo (Ghana)	96	2	NTS-DBLa-CIDRa-DBLb-DBLg-DBLg	11	0.0029
High transmission	Navrongo (Ghana)	96	2	NTS-DBLa-CIDRa-DBLb-DBLg-DBLg-CIDRb	2	0.0005
High transmission	Navrongo (Ghana)	96	2	NTS-DBLa-CIDRa-DBLb-DBLg-DBLg-DBLd-CIDRb	36	0.0094
High transmission	Navrongo (Ghana)	96	2	NTS-DBLa-CIDRa-DBLb-DBLg-DBLg-DBLd-CIDRb-DBLb-DBLg	2	0.0005
High transmission	Navrongo (Ghana)	96	2	NTS-DBLa-CIDRa-DBLb-DBLg-DBLg-DBLd-CIDRd	1	0.0003
High transmission	Navrongo (Ghana)	96	2	NTS-DBLa-CIDRa-DBLb-DBLg-DBLg-DBLd-CIDRg	11	0.0029
High transmission	Navrongo (Ghana)	96	2	NTS-DBLa-CIDRa-DBLb-DBLg-DBLg-DBLd-CIDRg-DBLz-DBLe	2	0.0005
High transmission	Navrongo (Ghana)	96	2	NTS-DBLa-CIDRa-DBLb-DBLg-DBLg-DBLd-DBLz-DBLe	1	0.0003
High transmission	Navrongo (Ghana)	96	2	NTS-DBLa-CIDRa-DBLb-DBLg-DBLg-DBLg	3	0.0008
High transmission	Navrongo (Ghana)	96	2	NTS-DBLa-CIDRa-DBLb-DBLg-DBLg-DBLg-DBLd-CIDRb	5	0.0013
High transmission	Navrongo (Ghana)	96	2	NTS-DBLa-CIDRa-DBLb-DBLg-DBLg-DBLg-DBLd-CIDRg-DBLz-DBLe	1	0.0003
High transmission	Navrongo (Ghana)	96	2	NTS-DBLa-CIDRa-DBLb-DBLg-DBLg-DBLg-DBLg-DBLd-CIDRb	1	0.0003
High transmission	Navrongo (Ghana)	96	2	NTS-DBLa-CIDRa-DBLb-DBLg-DBLg-DBLg-DBLz-DBLe	2	0.0005
High transmission	Navrongo (Ghana)	96	2	NTS-DBLa-CIDRa-DBLb-DBLg-DBLg-DBLz-DBLe	8	0.0021
High transmission	Navrongo (Ghana)	96	2	NTS-DBLa-CIDRa-DBLb-DBLg-DBLz	73	0.0191
High transmission	Navrongo (Ghana)	96	2	NTS-DBLa-CIDRa-DBLb-DBLg-DBLz-DBLe	81	0.0212
High transmission	Navrongo (Ghana)	96	2	NTS-DBLa-CIDRa-DBLb-DBLg-DBLz-DBLe-DBLd-CIDRb	1	0.0003
High transmission	Navrongo (Ghana)	96	2	NTS-DBLa-CIDRa-DBLb-DBLg-DBLz-DBLe-DBLe	5	0.0013
High transmission	Navrongo (Ghana)	96	2	NTS-DBLa-CIDRa-DBLb-DBLz-DBLe	8	0.0021
High transmission	Navrongo (Ghana)	96	2	NTS-DBLa-CIDRa-DBLb-DBLz-DBLe-DBLd-CIDRb	5	0.0013
High transmission	Navrongo (Ghana)	96	2	NTS-DBLa-CIDRa-DBLb-DBLz-DBLe-DBLd-CIDRg	2	0.0005
High transmission	Navrongo (Ghana)	96	2	NTS-DBLa-CIDRa-DBLd	10	0.0026
High transmission	Navrongo (Ghana)	96	2	NTS-DBLa-CIDRa-DBLd-CIDRb	1803	0.4715
High transmission	Navrongo (Ghana)	96	2	NTS-DBLa-CIDRa-DBLd-CIDRb-DBLb-DBLg	11	0.0029
High transmission	Navrongo (Ghana)	96	2	NTS-DBLa-CIDRa-DBLd-CIDRb-DBLe	8	0.0021
High transmission	Navrongo (Ghana)	96	2	NTS-DBLa-CIDRa-DBLd-CIDRb-DBLe-DBLe	2	0.0005
High transmission	Navrongo (Ghana)	96	2	NTS-DBLa-CIDRa-DBLd-CIDRb-DBLe-DBLg	2	0.0005
High transmission	Navrongo (Ghana)	96	2	NTS-DBLa-CIDRa-DBLd-CIDRb-DBLe-DBLz-DBLe	5	0.0013
High transmission	Navrongo (Ghana)	96	2	NTS-DBLa-CIDRa-DBLd-CIDRb-DBLg	19	0.005
High transmission	Navrongo (Ghana)	96	2	NTS-DBLa-CIDRa-DBLd-CIDRb-DBLg-DBLz	2	0.0005
High transmission	Navrongo (Ghana)	96	2	NTS-DBLa-CIDRa-DBLd-CIDRb-DBLg-DBLz-DBLe	3	0.0008
High transmission	Navrongo (Ghana)	96	2	NTS-DBLa-CIDRa-DBLd-CIDRb-DBLz-DBLe	11	0.0029
High transmission	Navrongo (Ghana)	96	2	NTS-DBLa-CIDRa-DBLd-CIDRd	6	0.0016
High transmission	Navrongo (Ghana)	96	2	NTS-DBLa-CIDRa-DBLd-CIDRd-DBLe-DBLe	1	0.0003
High transmission	Navrongo (Ghana)	96	2	NTS-DBLa-CIDRa-DBLd-CIDRd-DBLe-DBLz-DBLe	1	0.0003
High transmission	Navrongo (Ghana)	96	2	NTS-DBLa-CIDRa-DBLd-CIDRg	475	0.1242
High transmission	Navrongo (Ghana)	96	2	NTS-DBLa-CIDRa-DBLd-CIDRg-DBLe	5	0.0013
High transmission	Navrongo (Ghana)	96	2	NTS-DBLa-CIDRa-DBLd-CIDRg-DBLe-DBLe-DBLe	10	0.0026
High transmission	Navrongo (Ghana)	96	2	NTS-DBLa-CIDRa-DBLd-CIDRg-DBLe-DBLg	1	0.0003
High transmission	Navrongo (Ghana)	96	2	NTS-DBLa-CIDRa-DBLd-CIDRg-DBLe-DBLz-DBLe	3	0.0008
High transmission	Navrongo (Ghana)	96	2	NTS-DBLa-CIDRa-DBLd-CIDRg-DBLg	3	0.0008
High transmission	Navrongo (Ghana)	96	2	NTS-DBLa-CIDRa-DBLd-CIDRg-DBLg-DBLz	5	0.0013
High transmission	Navrongo (Ghana)	96	2	NTS-DBLa-CIDRa-DBLd-CIDRg-DBLg-DBLz-DBLe	7	0.0018
High transmission	Navrongo (Ghana)	96	2	NTS-DBLa-CIDRa-DBLd-CIDRg-DBLz-DBLe	85	0.0222
High transmission	Navrongo (Ghana)	96	2	NTS-DBLa-CIDRa-DBLe	4	0.001
High transmission	Navrongo (Ghana)	96	2	NTS-DBLa-CIDRa-DBLe-DBLe	2	0.0005
High transmission	Navrongo (Ghana)	96	2	NTS-DBLa-CIDRa-DBLe-DBLe-DBLe	19	0.005
High transmission	Navrongo (Ghana)	96	2	NTS-DBLa-CIDRa-DBLe-DBLz-DBLe	5	0.0013
High transmission	Navrongo (Ghana)	96	2	NTS-DBLa-CIDRa-DBLg	3	0.0008
High transmission	Navrongo (Ghana)	96	2	NTS-DBLa-CIDRa-DBLg-DBLd-CIDRb	32	0.0084
High transmission	Navrongo (Ghana)	96	2	NTS-DBLa-CIDRa-DBLg-DBLd-CIDRb-DBLb	2	0.0005
High transmission	Navrongo (Ghana)	96	2	NTS-DBLa-CIDRa-DBLg-DBLd-CIDRb-DBLb-DBLe-DBLz	2	0.0005
High transmission	Navrongo (Ghana)	96	2	NTS-DBLa-CIDRa-DBLg-DBLd-CIDRb-DBLb-DBLg	5	0.0013
High transmission	Navrongo (Ghana)	96	2	NTS-DBLa-CIDRa-DBLg-DBLd-CIDRb-DBLb-DBLg-DBLe	1	0.0003
High transmission	Navrongo (Ghana)	96	2	NTS-DBLa-CIDRa-DBLg-DBLd-CIDRb-DBLb-DBLg-DBLz	1	0.0003
High transmission	Navrongo (Ghana)	96	2	NTS-DBLa-CIDRa-DBLg-DBLd-CIDRb-DBLe	1	0.0003
High transmission	Navrongo (Ghana)	96	2	NTS-DBLa-CIDRa-DBLg-DBLd-CIDRb-DBLe-DBLe	2	0.0005
High transmission	Navrongo (Ghana)	96	2	NTS-DBLa-CIDRa-DBLg-DBLd-CIDRb-DBLe-DBLg	1	0.0003
High transmission	Navrongo (Ghana)	96	2	NTS-DBLa-CIDRa-DBLg-DBLd-CIDRb-DBLe-DBLz	3	0.0008
High transmission	Navrongo (Ghana)	96	2	NTS-DBLa-CIDRa-DBLg-DBLd-CIDRb-DBLg	3	0.0008
High transmission	Navrongo (Ghana)	96	2	NTS-DBLa-CIDRa-DBLg-DBLd-CIDRb-DBLz-DBLe	1	0.0003
High transmission	Navrongo (Ghana)	96	2	NTS-DBLa-CIDRa-DBLg-DBLd-CIDRg	4	0.001
High transmission	Navrongo (Ghana)	96	2	NTS-DBLa-CIDRa-DBLg-DBLd-CIDRg-DBLe-DBLe	1	0.0003
High transmission	Navrongo (Ghana)	96	2	NTS-DBLa-CIDRa-DBLg-DBLd-CIDRg-DBLe-DBLz-DBLe	1	0.0003
High transmission	Navrongo (Ghana)	96	2	NTS-DBLa-CIDRa-DBLg-DBLd-CIDRg-DBLz-DBLe	6	0.0016
High transmission	Navrongo (Ghana)	96	2	NTS-DBLa-CIDRa-DBLg-DBLe-DBLe	2	0.0005
High transmission	Navrongo (Ghana)	96	2	NTS-DBLa-CIDRa-DBLg-DBLg-CIDRb	1	0.0003
High transmission	Navrongo (Ghana)	96	2	NTS-DBLa-CIDRa-DBLg-DBLg-DBLd-CIDRb	7	0.0018
High transmission	Navrongo (Ghana)	96	2	NTS-DBLa-CIDRa-DBLg-DBLg-DBLd-CIDRg	3	0.0008
High transmission	Navrongo (Ghana)	96	2	NTS-DBLa-CIDRa-DBLg-DBLg-DBLe	1	0.0003
High transmission	Navrongo (Ghana)	96	2	NTS-DBLa-CIDRa-DBLg-DBLz	17	0.0044
High transmission	Navrongo (Ghana)	96	2	NTS-DBLa-CIDRa-DBLg-DBLz-DBLe	40	0.0105
High transmission	Navrongo (Ghana)	96	2	NTS-DBLa-CIDRa-DBLg-DBLz-DBLe-DBLe	1	0.0003
High transmission	Navrongo (Ghana)	96	2	NTS-DBLa-CIDRa-Duffy_binding_like-DBLd	1	0.0003
High transmission	Navrongo (Ghana)	96	2	NTS-DBLa-CIDRa-Duffy_binding_like-DBLd-CIDRb	5	0.0013
High transmission	Navrongo (Ghana)	96	2	NTS-DBLa-CIDRa-Duffy_binding_like-DBLd-CIDRb-DBLz-DBLe	1	0.0003
High transmission	Navrongo (Ghana)	96	2	NTS-DBLa-CIDRa-Duffy_binding_like-DBLd-CIDRd	1	0.0003
High transmission	Navrongo (Ghana)	96	2	NTS-DBLa-CIDRb-DBLb-DBLb	1	0.0003
High transmission	Navrongo (Ghana)	96	2	NTS-DBLa-CIDRb-DBLb-DBLb-DBLg-DBLd-CIDRb	1	0.0003
High transmission	Navrongo (Ghana)	96	2	NTS-DBLa-CIDRb-DBLb-DBLg-DBLd-CIDRb	4	0.001
High transmission	Navrongo (Ghana)	96	2	NTS-DBLa-CIDRb-DBLb-DBLg-DBLd-CIDRb-DBLb-DBLg	1	0.0003
High transmission	Navrongo (Ghana)	96	2	NTS-DBLa-CIDRb-DBLb-DBLg-DBLd-CIDRg	2	0.0005
High transmission	Navrongo (Ghana)	96	2	NTS-DBLa-CIDRb-DBLb-DBLg-DBLd-CIDRg-DBLz-DBLe	1	0.0003
High transmission	Navrongo (Ghana)	96	2	NTS-DBLa-CIDRb-DBLb-DBLg-DBLg	3	0.0008
High transmission	Navrongo (Ghana)	96	2	NTS-DBLa-CIDRb-DBLg-DBLd-CIDRb	1	0.0003
High transmission	Navrongo (Ghana)	96	2	NTS-DBLa-CIDRb-DBLg-DBLd-CIDRb-DBLb	1	0.0003
High transmission	Navrongo (Ghana)	96	2	NTS-DBLa-CIDRb-DBLg-DBLd-CIDRb-DBLb-DBLg	2	0.0005
High transmission	Navrongo (Ghana)	96	2	NTS-DBLa-CIDRb-DBLg-DBLd-CIDRg-DBLe-DBLe-DBLe	2	0.0005
High transmission	Navrongo (Ghana)	96	2	NTS-DBLa-CIDRb-DBLg-DBLe-DBLz-DBLe	25	0.0065
High transmission	Navrongo (Ghana)	96	2	NTS-DBLa-CIDRb-DBLg-DBLe-DBLz-DBLe-DBLe	2	0.0005
High transmission	Navrongo (Ghana)	96	2	NTS-DBLa-CIDRb-DBLg-DBLz-DBLe-DBLe	1	0.0003
High transmission	Navrongo (Ghana)	96	2	NTS-DBLa-CIDRd-DBLb-DBLb	2	0.0005
High transmission	Navrongo (Ghana)	96	2	NTS-DBLa-CIDRd-DBLb-DBLd-CIDRb	2	0.0005
High transmission	Navrongo (Ghana)	96	2	NTS-DBLa-CIDRd-DBLb-DBLd-CIDRg-DBLz-DBLe	1	0.0003
High transmission	Navrongo (Ghana)	96	2	NTS-DBLa-CIDRd-DBLb-DBLg	1	0.0003
High transmission	Navrongo (Ghana)	96	2	NTS-DBLa-CIDRd-DBLb-DBLg-DBLd-CIDRb	1	0.0003
High transmission	Navrongo (Ghana)	96	2	NTS-DBLa-CIDRd-DBLb-DBLg-DBLd-CIDRb-DBLb-DBLe	1	0.0003
High transmission	Navrongo (Ghana)	96	2	NTS-DBLa-CIDRd-DBLb-DBLg-DBLd-CIDRb-DBLb-DBLg	10	0.0026
High transmission	Navrongo (Ghana)	96	2	NTS-DBLa-CIDRd-DBLb-DBLg-DBLd-CIDRb-DBLb-DBLg-DBLz	1	0.0003
High transmission	Navrongo (Ghana)	96	2	NTS-DBLa-CIDRd-DBLb-DBLg-DBLd-CIDRg-DBLe-DBLz-DBLe	1	0.0003
High transmission	Navrongo (Ghana)	96	2	NTS-DBLa-CIDRd-DBLb-DBLg-DBLd-CIDRg-DBLg-DBLe	1	0.0003
High transmission	Navrongo (Ghana)	96	2	NTS-DBLa-CIDRd-DBLb-DBLg-DBLd-CIDRg-DBLz-DBLe	5	0.0013
High transmission	Navrongo (Ghana)	96	2	NTS-DBLa-CIDRd-DBLb-DBLg-DBLe-DBLd-CIDRb	3	0.0008
High transmission	Navrongo (Ghana)	96	2	NTS-DBLa-CIDRd-DBLb-DBLg-DBLe-DBLd-CIDRg	2	0.0005
High transmission	Navrongo (Ghana)	96	2	NTS-DBLa-CIDRd-DBLb-DBLg-DBLe-DBLg	1	0.0003
High transmission	Navrongo (Ghana)	96	2	NTS-DBLa-CIDRd-DBLb-DBLg-DBLg	17	0.0044
High transmission	Navrongo (Ghana)	96	2	NTS-DBLa-CIDRd-DBLb-DBLg-DBLg-DBLg	1	0.0003
High transmission	Navrongo (Ghana)	96	2	NTS-DBLa-CIDRd-DBLb-DBLg-DBLz-DBLe	2	0.0005
High transmission	Navrongo (Ghana)	96	2	NTS-DBLa-CIDRd-DBLg-DBLb-DBLd-CIDRb	2	0.0005
High transmission	Navrongo (Ghana)	96	2	NTS-DBLa-CIDRd-DBLg-DBLd-CIDRb	1	0.0003
High transmission	Navrongo (Ghana)	96	2	NTS-DBLa-CIDRd-DBLg-DBLd-CIDRb-DBLb	7	0.0018
High transmission	Navrongo (Ghana)	96	2	NTS-DBLa-CIDRd-DBLg-DBLd-CIDRb-DBLb-DBLg	2	0.0005
High transmission	Navrongo (Ghana)	96	2	NTS-DBLa-CIDRd-DBLg-DBLd-CIDRg-DBLe-DBLz-DBLe	1	0.0003
High transmission	Navrongo (Ghana)	96	2	NTS-DBLa-CIDRd-DBLg-DBLd-CIDRg-DBLz-DBLe	2	0.0005
High transmission	Navrongo (Ghana)	96	2	NTS-DBLa-CIDRd-DBLg-DBLg	1	0.0003
High transmission	Navrongo (Ghana)	96	2	NTS-DBLa-CIDRd-DBLg-DBLg-DBLd-CIDRb	4	0.001
High transmission	Navrongo (Ghana)	96	2	NTS-DBLa-CIDRd-DBLg-DBLg-DBLg	2	0.0005
High transmission	Navrongo (Ghana)	96	2	NTS-DBLa-CIDRg-DBLb-DBLd-CIDRb-DBLb	2	0.0005
High transmission	Navrongo (Ghana)	96	2	NTS-DBLa-CIDRg-DBLb-DBLd-CIDRb-DBLb-DBLg	2	0.0005
High transmission	Navrongo (Ghana)	96	2	NTS-DBLa-CIDRg-DBLb-DBLd-CIDRd-DBLb	1	0.0003
High transmission	Navrongo (Ghana)	96	2	NTS-DBLa-CIDRg-DBLb-DBLd-CIDRd-DBLb-DBLe	1	0.0003
High transmission	Navrongo (Ghana)	96	2	NTS-DBLa-CIDRg-DBLb-DBLg-DBLd-CIDRb	1	0.0003
High transmission	Navrongo (Ghana)	96	2	NTS-DBLa-CIDRg-DBLb-DBLg-DBLd-CIDRb-DBLb	2	0.0005
High transmission	Navrongo (Ghana)	96	2	NTS-DBLa-CIDRg-DBLb-DBLg-DBLd-CIDRb-DBLb-DBLg	1	0.0003
High transmission	Navrongo (Ghana)	96	2	NTS-DBLa-CIDRg-DBLb-DBLg-DBLd-CIDRd-DBLb	1	0.0003
High transmission	Navrongo (Ghana)	96	2	NTS-DBLa-CIDRg-DBLb-DBLg-DBLd-CIDRg-DBLz-DBLe	4	0.001
High transmission	Navrongo (Ghana)	96	2	NTS-DBLa-CIDRg-DBLb-DBLg-DBLe-DBLd-CIDRb	1	0.0003
High transmission	Navrongo (Ghana)	96	2	NTS-DBLa-CIDRg-DBLb-DBLg-DBLg	1	0.0003
High transmission	Navrongo (Ghana)	96	2	NTS-DBLa-CIDRg-DBLb-DBLg-DBLz-DBLe	2	0.0005
High transmission	Navrongo (Ghana)	96	2	NTS-DBLa-CIDRg-DBLd-CIDRb-DBLb	1	0.0003
High transmission	Navrongo (Ghana)	96	2	NTS-DBLa-CIDRg-DBLd-CIDRd-DBLb-DBLg	2	0.0005
High transmission	Navrongo (Ghana)	96	2	NTS-DBLa-CIDRg-DBLg-CIDRg-DBLe-DBLe-DBLe	2	0.0005
High transmission	Navrongo (Ghana)	96	2	NTS-DBLa-CIDRg-DBLg-DBLd-CIDRb	1	0.0003
High transmission	Navrongo (Ghana)	96	2	NTS-DBLa-CIDRg-DBLg-DBLd-CIDRb-DBLb	14	0.0037
High transmission	Navrongo (Ghana)	96	2	NTS-DBLa-CIDRg-DBLg-DBLd-CIDRb-DBLb-DBLg	4	0.001
High transmission	Navrongo (Ghana)	96	2	NTS-DBLa-CIDRg-DBLg-DBLd-CIDRb-DBLb-DBLg-DBLe	1	0.0003
High transmission	Navrongo (Ghana)	96	2	NTS-DBLa-CIDRg-DBLg-DBLd-CIDRb-DBLe-DBLz-DBLe	1	0.0003
High transmission	Navrongo (Ghana)	96	2	NTS-DBLa-CIDRg-DBLg-DBLd-CIDRg-DBLe-DBLe-DBLe	1	0.0003
High transmission	Navrongo (Ghana)	96	2	NTS-DBLa-CIDRg-DBLg-DBLd-CIDRg-DBLe-DBLz-DBLe	3	0.0008
High transmission	Navrongo (Ghana)	96	2	NTS-DBLa-CIDRg-DBLg-DBLd-CIDRg-DBLg-DBLz	1	0.0003
High transmission	Navrongo (Ghana)	96	2	NTS-DBLa-CIDRg-DBLg-DBLd-CIDRg-DBLz-DBLe	1	0.0003
High transmission	Navrongo (Ghana)	96	2	NTS-DBLa-CIDRg-DBLg-DBLe-DBLe-DBLz-DBLe	9	0.0024
High transmission	Navrongo (Ghana)	96	2	NTS-DBLa-CIDRg-DBLg-DBLe-DBLe-DBLz-DBLe-DBLe	1	0.0003
High transmission	Navrongo (Ghana)	96	2	NTS-DBLa-CIDRg-DBLg-DBLe-DBLz-DBLe	12	0.0031
High transmission	Navrongo (Ghana)	96	2	NTS-DBLa-CIDRg-DBLg-DBLe-DBLz-DBLe-DBLe	1	0.0003
High transmission	Navrongo (Ghana)	96	2	NTS-DBLa-CIDRg-DBLg-DBLg-DBLd-CIDRb	1	0.0003
High transmission	Navrongo (Ghana)	96	2	NTS-DBLa-CIDRg-DBLg-DBLz-DBLe-DBLe	2	0.0005
High transmission	Navrongo (Ghana)	96	2	NTS-DBLa-DBLb-DBLd-CIDRb-DBLg-DBLz	1	0.0003
High transmission	Navrongo (Ghana)	96	2	NTS-DBLa-DBLb-DBLg-DBLd-CIDRg	1	0.0003
High transmission	Navrongo (Ghana)	96	2	NTS-DBLa-DBLd-CIDRb	5	0.0013
High transmission	Navrongo (Ghana)	96	2	NTS-DBLa-DBLd-CIDRg	3	0.0008
High transmission	Navrongo (Ghana)	96	2	NTS-DBLa-DBLd-CIDRg-DBLg-DBLe-DBLe	2	0.0005
High transmission	Navrongo (Ghana)	96	2	NTS-DBLa-DBLg-DBLe-DBLz-DBLe	1	0.0003
High transmission	Navrongo (Ghana)	96	3	NTS-DBLa-CIDRa	18	0.0092
High transmission	Navrongo (Ghana)	96	3	NTS-DBLa-CIDRa-CIDRb	10	0.0051
High transmission	Navrongo (Ghana)	96	3	NTS-DBLa-CIDRa-CIDRb-DBLb	1	0.0005
High transmission	Navrongo (Ghana)	96	3	NTS-DBLa-CIDRa-CIDRg	2	0.001
High transmission	Navrongo (Ghana)	96	3	NTS-DBLa-CIDRa-DBLb	9	0.0046
High transmission	Navrongo (Ghana)	96	3	NTS-DBLa-CIDRa-DBLb-CIDRg-DBLg-DBLz	1	0.0005
High transmission	Navrongo (Ghana)	96	3	NTS-DBLa-CIDRa-DBLb-DBLb	1	0.0005
High transmission	Navrongo (Ghana)	96	3	NTS-DBLa-CIDRa-DBLb-DBLb-DBLb-DBLd-CIDRb	2	0.001
High transmission	Navrongo (Ghana)	96	3	NTS-DBLa-CIDRa-DBLb-DBLb-DBLd-CIDRb	23	0.0118
High transmission	Navrongo (Ghana)	96	3	NTS-DBLa-CIDRa-DBLb-DBLb-DBLd-CIDRg	3	0.0015
High transmission	Navrongo (Ghana)	96	3	NTS-DBLa-CIDRa-DBLb-DBLb-DBLe-DBLd-CIDRb	2	0.001
High transmission	Navrongo (Ghana)	96	3	NTS-DBLa-CIDRa-DBLb-DBLb-DBLg	1	0.0005
High transmission	Navrongo (Ghana)	96	3	NTS-DBLa-CIDRa-DBLb-DBLb-DBLg-DBLd-CIDRb	7	0.0036
High transmission	Navrongo (Ghana)	96	3	NTS-DBLa-CIDRa-DBLb-DBLb-DBLg-DBLe-DBLd-CIDRb	2	0.001
High transmission	Navrongo (Ghana)	96	3	NTS-DBLa-CIDRa-DBLb-DBLb-DBLg-DBLg	1	0.0005
High transmission	Navrongo (Ghana)	96	3	NTS-DBLa-CIDRa-DBLb-DBLb-DBLg-DBLg-CIDRb	1	0.0005
High transmission	Navrongo (Ghana)	96	3	NTS-DBLa-CIDRa-DBLb-DBLb-DBLg-DBLg-DBLd-CIDRb	14	0.0072
High transmission	Navrongo (Ghana)	96	3	NTS-DBLa-CIDRa-DBLb-DBLd-CIDRb	41	0.0211
High transmission	Navrongo (Ghana)	96	3	NTS-DBLa-CIDRa-DBLb-DBLd-CIDRb-DBLe-DBLz	1	0.0005
High transmission	Navrongo (Ghana)	96	3	NTS-DBLa-CIDRa-DBLb-DBLd-CIDRb-DBLg	1	0.0005
High transmission	Navrongo (Ghana)	96	3	NTS-DBLa-CIDRa-DBLb-DBLd-CIDRb-DBLg-DBLz	13	0.0067
High transmission	Navrongo (Ghana)	96	3	NTS-DBLa-CIDRa-DBLb-DBLd-CIDRb-DBLg-DBLz-DBLe	3	0.0015
High transmission	Navrongo (Ghana)	96	3	NTS-DBLa-CIDRa-DBLb-DBLd-CIDRb-DBLz-DBLe	2	0.001
High transmission	Navrongo (Ghana)	96	3	NTS-DBLa-CIDRa-DBLb-DBLd-CIDRd-DBLb	1	0.0005
High transmission	Navrongo (Ghana)	96	3	NTS-DBLa-CIDRa-DBLb-DBLd-CIDRd-DBLg-DBLz-DBLe	1	0.0005
High transmission	Navrongo (Ghana)	96	3	NTS-DBLa-CIDRa-DBLb-DBLd-CIDRg	17	0.0087
High transmission	Navrongo (Ghana)	96	3	NTS-DBLa-CIDRa-DBLb-DBLd-CIDRg-DBLe-DBLe-DBLe	4	0.0021
High transmission	Navrongo (Ghana)	96	3	NTS-DBLa-CIDRa-DBLb-DBLd-CIDRg-DBLg-DBLe-DBLe	1	0.0005
High transmission	Navrongo (Ghana)	96	3	NTS-DBLa-CIDRa-DBLb-DBLd-CIDRg-DBLg-DBLz	5	0.0026
High transmission	Navrongo (Ghana)	96	3	NTS-DBLa-CIDRa-DBLb-DBLd-CIDRg-DBLg-DBLz-DBLe	4	0.0021
High transmission	Navrongo (Ghana)	96	3	NTS-DBLa-CIDRa-DBLb-DBLd-CIDRg-DBLz-DBLe	3	0.0015
High transmission	Navrongo (Ghana)	96	3	NTS-DBLa-CIDRa-DBLb-DBLe	1	0.0005
High transmission	Navrongo (Ghana)	96	3	NTS-DBLa-CIDRa-DBLb-DBLe-CIDRb	1	0.0005
High transmission	Navrongo (Ghana)	96	3	NTS-DBLa-CIDRa-DBLb-DBLg	81	0.0416
High transmission	Navrongo (Ghana)	96	3	NTS-DBLa-CIDRa-DBLb-DBLg-CIDRb	1	0.0005
High transmission	Navrongo (Ghana)	96	3	NTS-DBLa-CIDRa-DBLb-DBLg-CIDRb-DBLz-DBLe	1	0.0005
High transmission	Navrongo (Ghana)	96	3	NTS-DBLa-CIDRa-DBLb-DBLg-CIDRg	1	0.0005
High transmission	Navrongo (Ghana)	96	3	NTS-DBLa-CIDRa-DBLb-DBLg-DBLb-DBLd-CIDRb	1	0.0005
High transmission	Navrongo (Ghana)	96	3	NTS-DBLa-CIDRa-DBLb-DBLg-DBLd-CIDRb	76	0.039
High transmission	Navrongo (Ghana)	96	3	NTS-DBLa-CIDRa-DBLb-DBLg-DBLd-CIDRb-DBLb	1	0.0005
High transmission	Navrongo (Ghana)	96	3	NTS-DBLa-CIDRa-DBLb-DBLg-DBLd-CIDRb-DBLb-DBLg	11	0.0056
High transmission	Navrongo (Ghana)	96	3	NTS-DBLa-CIDRa-DBLb-DBLg-DBLd-CIDRb-DBLe	1	0.0005
High transmission	Navrongo (Ghana)	96	3	NTS-DBLa-CIDRa-DBLb-DBLg-DBLd-CIDRb-DBLe-DBLe-DBLe	1	0.0005
High transmission	Navrongo (Ghana)	96	3	NTS-DBLa-CIDRa-DBLb-DBLg-DBLd-CIDRb-DBLg	1	0.0005
High transmission	Navrongo (Ghana)	96	3	NTS-DBLa-CIDRa-DBLb-DBLg-DBLd-CIDRb-DBLz-DBLe	1	0.0005
High transmission	Navrongo (Ghana)	96	3	NTS-DBLa-CIDRa-DBLb-DBLg-DBLd-CIDRd	2	0.001
High transmission	Navrongo (Ghana)	96	3	NTS-DBLa-CIDRa-DBLb-DBLg-DBLd-CIDRd-DBLb	1	0.0005
High transmission	Navrongo (Ghana)	96	3	NTS-DBLa-CIDRa-DBLb-DBLg-DBLd-CIDRd-DBLb-DBLg	1	0.0005
High transmission	Navrongo (Ghana)	96	3	NTS-DBLa-CIDRa-DBLb-DBLg-DBLd-CIDRg	37	0.019
High transmission	Navrongo (Ghana)	96	3	NTS-DBLa-CIDRa-DBLb-DBLg-DBLd-CIDRg-DBLb-DBLg	3	0.0015
High transmission	Navrongo (Ghana)	96	3	NTS-DBLa-CIDRa-DBLb-DBLg-DBLd-CIDRg-DBLe-DBLe	3	0.0015
High transmission	Navrongo (Ghana)	96	3	NTS-DBLa-CIDRa-DBLb-DBLg-DBLd-CIDRg-DBLe-DBLe-DBLe	8	0.0041
High transmission	Navrongo (Ghana)	96	3	NTS-DBLa-CIDRa-DBLb-DBLg-DBLd-CIDRg-DBLe-DBLz-DBLe	1	0.0005
High transmission	Navrongo (Ghana)	96	3	NTS-DBLa-CIDRa-DBLb-DBLg-DBLd-CIDRg-DBLz-DBLe	10	0.0051
High transmission	Navrongo (Ghana)	96	3	NTS-DBLa-CIDRa-DBLb-DBLg-DBLe	2	0.001
High transmission	Navrongo (Ghana)	96	3	NTS-DBLa-CIDRa-DBLb-DBLg-DBLe-DBLd-CIDRb	2	0.001
High transmission	Navrongo (Ghana)	96	3	NTS-DBLa-CIDRa-DBLb-DBLg-DBLe-DBLe	14	0.0072
High transmission	Navrongo (Ghana)	96	3	NTS-DBLa-CIDRa-DBLb-DBLg-DBLg	13	0.0067
High transmission	Navrongo (Ghana)	96	3	NTS-DBLa-CIDRa-DBLb-DBLg-DBLg-DBLb-DBLd-CIDRb	1	0.0005
High transmission	Navrongo (Ghana)	96	3	NTS-DBLa-CIDRa-DBLb-DBLg-DBLg-DBLd-CIDRb	31	0.0159
High transmission	Navrongo (Ghana)	96	3	NTS-DBLa-CIDRa-DBLb-DBLg-DBLg-DBLd-CIDRd	2	0.001
High transmission	Navrongo (Ghana)	96	3	NTS-DBLa-CIDRa-DBLb-DBLg-DBLg-DBLd-CIDRg	5	0.0026
High transmission	Navrongo (Ghana)	96	3	NTS-DBLa-CIDRa-DBLb-DBLg-DBLg-DBLe-DBLd-CIDRb	1	0.0005
High transmission	Navrongo (Ghana)	96	3	NTS-DBLa-CIDRa-DBLb-DBLg-DBLg-DBLg	3	0.0015
High transmission	Navrongo (Ghana)	96	3	NTS-DBLa-CIDRa-DBLb-DBLg-DBLg-DBLg-DBLd-CIDRb	3	0.0015
High transmission	Navrongo (Ghana)	96	3	NTS-DBLa-CIDRa-DBLb-DBLg-DBLg-DBLg-DBLd-CIDRg	1	0.0005
High transmission	Navrongo (Ghana)	96	3	NTS-DBLa-CIDRa-DBLb-DBLg-DBLg-DBLz-DBLe	6	0.0031
High transmission	Navrongo (Ghana)	96	3	NTS-DBLa-CIDRa-DBLb-DBLg-DBLz	45	0.0231
High transmission	Navrongo (Ghana)	96	3	NTS-DBLa-CIDRa-DBLb-DBLg-DBLz-DBLe	59	0.0303
High transmission	Navrongo (Ghana)	96	3	NTS-DBLa-CIDRa-DBLb-DBLg-DBLz-DBLe-DBLe	3	0.0015
High transmission	Navrongo (Ghana)	96	3	NTS-DBLa-CIDRa-DBLb-DBLz-DBLe	5	0.0026
High transmission	Navrongo (Ghana)	96	3	NTS-DBLa-CIDRa-DBLb-DBLz-DBLe-DBLd-CIDRb	2	0.001
High transmission	Navrongo (Ghana)	96	3	NTS-DBLa-CIDRa-DBLd	6	0.0031
High transmission	Navrongo (Ghana)	96	3	NTS-DBLa-CIDRa-DBLd-CIDRb	790	0.4058
High transmission	Navrongo (Ghana)	96	3	NTS-DBLa-CIDRa-DBLd-CIDRb-CIDRb	1	0.0005
High transmission	Navrongo (Ghana)	96	3	NTS-DBLa-CIDRa-DBLd-CIDRb-DBLb-DBLg	1	0.0005
High transmission	Navrongo (Ghana)	96	3	NTS-DBLa-CIDRa-DBLd-CIDRb-DBLe	3	0.0015
High transmission	Navrongo (Ghana)	96	3	NTS-DBLa-CIDRa-DBLd-CIDRb-DBLe-DBLe	1	0.0005
High transmission	Navrongo (Ghana)	96	3	NTS-DBLa-CIDRa-DBLd-CIDRb-DBLe-DBLe-DBLe	1	0.0005
High transmission	Navrongo (Ghana)	96	3	NTS-DBLa-CIDRa-DBLd-CIDRb-DBLe-DBLz-DBLe	1	0.0005
High transmission	Navrongo (Ghana)	96	3	NTS-DBLa-CIDRa-DBLd-CIDRb-DBLg	3	0.0015
High transmission	Navrongo (Ghana)	96	3	NTS-DBLa-CIDRa-DBLd-CIDRb-DBLg-DBLz	2	0.001
High transmission	Navrongo (Ghana)	96	3	NTS-DBLa-CIDRa-DBLd-CIDRb-DBLg-DBLz-DBLe	1	0.0005
High transmission	Navrongo (Ghana)	96	3	NTS-DBLa-CIDRa-DBLd-CIDRb-DBLz-DBLe	4	0.0021
High transmission	Navrongo (Ghana)	96	3	NTS-DBLa-CIDRa-DBLd-CIDRd	1	0.0005
High transmission	Navrongo (Ghana)	96	3	NTS-DBLa-CIDRa-DBLd-CIDRg	232	0.1192
High transmission	Navrongo (Ghana)	96	3	NTS-DBLa-CIDRa-DBLd-CIDRg-DBLb-DBLg	4	0.0021
High transmission	Navrongo (Ghana)	96	3	NTS-DBLa-CIDRa-DBLd-CIDRg-DBLe	2	0.001
High transmission	Navrongo (Ghana)	96	3	NTS-DBLa-CIDRa-DBLd-CIDRg-DBLe-DBLe-DBLe	2	0.001
High transmission	Navrongo (Ghana)	96	3	NTS-DBLa-CIDRa-DBLd-CIDRg-DBLe-DBLz-DBLe	3	0.0015
High transmission	Navrongo (Ghana)	96	3	NTS-DBLa-CIDRa-DBLd-CIDRg-DBLg-DBLz	1	0.0005
High transmission	Navrongo (Ghana)	96	3	NTS-DBLa-CIDRa-DBLd-CIDRg-DBLg-DBLz-DBLe	1	0.0005
High transmission	Navrongo (Ghana)	96	3	NTS-DBLa-CIDRa-DBLd-CIDRg-DBLz-DBLe	24	0.0123
High transmission	Navrongo (Ghana)	96	3	NTS-DBLa-CIDRa-DBLe-DBLe-DBLe	4	0.0021
High transmission	Navrongo (Ghana)	96	3	NTS-DBLa-CIDRa-DBLg	4	0.0021
High transmission	Navrongo (Ghana)	96	3	NTS-DBLa-CIDRa-DBLg-DBLd-CIDRb	12	0.0062
High transmission	Navrongo (Ghana)	96	3	NTS-DBLa-CIDRa-DBLg-DBLd-CIDRb-DBLb	5	0.0026
High transmission	Navrongo (Ghana)	96	3	NTS-DBLa-CIDRa-DBLg-DBLd-CIDRb-DBLb-DBLe	1	0.0005
High transmission	Navrongo (Ghana)	96	3	NTS-DBLa-CIDRa-DBLg-DBLd-CIDRb-DBLb-DBLg	11	0.0056
High transmission	Navrongo (Ghana)	96	3	NTS-DBLa-CIDRa-DBLg-DBLd-CIDRb-DBLe-DBLe	3	0.0015
High transmission	Navrongo (Ghana)	96	3	NTS-DBLa-CIDRa-DBLg-DBLd-CIDRb-DBLe-DBLz	1	0.0005
High transmission	Navrongo (Ghana)	96	3	NTS-DBLa-CIDRa-DBLg-DBLd-CIDRb-DBLe-DBLz-DBLe	1	0.0005
High transmission	Navrongo (Ghana)	96	3	NTS-DBLa-CIDRa-DBLg-DBLd-CIDRg	5	0.0026
High transmission	Navrongo (Ghana)	96	3	NTS-DBLa-CIDRa-DBLg-DBLd-CIDRg-DBLb	1	0.0005
High transmission	Navrongo (Ghana)	96	3	NTS-DBLa-CIDRa-DBLg-DBLd-CIDRg-DBLb-DBLg	1	0.0005
High transmission	Navrongo (Ghana)	96	3	NTS-DBLa-CIDRa-DBLg-DBLd-CIDRg-DBLe	1	0.0005
High transmission	Navrongo (Ghana)	96	3	NTS-DBLa-CIDRa-DBLg-DBLg-DBLb	1	0.0005
High transmission	Navrongo (Ghana)	96	3	NTS-DBLa-CIDRa-DBLg-DBLg-DBLd-CIDRb	1	0.0005
High transmission	Navrongo (Ghana)	96	3	NTS-DBLa-CIDRa-DBLg-DBLg-DBLg	3	0.0015
High transmission	Navrongo (Ghana)	96	3	NTS-DBLa-CIDRa-DBLg-DBLg-DBLz-DBLe	2	0.001
High transmission	Navrongo (Ghana)	96	3	NTS-DBLa-CIDRa-DBLg-DBLz	1	0.0005
High transmission	Navrongo (Ghana)	96	3	NTS-DBLa-CIDRa-DBLg-DBLz-DBLe	15	0.0077
High transmission	Navrongo (Ghana)	96	3	NTS-DBLa-CIDRa-DBLpam1-DBLb-DBLg-DBLd-CIDRb	1	0.0005
High transmission	Navrongo (Ghana)	96	3	NTS-DBLa-CIDRa-DBLpam1-DBLg-DBLg-DBLd-CIDRb	3	0.0015
High transmission	Navrongo (Ghana)	96	3	NTS-DBLa-CIDRa-DBLz-DBLe	2	0.001
High transmission	Navrongo (Ghana)	96	3	NTS-DBLa-CIDRb-DBLb-DBLg-DBLd-CIDRb-DBLb-DBLg	1	0.0005
High transmission	Navrongo (Ghana)	96	3	NTS-DBLa-CIDRb-DBLb-DBLg-DBLd-CIDRg	1	0.0005
High transmission	Navrongo (Ghana)	96	3	NTS-DBLa-CIDRb-DBLb-DBLg-DBLd-CIDRg-DBLz-DBLe	3	0.0015
High transmission	Navrongo (Ghana)	96	3	NTS-DBLa-CIDRb-DBLg-DBLd-CIDRb-DBLb	1	0.0005
High transmission	Navrongo (Ghana)	96	3	NTS-DBLa-CIDRb-DBLg-DBLd-CIDRb-DBLb-DBLg	1	0.0005
High transmission	Navrongo (Ghana)	96	3	NTS-DBLa-CIDRb-DBLg-DBLd-CIDRg-DBLe-DBLz-DBLe	3	0.0015
High transmission	Navrongo (Ghana)	96	3	NTS-DBLa-CIDRb-DBLg-DBLe	1	0.0005
High transmission	Navrongo (Ghana)	96	3	NTS-DBLa-CIDRb-DBLg-DBLe-DBLz-DBLe	16	0.0082
High transmission	Navrongo (Ghana)	96	3	NTS-DBLa-CIDRb-DBLg-DBLg	1	0.0005
High transmission	Navrongo (Ghana)	96	3	NTS-DBLa-CIDRb-DBLg-DBLg-DBLg	1	0.0005
High transmission	Navrongo (Ghana)	96	3	NTS-DBLa-CIDRb-DBLg-DBLz-DBLe	1	0.0005
High transmission	Navrongo (Ghana)	96	3	NTS-DBLa-CIDRb-DBLg-DBLz-DBLe-DBLe	2	0.001
High transmission	Navrongo (Ghana)	96	3	NTS-DBLa-CIDRd-DBLb-DBLb	1	0.0005
High transmission	Navrongo (Ghana)	96	3	NTS-DBLa-CIDRd-DBLb-DBLb-DBLd-CIDRb	1	0.0005
High transmission	Navrongo (Ghana)	96	3	NTS-DBLa-CIDRd-DBLb-DBLd-CIDRb	2	0.001
High transmission	Navrongo (Ghana)	96	3	NTS-DBLa-CIDRd-DBLb-DBLg	1	0.0005
High transmission	Navrongo (Ghana)	96	3	NTS-DBLa-CIDRd-DBLb-DBLg-CIDRb	1	0.0005
High transmission	Navrongo (Ghana)	96	3	NTS-DBLa-CIDRd-DBLb-DBLg-DBLd-CIDRb	5	0.0026
High transmission	Navrongo (Ghana)	96	3	NTS-DBLa-CIDRd-DBLb-DBLg-DBLd-CIDRb-DBLb-DBLg	11	0.0056
High transmission	Navrongo (Ghana)	96	3	NTS-DBLa-CIDRd-DBLb-DBLg-DBLd-CIDRg-DBLe-DBLz-DBLe	2	0.001
High transmission	Navrongo (Ghana)	96	3	NTS-DBLa-CIDRd-DBLb-DBLg-DBLd-CIDRg-DBLz-DBLe	1	0.0005
High transmission	Navrongo (Ghana)	96	3	NTS-DBLa-CIDRd-DBLb-DBLg-DBLg	7	0.0036
High transmission	Navrongo (Ghana)	96	3	NTS-DBLa-CIDRd-DBLb-Duffy_binding_like-DBLg-DBLd-CIDRb	1	0.0005
High transmission	Navrongo (Ghana)	96	3	NTS-DBLa-CIDRd-DBLg-DBLd-CIDRb-DBLb	7	0.0036
High transmission	Navrongo (Ghana)	96	3	NTS-DBLa-CIDRd-DBLg-DBLd-CIDRb-DBLb-DBLg	3	0.0015
High transmission	Navrongo (Ghana)	96	3	NTS-DBLa-CIDRd-DBLg-DBLd-CIDRg-DBLb	1	0.0005
High transmission	Navrongo (Ghana)	96	3	NTS-DBLa-CIDRd-DBLg-DBLd-CIDRg-DBLe-DBLz	3	0.0015
High transmission	Navrongo (Ghana)	96	3	NTS-DBLa-CIDRd-DBLg-DBLg	1	0.0005
High transmission	Navrongo (Ghana)	96	3	NTS-DBLa-CIDRd-DBLg-DBLg-DBLd-CIDRb	6	0.0031
High transmission	Navrongo (Ghana)	96	3	NTS-DBLa-CIDRd-DBLg-DBLg-DBLd-CIDRg	2	0.001
High transmission	Navrongo (Ghana)	96	3	NTS-DBLa-CIDRd-DBLg-DBLg-DBLg	5	0.0026
High transmission	Navrongo (Ghana)	96	3	NTS-DBLa-CIDRg-DBLb-DBLb-DBLd-CIDRb	1	0.0005
High transmission	Navrongo (Ghana)	96	3	NTS-DBLa-CIDRg-DBLb-DBLd-CIDRb	1	0.0005
High transmission	Navrongo (Ghana)	96	3	NTS-DBLa-CIDRg-DBLb-DBLg	1	0.0005
High transmission	Navrongo (Ghana)	96	3	NTS-DBLa-CIDRg-DBLb-DBLg-DBLd-CIDRb	1	0.0005
High transmission	Navrongo (Ghana)	96	3	NTS-DBLa-CIDRg-DBLb-DBLg-DBLd-CIDRb-DBLb-DBLg	1	0.0005
High transmission	Navrongo (Ghana)	96	3	NTS-DBLa-CIDRg-DBLb-DBLg-DBLd-CIDRb-DBLe-DBLe	1	0.0005
High transmission	Navrongo (Ghana)	96	3	NTS-DBLa-CIDRg-DBLb-DBLg-DBLd-CIDRg	1	0.0005
High transmission	Navrongo (Ghana)	96	3	NTS-DBLa-CIDRg-DBLb-DBLg-DBLe-DBLd-CIDRb	1	0.0005
High transmission	Navrongo (Ghana)	96	3	NTS-DBLa-CIDRg-DBLb-DBLg-DBLe-DBLd-CIDRg-DBLz-DBLe	1	0.0005
High transmission	Navrongo (Ghana)	96	3	NTS-DBLa-CIDRg-DBLb-DBLg-DBLg	3	0.0015
High transmission	Navrongo (Ghana)	96	3	NTS-DBLa-CIDRg-DBLb-DBLg-DBLg-DBLd-CIDRg-DBLz-DBLe	2	0.001
High transmission	Navrongo (Ghana)	96	3	NTS-DBLa-CIDRg-DBLb-DBLg-DBLg-DBLg-DBLg	3	0.0015
High transmission	Navrongo (Ghana)	96	3	NTS-DBLa-CIDRg-DBLb-DBLg-DBLg-DBLz	2	0.001
High transmission	Navrongo (Ghana)	96	3	NTS-DBLa-CIDRg-DBLg-DBLd-CIDRb-DBLb	14	0.0072
High transmission	Navrongo (Ghana)	96	3	NTS-DBLa-CIDRg-DBLg-DBLd-CIDRb-DBLb-DBLg	2	0.001
High transmission	Navrongo (Ghana)	96	3	NTS-DBLa-CIDRg-DBLg-DBLe-DBLz-DBLe	6	0.0031
High transmission	Navrongo (Ghana)	96	3	NTS-DBLa-CIDRg-DBLg-DBLg-DBLd-CIDRb	2	0.001
High transmission	Navrongo (Ghana)	96	3	NTS-DBLa-DBLb-DBLb-DBLd-CIDRb	1	0.0005
High transmission	Navrongo (Ghana)	96	3	NTS-DBLa-DBLb-DBLg-DBLd-CIDRb	1	0.0005
High transmission	Navrongo (Ghana)	96	3	NTS-DBLa-DBLb-DBLg-DBLz-DBLe	1	0.0005
High transmission	Navrongo (Ghana)	96	3	NTS-DBLa-DBLd-CIDRb	5	0.0026
High transmission	Navrongo (Ghana)	96	3	NTS-DBLa-DBLd-CIDRb-DBLe	2	0.001
High transmission	Navrongo (Ghana)	96	4	NTS-DBLa-CIDRa	15	0.0147
High transmission	Navrongo (Ghana)	96	4	NTS-DBLa-CIDRa-CIDRb	2	0.002
High transmission	Navrongo (Ghana)	96	4	NTS-DBLa-CIDRa-CIDRg	1	0.001
High transmission	Navrongo (Ghana)	96	4	NTS-DBLa-CIDRa-DBLb-CIDRg	1	0.001
High transmission	Navrongo (Ghana)	96	4	NTS-DBLa-CIDRa-DBLb-DBLb-CIDRg	1	0.001
High transmission	Navrongo (Ghana)	96	4	NTS-DBLa-CIDRa-DBLb-DBLb-DBLb-CIDRg	1	0.001
High transmission	Navrongo (Ghana)	96	4	NTS-DBLa-CIDRa-DBLb-DBLb-DBLb-DBLd-CIDRb	5	0.0049
High transmission	Navrongo (Ghana)	96	4	NTS-DBLa-CIDRa-DBLb-DBLb-DBLd-CIDRb	29	0.0284
High transmission	Navrongo (Ghana)	96	4	NTS-DBLa-CIDRa-DBLb-DBLb-DBLd-CIDRg	6	0.0059
High transmission	Navrongo (Ghana)	96	4	NTS-DBLa-CIDRa-DBLb-DBLb-DBLe-DBLd-CIDRb	2	0.002
High transmission	Navrongo (Ghana)	96	4	NTS-DBLa-CIDRa-DBLb-DBLb-DBLg	1	0.001
High transmission	Navrongo (Ghana)	96	4	NTS-DBLa-CIDRa-DBLb-DBLb-DBLg-DBLd-CIDRb	6	0.0059
High transmission	Navrongo (Ghana)	96	4	NTS-DBLa-CIDRa-DBLb-DBLb-DBLg-DBLg	3	0.0029
High transmission	Navrongo (Ghana)	96	4	NTS-DBLa-CIDRa-DBLb-DBLb-DBLg-DBLg-DBLd-CIDRb	5	0.0049
High transmission	Navrongo (Ghana)	96	4	NTS-DBLa-CIDRa-DBLb-DBLd-CIDRb	17	0.0167
High transmission	Navrongo (Ghana)	96	4	NTS-DBLa-CIDRa-DBLb-DBLd-CIDRb-DBLg-DBLz	2	0.002
High transmission	Navrongo (Ghana)	96	4	NTS-DBLa-CIDRa-DBLb-DBLd-CIDRd	3	0.0029
High transmission	Navrongo (Ghana)	96	4	NTS-DBLa-CIDRa-DBLb-DBLd-CIDRg	2	0.002
High transmission	Navrongo (Ghana)	96	4	NTS-DBLa-CIDRa-DBLb-DBLd-CIDRg-DBLe-DBLe-DBLe	1	0.001
High transmission	Navrongo (Ghana)	96	4	NTS-DBLa-CIDRa-DBLb-DBLd-CIDRg-DBLg	1	0.001
High transmission	Navrongo (Ghana)	96	4	NTS-DBLa-CIDRa-DBLb-DBLd-CIDRg-DBLg-DBLg	1	0.001
High transmission	Navrongo (Ghana)	96	4	NTS-DBLa-CIDRa-DBLb-DBLd-CIDRg-DBLg-DBLz	8	0.0078
High transmission	Navrongo (Ghana)	96	4	NTS-DBLa-CIDRa-DBLb-DBLd-CIDRg-DBLg-DBLz-DBLe	1	0.001
High transmission	Navrongo (Ghana)	96	4	NTS-DBLa-CIDRa-DBLb-DBLe	1	0.001
High transmission	Navrongo (Ghana)	96	4	NTS-DBLa-CIDRa-DBLb-DBLe-DBLd-CIDRb-DBLe-DBLe	1	0.001
High transmission	Navrongo (Ghana)	96	4	NTS-DBLa-CIDRa-DBLb-DBLg	31	0.0304
High transmission	Navrongo (Ghana)	96	4	NTS-DBLa-CIDRa-DBLb-DBLg-CIDRb	2	0.002
High transmission	Navrongo (Ghana)	96	4	NTS-DBLa-CIDRa-DBLb-DBLg-CIDRg-DBLe-DBLe-DBLe	1	0.001
High transmission	Navrongo (Ghana)	96	4	NTS-DBLa-CIDRa-DBLb-DBLg-DBLd-CIDRb	56	0.0549
High transmission	Navrongo (Ghana)	96	4	NTS-DBLa-CIDRa-DBLb-DBLg-DBLd-CIDRb-DBLb	2	0.002
High transmission	Navrongo (Ghana)	96	4	NTS-DBLa-CIDRa-DBLb-DBLg-DBLd-CIDRb-DBLe-DBLz-DBLe	1	0.001
High transmission	Navrongo (Ghana)	96	4	NTS-DBLa-CIDRa-DBLb-DBLg-DBLd-CIDRd	1	0.001
High transmission	Navrongo (Ghana)	96	4	NTS-DBLa-CIDRa-DBLb-DBLg-DBLd-CIDRg	17	0.0167
High transmission	Navrongo (Ghana)	96	4	NTS-DBLa-CIDRa-DBLb-DBLg-DBLd-CIDRg-DBLe-DBLe	1	0.001
High transmission	Navrongo (Ghana)	96	4	NTS-DBLa-CIDRa-DBLb-DBLg-DBLd-CIDRg-DBLe-DBLz-DBLe	1	0.001
High transmission	Navrongo (Ghana)	96	4	NTS-DBLa-CIDRa-DBLb-DBLg-DBLd-CIDRg-DBLz-DBLe	10	0.0098
High transmission	Navrongo (Ghana)	96	4	NTS-DBLa-CIDRa-DBLb-DBLg-DBLe	1	0.001
High transmission	Navrongo (Ghana)	96	4	NTS-DBLa-CIDRa-DBLb-DBLg-DBLe-DBLe	6	0.0059
High transmission	Navrongo (Ghana)	96	4	NTS-DBLa-CIDRa-DBLb-DBLg-DBLg	8	0.0078
High transmission	Navrongo (Ghana)	96	4	NTS-DBLa-CIDRa-DBLb-DBLg-DBLg-CIDRb	1	0.001
High transmission	Navrongo (Ghana)	96	4	NTS-DBLa-CIDRa-DBLb-DBLg-DBLg-DBLb-DBLg-DBLg	1	0.001
High transmission	Navrongo (Ghana)	96	4	NTS-DBLa-CIDRa-DBLb-DBLg-DBLg-DBLd-CIDRb	24	0.0235
High transmission	Navrongo (Ghana)	96	4	NTS-DBLa-CIDRa-DBLb-DBLg-DBLg-DBLd-CIDRb-DBLb-DBLg	1	0.001
High transmission	Navrongo (Ghana)	96	4	NTS-DBLa-CIDRa-DBLb-DBLg-DBLg-DBLd-CIDRd	1	0.001
High transmission	Navrongo (Ghana)	96	4	NTS-DBLa-CIDRa-DBLb-DBLg-DBLg-DBLd-CIDRg	2	0.002
High transmission	Navrongo (Ghana)	96	4	NTS-DBLa-CIDRa-DBLb-DBLg-DBLg-DBLg	15	0.0147
High transmission	Navrongo (Ghana)	96	4	NTS-DBLa-CIDRa-DBLb-DBLg-DBLg-DBLg-DBLd-CIDRb	4	0.0039
High transmission	Navrongo (Ghana)	96	4	NTS-DBLa-CIDRa-DBLb-DBLg-DBLg-DBLg-DBLg	1	0.001
High transmission	Navrongo (Ghana)	96	4	NTS-DBLa-CIDRa-DBLb-DBLg-DBLg-DBLz-DBLe	10	0.0098
High transmission	Navrongo (Ghana)	96	4	NTS-DBLa-CIDRa-DBLb-DBLg-DBLz	12	0.0118
High transmission	Navrongo (Ghana)	96	4	NTS-DBLa-CIDRa-DBLb-DBLg-DBLz-DBLe	18	0.0176
High transmission	Navrongo (Ghana)	96	4	NTS-DBLa-CIDRa-DBLb-DBLpam1-CIDRg-DBLe-DBLe-DBLe	1	0.001
High transmission	Navrongo (Ghana)	96	4	NTS-DBLa-CIDRa-DBLb-DBLz-DBLe	3	0.0029
High transmission	Navrongo (Ghana)	96	4	NTS-DBLa-CIDRa-DBLb-DBLz-DBLe-DBLd-CIDRb	4	0.0039
High transmission	Navrongo (Ghana)	96	4	NTS-DBLa-CIDRa-DBLb-Duffy_binding_like	1	0.001
High transmission	Navrongo (Ghana)	96	4	NTS-DBLa-CIDRa-DBLd	3	0.0029
High transmission	Navrongo (Ghana)	96	4	NTS-DBLa-CIDRa-DBLd-CIDRb	327	0.3206
High transmission	Navrongo (Ghana)	96	4	NTS-DBLa-CIDRa-DBLd-CIDRb-DBLb-DBLg	3	0.0029
High transmission	Navrongo (Ghana)	96	4	NTS-DBLa-CIDRa-DBLd-CIDRb-DBLe	2	0.002
High transmission	Navrongo (Ghana)	96	4	NTS-DBLa-CIDRa-DBLd-CIDRb-DBLe-DBLz-DBLe	5	0.0049
High transmission	Navrongo (Ghana)	96	4	NTS-DBLa-CIDRa-DBLd-CIDRb-DBLg	1	0.001
High transmission	Navrongo (Ghana)	96	4	NTS-DBLa-CIDRa-DBLd-CIDRb-DBLg-DBLz-DBLe	1	0.001
High transmission	Navrongo (Ghana)	96	4	NTS-DBLa-CIDRa-DBLd-CIDRb-DBLg-DBLz-DBLe-DBLe	1	0.001
High transmission	Navrongo (Ghana)	96	4	NTS-DBLa-CIDRa-DBLd-CIDRb-DBLz-DBLe	2	0.002
High transmission	Navrongo (Ghana)	96	4	NTS-DBLa-CIDRa-DBLd-CIDRd	2	0.002
High transmission	Navrongo (Ghana)	96	4	NTS-DBLa-CIDRa-DBLd-CIDRg	92	0.0902
High transmission	Navrongo (Ghana)	96	4	NTS-DBLa-CIDRa-DBLd-CIDRg-DBLe	1	0.001
High transmission	Navrongo (Ghana)	96	4	NTS-DBLa-CIDRa-DBLd-CIDRg-DBLe-DBLe-DBLe	3	0.0029
High transmission	Navrongo (Ghana)	96	4	NTS-DBLa-CIDRa-DBLd-CIDRg-DBLe-DBLg	1	0.001
High transmission	Navrongo (Ghana)	96	4	NTS-DBLa-CIDRa-DBLd-CIDRg-DBLg-DBLz	1	0.001
High transmission	Navrongo (Ghana)	96	4	NTS-DBLa-CIDRa-DBLd-CIDRg-DBLg-DBLz-DBLe	1	0.001
High transmission	Navrongo (Ghana)	96	4	NTS-DBLa-CIDRa-DBLd-CIDRg-DBLz-DBLe	15	0.0147
High transmission	Navrongo (Ghana)	96	4	NTS-DBLa-CIDRa-DBLe-DBLe-DBLe	1	0.001
High transmission	Navrongo (Ghana)	96	4	NTS-DBLa-CIDRa-DBLg	2	0.002
High transmission	Navrongo (Ghana)	96	4	NTS-DBLa-CIDRa-DBLg-CIDRg-DBLe-DBLz-DBLe	2	0.002
High transmission	Navrongo (Ghana)	96	4	NTS-DBLa-CIDRa-DBLg-DBLd-CIDRb	1	0.001
High transmission	Navrongo (Ghana)	96	4	NTS-DBLa-CIDRa-DBLg-DBLd-CIDRb-DBLb	1	0.001
High transmission	Navrongo (Ghana)	96	4	NTS-DBLa-CIDRa-DBLg-DBLd-CIDRb-DBLb-DBLe-DBLz	2	0.002
High transmission	Navrongo (Ghana)	96	4	NTS-DBLa-CIDRa-DBLg-DBLd-CIDRb-DBLb-DBLg	2	0.002
High transmission	Navrongo (Ghana)	96	4	NTS-DBLa-CIDRa-DBLg-DBLd-CIDRb-DBLb-DBLg-DBLg	1	0.001
High transmission	Navrongo (Ghana)	96	4	NTS-DBLa-CIDRa-DBLg-DBLd-CIDRb-DBLe-DBLe	1	0.001
High transmission	Navrongo (Ghana)	96	4	NTS-DBLa-CIDRa-DBLg-DBLd-CIDRb-DBLe-DBLz-DBLe	2	0.002
High transmission	Navrongo (Ghana)	96	4	NTS-DBLa-CIDRa-DBLg-DBLd-CIDRb-DBLz-DBLe	1	0.001
High transmission	Navrongo (Ghana)	96	4	NTS-DBLa-CIDRa-DBLg-DBLd-CIDRg	3	0.0029
High transmission	Navrongo (Ghana)	96	4	NTS-DBLa-CIDRa-DBLg-DBLd-CIDRg-DBLb	1	0.001
High transmission	Navrongo (Ghana)	96	4	NTS-DBLa-CIDRa-DBLg-DBLd-CIDRg-DBLe-DBLz	1	0.001
High transmission	Navrongo (Ghana)	96	4	NTS-DBLa-CIDRa-DBLg-DBLd-CIDRg-DBLe-DBLz-DBLe	1	0.001
High transmission	Navrongo (Ghana)	96	4	NTS-DBLa-CIDRa-DBLg-DBLd-CIDRg-DBLg-DBLz	1	0.001
High transmission	Navrongo (Ghana)	96	4	NTS-DBLa-CIDRa-DBLg-DBLg-DBLd	1	0.001
High transmission	Navrongo (Ghana)	96	4	NTS-DBLa-CIDRa-DBLg-DBLg-DBLd-CIDRb	6	0.0059
High transmission	Navrongo (Ghana)	96	4	NTS-DBLa-CIDRa-DBLg-DBLg-DBLd-CIDRg	3	0.0029
High transmission	Navrongo (Ghana)	96	4	NTS-DBLa-CIDRa-DBLg-DBLg-DBLg	1	0.001
High transmission	Navrongo (Ghana)	96	4	NTS-DBLa-CIDRa-DBLg-DBLg-DBLg-DBLd-CIDRb	4	0.0039
High transmission	Navrongo (Ghana)	96	4	NTS-DBLa-CIDRa-DBLg-DBLg-DBLz	1	0.001
High transmission	Navrongo (Ghana)	96	4	NTS-DBLa-CIDRa-DBLg-DBLg-DBLz-DBLe	4	0.0039
High transmission	Navrongo (Ghana)	96	4	NTS-DBLa-CIDRa-DBLg-DBLz	5	0.0049
High transmission	Navrongo (Ghana)	96	4	NTS-DBLa-CIDRa-DBLg-DBLz-DBLe	18	0.0176
High transmission	Navrongo (Ghana)	96	4	NTS-DBLa-CIDRa-DBLpam1-DBLb-DBLg-DBLd-CIDRb	1	0.001
High transmission	Navrongo (Ghana)	96	4	NTS-DBLa-CIDRa-Duffy_binding_like-DBLg-DBLz-DBLe	2	0.002
High transmission	Navrongo (Ghana)	96	4	NTS-DBLa-CIDRb-DBLb-DBLg-DBLg	5	0.0049
High transmission	Navrongo (Ghana)	96	4	NTS-DBLa-CIDRb-DBLd-CIDRb-DBLb	1	0.001
High transmission	Navrongo (Ghana)	96	4	NTS-DBLa-CIDRb-DBLg-DBLd-CIDRb-DBLb	2	0.002
High transmission	Navrongo (Ghana)	96	4	NTS-DBLa-CIDRb-DBLg-DBLd-CIDRb-DBLb-DBLg	3	0.0029
High transmission	Navrongo (Ghana)	96	4	NTS-DBLa-CIDRb-DBLg-DBLd-CIDRg-DBLb	1	0.001
High transmission	Navrongo (Ghana)	96	4	NTS-DBLa-CIDRb-DBLg-DBLe-DBLz-DBLe	10	0.0098
High transmission	Navrongo (Ghana)	96	4	NTS-DBLa-CIDRb-DBLg-DBLe-DBLz-DBLe-DBLe	1	0.001
High transmission	Navrongo (Ghana)	96	4	NTS-DBLa-CIDRb-DBLg-DBLg	1	0.001
High transmission	Navrongo (Ghana)	96	4	NTS-DBLa-CIDRb-DBLg-DBLg-DBLg	3	0.0029
High transmission	Navrongo (Ghana)	96	4	NTS-DBLa-CIDRd-DBLb-DBLb	1	0.001
High transmission	Navrongo (Ghana)	96	4	NTS-DBLa-CIDRd-DBLb-DBLb-DBLb	1	0.001
High transmission	Navrongo (Ghana)	96	4	NTS-DBLa-CIDRd-DBLb-DBLb-DBLg	3	0.0029
High transmission	Navrongo (Ghana)	96	4	NTS-DBLa-CIDRd-DBLb-DBLd-CIDRb	3	0.0029
High transmission	Navrongo (Ghana)	96	4	NTS-DBLa-CIDRd-DBLb-DBLg	2	0.002
High transmission	Navrongo (Ghana)	96	4	NTS-DBLa-CIDRd-DBLb-DBLg-DBLd-CIDRb	1	0.001
High transmission	Navrongo (Ghana)	96	4	NTS-DBLa-CIDRd-DBLb-DBLg-DBLd-CIDRb-DBLb	2	0.002
High transmission	Navrongo (Ghana)	96	4	NTS-DBLa-CIDRd-DBLb-DBLg-DBLd-CIDRb-DBLb-DBLd-CIDRb	1	0.001
High transmission	Navrongo (Ghana)	96	4	NTS-DBLa-CIDRd-DBLb-DBLg-DBLd-CIDRb-DBLb-DBLg	8	0.0078
High transmission	Navrongo (Ghana)	96	4	NTS-DBLa-CIDRd-DBLb-DBLg-DBLd-CIDRd-DBLb-DBLg	2	0.002
High transmission	Navrongo (Ghana)	96	4	NTS-DBLa-CIDRd-DBLb-DBLg-DBLd-CIDRd-DBLb-DBLg-DBLg	1	0.001
High transmission	Navrongo (Ghana)	96	4	NTS-DBLa-CIDRd-DBLb-DBLg-DBLd-CIDRg	1	0.001
High transmission	Navrongo (Ghana)	96	4	NTS-DBLa-CIDRd-DBLb-DBLg-DBLd-CIDRg-DBLe-DBLz-DBLe	1	0.001
High transmission	Navrongo (Ghana)	96	4	NTS-DBLa-CIDRd-DBLb-DBLg-DBLe-DBLd-CIDRb	3	0.0029
High transmission	Navrongo (Ghana)	96	4	NTS-DBLa-CIDRd-DBLb-DBLg-DBLe-DBLz-DBLe	1	0.001
High transmission	Navrongo (Ghana)	96	4	NTS-DBLa-CIDRd-DBLb-DBLg-DBLg	11	0.0108
High transmission	Navrongo (Ghana)	96	4	NTS-DBLa-CIDRd-DBLb-DBLg-DBLg-DBLg	3	0.0029
High transmission	Navrongo (Ghana)	96	4	NTS-DBLa-CIDRd-DBLb-DBLg-DBLg-DBLg-DBLg	1	0.001
High transmission	Navrongo (Ghana)	96	4	NTS-DBLa-CIDRd-DBLb-DBLg-DBLg-DBLz-DBLe	1	0.001
High transmission	Navrongo (Ghana)	96	4	NTS-DBLa-CIDRd-DBLb-DBLg-DBLz-DBLe	3	0.0029
High transmission	Navrongo (Ghana)	96	4	NTS-DBLa-CIDRd-DBLd-CIDRb-DBLb	2	0.002
High transmission	Navrongo (Ghana)	96	4	NTS-DBLa-CIDRd-DBLg-DBLd-CIDRb	1	0.001
High transmission	Navrongo (Ghana)	96	4	NTS-DBLa-CIDRd-DBLg-DBLd-CIDRb-DBLb	5	0.0049
High transmission	Navrongo (Ghana)	96	4	NTS-DBLa-CIDRd-DBLg-DBLg-DBLd-CIDRb	5	0.0049
High transmission	Navrongo (Ghana)	96	4	NTS-DBLa-CIDRd-DBLg-DBLg-DBLd-CIDRg	1	0.001
High transmission	Navrongo (Ghana)	96	4	NTS-DBLa-CIDRd-DBLg-DBLg-DBLg	3	0.0029
High transmission	Navrongo (Ghana)	96	4	NTS-DBLa-CIDRg	1	0.001
High transmission	Navrongo (Ghana)	96	4	NTS-DBLa-CIDRg-DBLb-DBLd-CIDRb	1	0.001
High transmission	Navrongo (Ghana)	96	4	NTS-DBLa-CIDRg-DBLb-DBLd-CIDRb-DBLb	1	0.001
High transmission	Navrongo (Ghana)	96	4	NTS-DBLa-CIDRg-DBLb-DBLd-CIDRg-DBLb-DBLg	3	0.0029
High transmission	Navrongo (Ghana)	96	4	NTS-DBLa-CIDRg-DBLb-DBLg-DBLb-DBLd-CIDRb	1	0.001
High transmission	Navrongo (Ghana)	96	4	NTS-DBLa-CIDRg-DBLb-DBLg-DBLd-CIDRb-DBLb	1	0.001
High transmission	Navrongo (Ghana)	96	4	NTS-DBLa-CIDRg-DBLb-DBLg-DBLd-CIDRb-DBLz-DBLe	1	0.001
High transmission	Navrongo (Ghana)	96	4	NTS-DBLa-CIDRg-DBLb-DBLg-DBLd-CIDRg-DBLz-DBLe	5	0.0049
High transmission	Navrongo (Ghana)	96	4	NTS-DBLa-CIDRg-DBLb-DBLg-DBLg	1	0.001
High transmission	Navrongo (Ghana)	96	4	NTS-DBLa-CIDRg-DBLb-DBLg-DBLg-DBLd-CIDRb	2	0.002
High transmission	Navrongo (Ghana)	96	4	NTS-DBLa-CIDRg-DBLb-DBLg-DBLg-DBLg	1	0.001
High transmission	Navrongo (Ghana)	96	4	NTS-DBLa-CIDRg-DBLb-DBLg-DBLz-DBLe	2	0.002
High transmission	Navrongo (Ghana)	96	4	NTS-DBLa-CIDRg-DBLd-CIDRb-DBLb-DBLg	1	0.001
High transmission	Navrongo (Ghana)	96	4	NTS-DBLa-CIDRg-DBLg-DBLd-CIDRb-DBLb	3	0.0029
High transmission	Navrongo (Ghana)	96	4	NTS-DBLa-CIDRg-DBLg-DBLd-CIDRb-DBLb-DBLg	2	0.002
High transmission	Navrongo (Ghana)	96	4	NTS-DBLa-CIDRg-DBLg-DBLd-CIDRb-DBLb-DBLg-DBLg	1	0.001
High transmission	Navrongo (Ghana)	96	4	NTS-DBLa-CIDRg-DBLg-DBLd-CIDRg-DBLz-DBLe	1	0.001
High transmission	Navrongo (Ghana)	96	4	NTS-DBLa-CIDRg-DBLg-DBLe-DBLe-DBLz-DBLe	1	0.001
High transmission	Navrongo (Ghana)	96	4	NTS-DBLa-CIDRg-DBLg-DBLe-DBLz-DBLe	6	0.0059
High transmission	Navrongo (Ghana)	96	4	NTS-DBLa-CIDRg-DBLg-DBLg-DBLd-CIDRb	2	0.002
High transmission	Navrongo (Ghana)	96	4	NTS-DBLa-DBLd-CIDRb	1	0.001
High transmission	Navrongo (Ghana)	96	4	NTS-DBLa-DBLg-DBLd-CIDRd-DBLb-DBLg	1	0.001
High transmission	Navrongo (Ghana)	96	4	NTS-DBLa-DBLg-DBLd-CIDRg-DBLe-DBLz-DBLe	1	0.001
High transmission	Navrongo (Ghana)	96	4	NTS-DBLa-DBLg-DBLe-DBLz-DBLe	1	0.001
High transmission	Navrongo (Ghana)	96	4	NTS-DBLa-DBLg-DBLg-CIDRg-DBLe-DBLz-DBLe	1	0.001
High transmission	Navrongo (Ghana)	96	4	NTS-DBLa-DBLg-DBLz-DBLe-DBLe	1	0.001
High transmission	Navrongo (Ghana)	96	5	NTS-DBLa-CIDRa	8	0.0119
High transmission	Navrongo (Ghana)	96	5	NTS-DBLa-CIDRa-DBLb	3	0.0044
High transmission	Navrongo (Ghana)	96	5	NTS-DBLa-CIDRa-DBLb-DBLb	1	0.0015
High transmission	Navrongo (Ghana)	96	5	NTS-DBLa-CIDRa-DBLb-DBLb-DBLb-DBLd-CIDRb	2	0.003
High transmission	Navrongo (Ghana)	96	5	NTS-DBLa-CIDRa-DBLb-DBLb-DBLd-CIDRb	21	0.0311
High transmission	Navrongo (Ghana)	96	5	NTS-DBLa-CIDRa-DBLb-DBLb-DBLd-CIDRb-DBLb	1	0.0015
High transmission	Navrongo (Ghana)	96	5	NTS-DBLa-CIDRa-DBLb-DBLb-DBLd-CIDRg	2	0.003
High transmission	Navrongo (Ghana)	96	5	NTS-DBLa-CIDRa-DBLb-DBLb-DBLe-DBLz-DBLe	1	0.0015
High transmission	Navrongo (Ghana)	96	5	NTS-DBLa-CIDRa-DBLb-DBLb-DBLg-DBLd-CIDRb	4	0.0059
High transmission	Navrongo (Ghana)	96	5	NTS-DBLa-CIDRa-DBLb-DBLb-DBLg-DBLd-CIDRg	2	0.003
High transmission	Navrongo (Ghana)	96	5	NTS-DBLa-CIDRa-DBLb-DBLb-DBLg-DBLg-DBLd-CIDRb	6	0.0089
High transmission	Navrongo (Ghana)	96	5	NTS-DBLa-CIDRa-DBLb-DBLb-DBLg-DBLg-DBLd-CIDRg	1	0.0015
High transmission	Navrongo (Ghana)	96	5	NTS-DBLa-CIDRa-DBLb-DBLd-CIDRb	10	0.0148
High transmission	Navrongo (Ghana)	96	5	NTS-DBLa-CIDRa-DBLb-DBLd-CIDRb-DBLe-DBLz	1	0.0015
High transmission	Navrongo (Ghana)	96	5	NTS-DBLa-CIDRa-DBLb-DBLd-CIDRb-DBLe-DBLz-DBLe	1	0.0015
High transmission	Navrongo (Ghana)	96	5	NTS-DBLa-CIDRa-DBLb-DBLd-CIDRb-DBLg-DBLz	1	0.0015
High transmission	Navrongo (Ghana)	96	5	NTS-DBLa-CIDRa-DBLb-DBLd-CIDRg	10	0.0148
High transmission	Navrongo (Ghana)	96	5	NTS-DBLa-CIDRa-DBLb-DBLd-CIDRg-DBLg-DBLz	5	0.0074
High transmission	Navrongo (Ghana)	96	5	NTS-DBLa-CIDRa-DBLb-DBLe	5	0.0074
High transmission	Navrongo (Ghana)	96	5	NTS-DBLa-CIDRa-DBLb-DBLe-CIDRg	1	0.0015
High transmission	Navrongo (Ghana)	96	5	NTS-DBLa-CIDRa-DBLb-DBLg	13	0.0193
High transmission	Navrongo (Ghana)	96	5	NTS-DBLa-CIDRa-DBLb-DBLg-CIDRd	1	0.0015
High transmission	Navrongo (Ghana)	96	5	NTS-DBLa-CIDRa-DBLb-DBLg-CIDRg	1	0.0015
High transmission	Navrongo (Ghana)	96	5	NTS-DBLa-CIDRa-DBLb-DBLg-DBLd-CIDRb	42	0.0622
High transmission	Navrongo (Ghana)	96	5	NTS-DBLa-CIDRa-DBLb-DBLg-DBLd-CIDRb-DBLb-DBLg	5	0.0074
High transmission	Navrongo (Ghana)	96	5	NTS-DBLa-CIDRa-DBLb-DBLg-DBLd-CIDRb-DBLb-DBLg-DBLd-CIDRg	1	0.0015
High transmission	Navrongo (Ghana)	96	5	NTS-DBLa-CIDRa-DBLb-DBLg-DBLd-CIDRb-DBLe-DBLz	1	0.0015
High transmission	Navrongo (Ghana)	96	5	NTS-DBLa-CIDRa-DBLb-DBLg-DBLd-CIDRb-DBLe-DBLz-DBLe	5	0.0074
High transmission	Navrongo (Ghana)	96	5	NTS-DBLa-CIDRa-DBLb-DBLg-DBLd-CIDRb-DBLz-DBLe	1	0.0015
High transmission	Navrongo (Ghana)	96	5	NTS-DBLa-CIDRa-DBLb-DBLg-DBLd-CIDRg	17	0.0252
High transmission	Navrongo (Ghana)	96	5	NTS-DBLa-CIDRa-DBLb-DBLg-DBLd-CIDRg-DBLe-DBLe-DBLe	1	0.0015
High transmission	Navrongo (Ghana)	96	5	NTS-DBLa-CIDRa-DBLb-DBLg-DBLe-DBLd-CIDRb	1	0.0015
High transmission	Navrongo (Ghana)	96	5	NTS-DBLa-CIDRa-DBLb-DBLg-DBLe-DBLd-CIDRg	1	0.0015
High transmission	Navrongo (Ghana)	96	5	NTS-DBLa-CIDRa-DBLb-DBLg-DBLe-DBLg-DBLz-DBLe	6	0.0089
High transmission	Navrongo (Ghana)	96	5	NTS-DBLa-CIDRa-DBLb-DBLg-DBLg	7	0.0104
High transmission	Navrongo (Ghana)	96	5	NTS-DBLa-CIDRa-DBLb-DBLg-DBLg-DBLd-CIDRb	28	0.0415
High transmission	Navrongo (Ghana)	96	5	NTS-DBLa-CIDRa-DBLb-DBLg-DBLg-DBLd-CIDRg	4	0.0059
High transmission	Navrongo (Ghana)	96	5	NTS-DBLa-CIDRa-DBLb-DBLg-DBLg-DBLd-CIDRg-DBLz-DBLe	1	0.0015
High transmission	Navrongo (Ghana)	96	5	NTS-DBLa-CIDRa-DBLb-DBLg-DBLg-DBLe-DBLd-CIDRg	2	0.003
High transmission	Navrongo (Ghana)	96	5	NTS-DBLa-CIDRa-DBLb-DBLg-DBLg-DBLg	3	0.0044
High transmission	Navrongo (Ghana)	96	5	NTS-DBLa-CIDRa-DBLb-DBLg-DBLg-DBLg-DBLd-CIDRb	6	0.0089
High transmission	Navrongo (Ghana)	96	5	NTS-DBLa-CIDRa-DBLb-DBLg-DBLg-DBLg-DBLd-CIDRg	1	0.0015
High transmission	Navrongo (Ghana)	96	5	NTS-DBLa-CIDRa-DBLb-DBLg-DBLg-DBLz-DBLe	6	0.0089
High transmission	Navrongo (Ghana)	96	5	NTS-DBLa-CIDRa-DBLb-DBLg-DBLz	8	0.0119
High transmission	Navrongo (Ghana)	96	5	NTS-DBLa-CIDRa-DBLb-DBLg-DBLz-DBLe	7	0.0104
High transmission	Navrongo (Ghana)	96	5	NTS-DBLa-CIDRa-DBLb-DBLz-DBLe	4	0.0059
High transmission	Navrongo (Ghana)	96	5	NTS-DBLa-CIDRa-DBLb-DBLz-DBLe-DBLd-CIDRb	1	0.0015
High transmission	Navrongo (Ghana)	96	5	NTS-DBLa-CIDRa-DBLb-DBLz-DBLe-DBLd-CIDRg	1	0.0015
High transmission	Navrongo (Ghana)	96	5	NTS-DBLa-CIDRa-DBLd	2	0.003
High transmission	Navrongo (Ghana)	96	5	NTS-DBLa-CIDRa-DBLd-CIDRb	228	0.3378
High transmission	Navrongo (Ghana)	96	5	NTS-DBLa-CIDRa-DBLd-CIDRb-DBLe-DBLz	1	0.0015
High transmission	Navrongo (Ghana)	96	5	NTS-DBLa-CIDRa-DBLd-CIDRb-DBLg-DBLz	1	0.0015
High transmission	Navrongo (Ghana)	96	5	NTS-DBLa-CIDRa-DBLd-CIDRb-DBLz-DBLe	2	0.003
High transmission	Navrongo (Ghana)	96	5	NTS-DBLa-CIDRa-DBLd-CIDRg	47	0.0696
High transmission	Navrongo (Ghana)	96	5	NTS-DBLa-CIDRa-DBLd-CIDRg-DBLe-DBLe-DBLe	1	0.0015
High transmission	Navrongo (Ghana)	96	5	NTS-DBLa-CIDRa-DBLd-CIDRg-DBLe-DBLz-DBLe	1	0.0015
High transmission	Navrongo (Ghana)	96	5	NTS-DBLa-CIDRa-DBLd-CIDRg-DBLz-DBLe	6	0.0089
High transmission	Navrongo (Ghana)	96	5	NTS-DBLa-CIDRa-DBLe	1	0.0015
High transmission	Navrongo (Ghana)	96	5	NTS-DBLa-CIDRa-DBLe-DBLe-DBLe	3	0.0044
High transmission	Navrongo (Ghana)	96	5	NTS-DBLa-CIDRa-DBLg-DBLd-CIDRb	5	0.0074
High transmission	Navrongo (Ghana)	96	5	NTS-DBLa-CIDRa-DBLg-DBLd-CIDRb-DBLb	3	0.0044
High transmission	Navrongo (Ghana)	96	5	NTS-DBLa-CIDRa-DBLg-DBLd-CIDRb-DBLb-DBLg	1	0.0015
High transmission	Navrongo (Ghana)	96	5	NTS-DBLa-CIDRa-DBLg-DBLd-CIDRb-DBLe-DBLz	1	0.0015
High transmission	Navrongo (Ghana)	96	5	NTS-DBLa-CIDRa-DBLg-DBLd-CIDRd-DBLb-DBLg	2	0.003
High transmission	Navrongo (Ghana)	96	5	NTS-DBLa-CIDRa-DBLg-DBLd-CIDRg	1	0.0015
High transmission	Navrongo (Ghana)	96	5	NTS-DBLa-CIDRa-DBLg-DBLd-CIDRg-DBLb	1	0.0015
High transmission	Navrongo (Ghana)	96	5	NTS-DBLa-CIDRa-DBLg-DBLd-CIDRg-DBLg-DBLz	1	0.0015
High transmission	Navrongo (Ghana)	96	5	NTS-DBLa-CIDRa-DBLg-DBLg-DBLd-CIDRb	2	0.003
High transmission	Navrongo (Ghana)	96	5	NTS-DBLa-CIDRa-DBLg-DBLg-DBLd-CIDRg	1	0.0015
High transmission	Navrongo (Ghana)	96	5	NTS-DBLa-CIDRa-DBLg-DBLg-DBLg-DBLd-CIDRb	1	0.0015
High transmission	Navrongo (Ghana)	96	5	NTS-DBLa-CIDRa-DBLg-DBLg-DBLg-DBLz-DBLe	1	0.0015
High transmission	Navrongo (Ghana)	96	5	NTS-DBLa-CIDRa-DBLg-DBLg-DBLz-DBLe	1	0.0015
High transmission	Navrongo (Ghana)	96	5	NTS-DBLa-CIDRa-DBLg-DBLz-DBLe	3	0.0044
High transmission	Navrongo (Ghana)	96	5	NTS-DBLa-CIDRa-DBLpam1-DBLg-DBLg-DBLd-CIDRb	1	0.0015
High transmission	Navrongo (Ghana)	96	5	NTS-DBLa-CIDRb-DBLb-DBLg-DBLg	3	0.0044
High transmission	Navrongo (Ghana)	96	5	NTS-DBLa-CIDRb-DBLe-DBLz-DBLe	1	0.0015
High transmission	Navrongo (Ghana)	96	5	NTS-DBLa-CIDRb-DBLg-DBLd-CIDRb-DBLb-DBLg	1	0.0015
High transmission	Navrongo (Ghana)	96	5	NTS-DBLa-CIDRb-DBLg-DBLd-CIDRg-DBLe-DBLz	4	0.0059
High transmission	Navrongo (Ghana)	96	5	NTS-DBLa-CIDRb-DBLg-DBLe-DBLz-DBLe	14	0.0207
High transmission	Navrongo (Ghana)	96	5	NTS-DBLa-CIDRb-DBLg-DBLg	2	0.003
High transmission	Navrongo (Ghana)	96	5	NTS-DBLa-CIDRb-DBLz-DBLe	1	0.0015
High transmission	Navrongo (Ghana)	96	5	NTS-DBLa-CIDRd-DBLb-DBLg-DBLb-DBLd-CIDRb	1	0.0015
High transmission	Navrongo (Ghana)	96	5	NTS-DBLa-CIDRd-DBLb-DBLg-DBLd-CIDRb-DBLb-DBLd-CIDRb	1	0.0015
High transmission	Navrongo (Ghana)	96	5	NTS-DBLa-CIDRd-DBLb-DBLg-DBLd-CIDRb-DBLb-DBLg	1	0.0015
High transmission	Navrongo (Ghana)	96	5	NTS-DBLa-CIDRd-DBLb-DBLg-DBLd-CIDRg	1	0.0015
High transmission	Navrongo (Ghana)	96	5	NTS-DBLa-CIDRd-DBLb-DBLg-DBLd-CIDRg-DBLe-DBLz-DBLe	1	0.0015
High transmission	Navrongo (Ghana)	96	5	NTS-DBLa-CIDRd-DBLb-DBLg-DBLd-CIDRg-DBLz-DBLe	2	0.003
High transmission	Navrongo (Ghana)	96	5	NTS-DBLa-CIDRd-DBLb-DBLg-DBLe	1	0.0015
High transmission	Navrongo (Ghana)	96	5	NTS-DBLa-CIDRd-DBLb-DBLg-DBLe-DBLd-CIDRb	3	0.0044
High transmission	Navrongo (Ghana)	96	5	NTS-DBLa-CIDRd-DBLb-DBLg-DBLe-DBLz-DBLe	4	0.0059
High transmission	Navrongo (Ghana)	96	5	NTS-DBLa-CIDRd-DBLb-DBLg-DBLg	5	0.0074
High transmission	Navrongo (Ghana)	96	5	NTS-DBLa-CIDRd-DBLb-DBLg-DBLg-DBLd-CIDRb	1	0.0015
High transmission	Navrongo (Ghana)	96	5	NTS-DBLa-CIDRd-DBLb-DBLg-DBLg-DBLe-DBLg	1	0.0015
High transmission	Navrongo (Ghana)	96	5	NTS-DBLa-CIDRd-DBLb-DBLg-DBLg-DBLg	1	0.0015
High transmission	Navrongo (Ghana)	96	5	NTS-DBLa-CIDRd-DBLb-DBLg-DBLz-DBLe	1	0.0015
High transmission	Navrongo (Ghana)	96	5	NTS-DBLa-CIDRd-DBLg-DBLb-DBLd-CIDRb	3	0.0044
High transmission	Navrongo (Ghana)	96	5	NTS-DBLa-CIDRd-DBLg-DBLd-CIDRb-DBLb	1	0.0015
High transmission	Navrongo (Ghana)	96	5	NTS-DBLa-CIDRd-DBLg-DBLd-CIDRg	2	0.003
High transmission	Navrongo (Ghana)	96	5	NTS-DBLa-CIDRd-DBLg-DBLg-CIDRg	1	0.0015
High transmission	Navrongo (Ghana)	96	5	NTS-DBLa-CIDRd-DBLg-DBLg-DBLd-CIDRb	6	0.0089
High transmission	Navrongo (Ghana)	96	5	NTS-DBLa-CIDRd-DBLg-DBLg-DBLg	2	0.003
High transmission	Navrongo (Ghana)	96	5	NTS-DBLa-CIDRg-DBLb-DBLd-CIDRb-DBLb	1	0.0015
High transmission	Navrongo (Ghana)	96	5	NTS-DBLa-CIDRg-DBLb-DBLg-DBLd-CIDRb	2	0.003
High transmission	Navrongo (Ghana)	96	5	NTS-DBLa-CIDRg-DBLb-DBLg-DBLd-CIDRb-DBLb-DBLg	1	0.0015
High transmission	Navrongo (Ghana)	96	5	NTS-DBLa-CIDRg-DBLb-DBLg-DBLd-CIDRg	2	0.003
High transmission	Navrongo (Ghana)	96	5	NTS-DBLa-CIDRg-DBLb-DBLg-DBLd-CIDRg-DBLg	1	0.0015
High transmission	Navrongo (Ghana)	96	5	NTS-DBLa-CIDRg-DBLb-DBLg-DBLd-CIDRg-DBLz-DBLe	1	0.0015
High transmission	Navrongo (Ghana)	96	5	NTS-DBLa-CIDRg-DBLb-DBLg-DBLg	1	0.0015
High transmission	Navrongo (Ghana)	96	5	NTS-DBLa-CIDRg-DBLb-DBLg-DBLg-DBLd-CIDRb	1	0.0015
High transmission	Navrongo (Ghana)	96	5	NTS-DBLa-CIDRg-DBLb-DBLg-DBLg-DBLg	2	0.003
High transmission	Navrongo (Ghana)	96	5	NTS-DBLa-CIDRg-DBLb-DBLg-DBLg-DBLg-DBLg	2	0.003
High transmission	Navrongo (Ghana)	96	5	NTS-DBLa-CIDRg-DBLb-DBLg-DBLz-DBLe	3	0.0044
High transmission	Navrongo (Ghana)	96	5	NTS-DBLa-CIDRg-DBLg-DBLd-CIDRb-DBLb	4	0.0059
High transmission	Navrongo (Ghana)	96	5	NTS-DBLa-CIDRg-DBLg-DBLd-CIDRb-DBLb-DBLg	3	0.0044
High transmission	Navrongo (Ghana)	96	5	NTS-DBLa-CIDRg-DBLg-DBLd-CIDRg-DBLb-DBLe	1	0.0015
High transmission	Navrongo (Ghana)	96	5	NTS-DBLa-CIDRg-DBLg-DBLe-DBLz-DBLe	4	0.0059
High transmission	Navrongo (Ghana)	96	5	NTS-DBLa-DBLb-DBLb-DBLd-CIDRb	1	0.0015
High transmission	Navrongo (Ghana)	96	5	NTS-DBLa-DBLd-CIDRb	1	0.0015
High transmission	Navrongo (Ghana)	96	>5	NTS-DBLa-CIDRa	17	0.007
High transmission	Navrongo (Ghana)	96	>5	NTS-DBLa-CIDRa-CIDRb	3	0.0012
High transmission	Navrongo (Ghana)	96	>5	NTS-DBLa-CIDRa-CIDRg	3	0.0012
High transmission	Navrongo (Ghana)	96	>5	NTS-DBLa-CIDRa-CIDRg-DBLe-DBLz	1	0.0004
High transmission	Navrongo (Ghana)	96	>5	NTS-DBLa-CIDRa-CIDRg-DBLz-DBLe	7	0.0029
High transmission	Navrongo (Ghana)	96	>5	NTS-DBLa-CIDRa-DBLb	3	0.0012
High transmission	Navrongo (Ghana)	96	>5	NTS-DBLa-CIDRa-DBLb-CIDRb	7	0.0029
High transmission	Navrongo (Ghana)	96	>5	NTS-DBLa-CIDRa-DBLb-DBLb	6	0.0025
High transmission	Navrongo (Ghana)	96	>5	NTS-DBLa-CIDRa-DBLb-DBLb-CIDRb	2	0.0008
High transmission	Navrongo (Ghana)	96	>5	NTS-DBLa-CIDRa-DBLb-DBLb-DBLb	1	0.0004
High transmission	Navrongo (Ghana)	96	>5	NTS-DBLa-CIDRa-DBLb-DBLb-DBLb-DBLd-CIDRb	22	0.009
High transmission	Navrongo (Ghana)	96	>5	NTS-DBLa-CIDRa-DBLb-DBLb-DBLb-DBLd-CIDRg	5	0.002
High transmission	Navrongo (Ghana)	96	>5	NTS-DBLa-CIDRa-DBLb-DBLb-DBLb-DBLg-DBLg-DBLg-DBLz-DBLe	2	0.0008
High transmission	Navrongo (Ghana)	96	>5	NTS-DBLa-CIDRa-DBLb-DBLb-DBLd-CIDRb	130	0.0532
High transmission	Navrongo (Ghana)	96	>5	NTS-DBLa-CIDRa-DBLb-DBLb-DBLd-CIDRg	8	0.0033
High transmission	Navrongo (Ghana)	96	>5	NTS-DBLa-CIDRa-DBLb-DBLb-DBLe-DBLd-CIDRb	11	0.0045
High transmission	Navrongo (Ghana)	96	>5	NTS-DBLa-CIDRa-DBLb-DBLb-DBLe-DBLd-CIDRg	1	0.0004
High transmission	Navrongo (Ghana)	96	>5	NTS-DBLa-CIDRa-DBLb-DBLb-DBLg	2	0.0008
High transmission	Navrongo (Ghana)	96	>5	NTS-DBLa-CIDRa-DBLb-DBLb-DBLg-CIDRg	1	0.0004
High transmission	Navrongo (Ghana)	96	>5	NTS-DBLa-CIDRa-DBLb-DBLb-DBLg-DBLd-CIDRb	63	0.0258
High transmission	Navrongo (Ghana)	96	>5	NTS-DBLa-CIDRa-DBLb-DBLb-DBLg-DBLd-CIDRd	2	0.0008
High transmission	Navrongo (Ghana)	96	>5	NTS-DBLa-CIDRa-DBLb-DBLb-DBLg-DBLd-CIDRg	14	0.0057
High transmission	Navrongo (Ghana)	96	>5	NTS-DBLa-CIDRa-DBLb-DBLb-DBLg-DBLe-DBLd-CIDRb	3	0.0012
High transmission	Navrongo (Ghana)	96	>5	NTS-DBLa-CIDRa-DBLb-DBLb-DBLg-DBLg	5	0.002
High transmission	Navrongo (Ghana)	96	>5	NTS-DBLa-CIDRa-DBLb-DBLb-DBLg-DBLg-CIDRb	2	0.0008
High transmission	Navrongo (Ghana)	96	>5	NTS-DBLa-CIDRa-DBLb-DBLb-DBLg-DBLg-DBLd-CIDRb	76	0.0311
High transmission	Navrongo (Ghana)	96	>5	NTS-DBLa-CIDRa-DBLb-DBLb-DBLg-DBLg-DBLd-CIDRg	7	0.0029
High transmission	Navrongo (Ghana)	96	>5	NTS-DBLa-CIDRa-DBLb-DBLb-DBLg-DBLg-DBLg-DBLd-CIDRb	1	0.0004
High transmission	Navrongo (Ghana)	96	>5	NTS-DBLa-CIDRa-DBLb-DBLd-CIDRb	99	0.0405
High transmission	Navrongo (Ghana)	96	>5	NTS-DBLa-CIDRa-DBLb-DBLd-CIDRb-DBLb	1	0.0004
High transmission	Navrongo (Ghana)	96	>5	NTS-DBLa-CIDRa-DBLb-DBLd-CIDRb-DBLb-DBLg	1	0.0004
High transmission	Navrongo (Ghana)	96	>5	NTS-DBLa-CIDRa-DBLb-DBLd-CIDRb-DBLg-DBLz	5	0.002
High transmission	Navrongo (Ghana)	96	>5	NTS-DBLa-CIDRa-DBLb-DBLd-CIDRb-DBLg-DBLz-DBLe	1	0.0004
High transmission	Navrongo (Ghana)	96	>5	NTS-DBLa-CIDRa-DBLb-DBLd-CIDRd	5	0.002
High transmission	Navrongo (Ghana)	96	>5	NTS-DBLa-CIDRa-DBLb-DBLd-CIDRd-DBLg-DBLz-DBLe	1	0.0004
High transmission	Navrongo (Ghana)	96	>5	NTS-DBLa-CIDRa-DBLb-DBLd-CIDRg	34	0.0139
High transmission	Navrongo (Ghana)	96	>5	NTS-DBLa-CIDRa-DBLb-DBLd-CIDRg-DBLe-DBLz-DBLe	1	0.0004
High transmission	Navrongo (Ghana)	96	>5	NTS-DBLa-CIDRa-DBLb-DBLd-CIDRg-DBLg-DBLz	8	0.0033
High transmission	Navrongo (Ghana)	96	>5	NTS-DBLa-CIDRa-DBLb-DBLd-CIDRg-DBLg-DBLz-DBLe	1	0.0004
High transmission	Navrongo (Ghana)	96	>5	NTS-DBLa-CIDRa-DBLb-DBLe	1	0.0004
High transmission	Navrongo (Ghana)	96	>5	NTS-DBLa-CIDRa-DBLb-DBLe-DBLd-CIDRb	1	0.0004
High transmission	Navrongo (Ghana)	96	>5	NTS-DBLa-CIDRa-DBLb-DBLe-DBLd-CIDRb-DBLe-DBLe	1	0.0004
High transmission	Navrongo (Ghana)	96	>5	NTS-DBLa-CIDRa-DBLb-DBLe-DBLd-CIDRg	1	0.0004
High transmission	Navrongo (Ghana)	96	>5	NTS-DBLa-CIDRa-DBLb-DBLe-DBLd-CIDRg-DBLe-DBLe	1	0.0004
High transmission	Navrongo (Ghana)	96	>5	NTS-DBLa-CIDRa-DBLb-DBLe-DBLg-DBLz-DBLe	1	0.0004
High transmission	Navrongo (Ghana)	96	>5	NTS-DBLa-CIDRa-DBLb-DBLe-DBLz-DBLe	5	0.002
High transmission	Navrongo (Ghana)	96	>5	NTS-DBLa-CIDRa-DBLb-DBLg	61	0.0249
High transmission	Navrongo (Ghana)	96	>5	NTS-DBLa-CIDRa-DBLb-DBLg-CIDRb	3	0.0012
High transmission	Navrongo (Ghana)	96	>5	NTS-DBLa-CIDRa-DBLb-DBLg-CIDRg	10	0.0041
High transmission	Navrongo (Ghana)	96	>5	NTS-DBLa-CIDRa-DBLb-DBLg-CIDRg-DBLe-DBLe	1	0.0004
High transmission	Navrongo (Ghana)	96	>5	NTS-DBLa-CIDRa-DBLb-DBLg-DBLb-DBLd-CIDRb	1	0.0004
High transmission	Navrongo (Ghana)	96	>5	NTS-DBLa-CIDRa-DBLb-DBLg-DBLd	1	0.0004
High transmission	Navrongo (Ghana)	96	>5	NTS-DBLa-CIDRa-DBLb-DBLg-DBLd-CIDRb	163	0.0667
High transmission	Navrongo (Ghana)	96	>5	NTS-DBLa-CIDRa-DBLb-DBLg-DBLd-CIDRb-DBLb-DBLg	24	0.0098
High transmission	Navrongo (Ghana)	96	>5	NTS-DBLa-CIDRa-DBLb-DBLg-DBLd-CIDRb-DBLe-DBLe	3	0.0012
High transmission	Navrongo (Ghana)	96	>5	NTS-DBLa-CIDRa-DBLb-DBLg-DBLd-CIDRb-DBLe-DBLe-DBLe	1	0.0004
High transmission	Navrongo (Ghana)	96	>5	NTS-DBLa-CIDRa-DBLb-DBLg-DBLd-CIDRb-DBLe-DBLz	1	0.0004
High transmission	Navrongo (Ghana)	96	>5	NTS-DBLa-CIDRa-DBLb-DBLg-DBLd-CIDRb-DBLe-DBLz-DBLe	2	0.0008
High transmission	Navrongo (Ghana)	96	>5	NTS-DBLa-CIDRa-DBLb-DBLg-DBLd-CIDRd	4	0.0016
High transmission	Navrongo (Ghana)	96	>5	NTS-DBLa-CIDRa-DBLb-DBLg-DBLd-CIDRd-DBLb-DBLg	1	0.0004
High transmission	Navrongo (Ghana)	96	>5	NTS-DBLa-CIDRa-DBLb-DBLg-DBLd-CIDRd-DBLe	1	0.0004
High transmission	Navrongo (Ghana)	96	>5	NTS-DBLa-CIDRa-DBLb-DBLg-DBLd-CIDRd-DBLe-DBLe-DBLe	1	0.0004
High transmission	Navrongo (Ghana)	96	>5	NTS-DBLa-CIDRa-DBLb-DBLg-DBLd-CIDRd-DBLz-DBLe	1	0.0004
High transmission	Navrongo (Ghana)	96	>5	NTS-DBLa-CIDRa-DBLb-DBLg-DBLd-CIDRg	109	0.0446
High transmission	Navrongo (Ghana)	96	>5	NTS-DBLa-CIDRa-DBLb-DBLg-DBLd-CIDRg-DBLb-DBLg	5	0.002
High transmission	Navrongo (Ghana)	96	>5	NTS-DBLa-CIDRa-DBLb-DBLg-DBLd-CIDRg-DBLe-DBLe	3	0.0012
High transmission	Navrongo (Ghana)	96	>5	NTS-DBLa-CIDRa-DBLb-DBLg-DBLd-CIDRg-DBLe-DBLe-DBLe	2	0.0008
High transmission	Navrongo (Ghana)	96	>5	NTS-DBLa-CIDRa-DBLb-DBLg-DBLd-CIDRg-DBLe-DBLz-DBLe	2	0.0008
High transmission	Navrongo (Ghana)	96	>5	NTS-DBLa-CIDRa-DBLb-DBLg-DBLd-CIDRg-DBLz-DBLe	6	0.0025
High transmission	Navrongo (Ghana)	96	>5	NTS-DBLa-CIDRa-DBLb-DBLg-DBLd-DBLb-DBLg	1	0.0004
High transmission	Navrongo (Ghana)	96	>5	NTS-DBLa-CIDRa-DBLb-DBLg-DBLe-DBLd-CIDRb	1	0.0004
High transmission	Navrongo (Ghana)	96	>5	NTS-DBLa-CIDRa-DBLb-DBLg-DBLe-DBLe	6	0.0025
High transmission	Navrongo (Ghana)	96	>5	NTS-DBLa-CIDRa-DBLb-DBLg-DBLe-DBLg-DBLe-DBLe-DBLe	2	0.0008
High transmission	Navrongo (Ghana)	96	>5	NTS-DBLa-CIDRa-DBLb-DBLg-DBLe-DBLg-DBLz-DBLe	113	0.0462
High transmission	Navrongo (Ghana)	96	>5	NTS-DBLa-CIDRa-DBLb-DBLg-DBLg	37	0.0151
[truncated: 879 more rows]
