# Supplementary material for: Unravelling var complexity: Relationship between DBLα types and var genes in Plasmodium falciparum
Source: Front Parasitol. 2023 Jan 9;1:1006341. doi: 10.3389/fpara.2022.1006341 (PMC10060044; doi:10.3389/fpara.2022.1006341)
Supplement: Supplementary file 4 [file DataSheet_4.xlsx]

## Sheet: Content
Sheet/Tab name	Description
DBLa-var_dom_org_Pursat	Frequency of var gene domain organizations according to DBLa-var relationships (Pursat, Cambodia)
DBLa-var_dom_org_MaeSot	Frequency of var gene domain organizations according to DBLa-var relationships (Mae Sot, Thailand)
DBLa-var_dom_org_Navrongo	Frequency of var gene domain organizations according to DBLa-var relationships (Navrongo, Ghana)
DBLa-var_dom_org_Chikwawa	Frequency of var gene domain organizations according to DBLa-var relationships (Chikwawa, Malawi)
Dom_org_pairs_60-80%_Pursat	For 1-to-2 DBLa-var relationships, domain organization of two var exon 1 sequences with the same DBLa type, sharing ≥60 to <80% nucleotide identity (Pursat, Cambodia)
Dom_org_pairs_80-99%_Pursat	For 1-to-2 DBLa-var relationships, domain organization of two var exon 1 sequences with the same DBLa type, sharing ≥80 to <99% nucleotide identity (Pursat, Cambodia)
Dom_org_pairs_≥99%_Pursat	For 1-to-2 DBLa-var relationships, domain organization of two var exon 1 sequences with the same DBLa type, sharing ≥99% nucleotide identity (Pursat, Cambodia)
Dom_org_pairs_60-80%_MaeSot	For 1-to-2 DBLa-var relationships, domain organization of two var exon 1 sequences with the same DBLa type, sharing ≥60 to <80% nucleotide identity (Mae Sot, Thailand)
Dom_org_pairs_80-99%_MaeSot	For 1-to-2 DBLa-var relationships, domain organization of two var exon 1 sequences with the same DBLa type, sharing ≥80 to <99% nucleotide identity (Mae Sot, Thailand)
Dom_org_pairs_≥99%_MaeSot	For 1-to-2 DBLa-var relationships, domain organization of two var exon 1 sequences with the same DBLa type, sharing ≥99% nucleotide identity (Mae Sot, Thailand)
Dom_org_pairs_60-80%_Navrongo	For 1-to-2 DBLa-var relationships, domain organization of two var exon 1 sequences with the same DBLa type, sharing ≥60 to <80% nucleotide identity (Navrongo, Ghana)
Dom_org_pairs_80-99%_Navrongo	For 1-to-2 DBLa-var relationships, domain organization of two var exon 1 sequences with the same DBLa type, sharing ≥80 to <99% nucleotide identity (Navrongo, Ghana)
Dom_org_pairs_≥99%_Navrongo	For 1-to-2 DBLa-var relationships, domain organization of two var exon 1 sequences with the same DBLa type, sharing ≥99% nucleotide identity (Navrongo, Ghana)
Dom_org_pairs_60-80%_Chikwawa	For 1-to-2 DBLa-var relationships, domain organization of two var exon 1 sequences with the same DBLa type, sharing ≥60 to <80% nucleotide identity (Chikwawa, Malawi)
Dom_org_pairs_80-99%_Chikwawa	For 1-to-2 DBLa-var relationships, domain organization of two var exon 1 sequences with the same DBLa type, sharing ≥80 to <99% nucleotide identity (Chikwawa, Malawi)
Dom_org_pairs_≥99%_Chikwawa	For 1-to-2 DBLa-var relationships, domain organization of two var exon 1 sequences with the same DBLa type, sharing ≥99% nucleotide identity (Chikwawa, Malawi)

## Sheet: DBLa-var_dom_org_Pursat
Frequency of var gene domain organizations according to DBLa-var relationships (Pursat, Cambodia)
	# var exon 1 per DBLa type
var gene domain organization	1	2	3	4	5	6	7	9	10	12	20	Total		>5
NTS-DBLa-CIDRa-DBLd-CIDRb-	250	102	50	18	12	3	4	2	1	1	0	443		11
NTS-DBLa-CIDRa-DBLd-CIDRg-	55	18	20	7	3	0	1	1	0	1	0	106		3
NTS-DBLa-CIDRa-DBLb-DBLg-DBLd-CIDRb-	34	11	11	5	1	0	0	0	0	0	0	62		0
NTS-DBLa-CIDRa-DBLb-DBLd-CIDRb-	27	11	8	1	1	0	1	0	1	0	0	50		2
NTS-DBLa-CIDRa-DBLd-CIDRg-DBLz-DBLe-	15	8	6	2	1	0	1	1	0	1	0	35		3
NTS-DBLa-CIDRa-DBLb-DBLg-DBLz-DBLe-	12	6	0	1	1	0	0	0	0	0	0	20		0
NTS-DBLa-CIDRa-DBLb-DBLg-DBLg-DBLd-CIDRb-	9	4	2	0	1	0	0	0	0	0	0	16		0
NTS-DBLa-CIDRa-DBLb-DBLg-DBLd-CIDRg-	7	4	1	1	1	0	0	0	1	0	0	15		1
NTS-DBLa-CIDRa-DBLb-DBLd-CIDRg-	7	4	1	1	0	0	1	0	0	0	0	14		1
NTS-DBLa-CIDRa-DBLd-CIDRg-DBLg-DBLz-	7	0	5	0	0	1	0	0	0	0	0	13		1
NTS-DBLa-CIDRa-	7	1	2	0	2	0	0	0	0	0	0	12		0
NTS-DBLa-CIDRa-DBLb-DBLb-DBLg-DBLd-CIDRb-	5	2	3	1	0	0	0	0	1	0	0	12		1
NTS-DBLa-CIDRa-DBLg-DBLz-DBLe-	10	2	0	0	0	0	0	0	0	0	0	12		0
NTS-DBLa-CIDRa-DBLb-DBLg-	5	3	1	0	1	0	0	0	0	0	0	10		0
NTS-DBLa-DBLd-CIDRb-	2	2	3	1	1	0	0	1	0	0	0	10		1
NTS-DBLa-CIDRa-DBLb-DBLg-DBLd-CIDRg-DBLz-DBLe-	5	1	2	1	0	0	0	0	0	0	0	9		0
NTS-DBLa-CIDRb-DBLg-DBLe-DBLz-DBLe-	5	2	0	0	1	1	0	0	0	0	0	9		1
NTS-DBLa-CIDRa-CIDRb-	3	2	1	0	2	0	0	0	0	0	0	8		0
NTS-DBLa-CIDRa-DBLb-DBLd-CIDRg-DBLg-DBLz-	5	0	1	1	0	0	0	0	1	0	0	8		1
NTS-DBLa-CIDRa-DBLb-DBLg-DBLd-CIDRb-DBLb-DBLg-	6	2	0	0	0	0	0	0	0	0	0	8		0
NTS-DBLa-CIDRg-DBLg-DBLe-DBLz-DBLe-	4	2	1	0	1	0	0	0	0	0	0	8		0
NTS-DBLa-CIDRa-DBLb-DBLb-DBLd-CIDRb-	4	1	0	0	1	0	0	0	0	0	0	6		0
NTS-DBLa-CIDRa-DBLb-DBLb-DBLg-DBLd-CIDRg-	1	1	0	3	0	0	0	0	1	0	0	6		1
NTS-DBLa-CIDRa-DBLb-DBLg-DBLz-	4	1	0	1	0	0	0	0	0	0	0	6		0
NTS-DBLa-CIDRa-DBLd-CIDRb-DBLg-	3	2	1	0	0	0	0	0	0	0	0	6		0
NTS-DBLa-CIDRa-DBLd-CIDRb-DBLz-DBLe-	4	0	0	0	1	1	0	0	0	0	0	6		1
NTS-DBLa-CIDRa-DBLg-DBLd-CIDRb-	3	2	0	1	0	0	0	0	0	0	0	6		0
NTS-DBLa-CIDRa-DBLg-DBLd-CIDRg-	2	2	2	0	0	0	0	0	0	0	0	6		0
NTS-DBLa-CIDRd-DBLb-DBLg-DBLd-CIDRb-	3	1	0	0	1	1	0	0	0	0	0	6		1
NTS-DBLa-CIDRa-DBLb-DBLd-CIDRb-DBLg-DBLz-	3	2	0	0	0	0	0	0	0	0	0	5		0
NTS-DBLa-CIDRa-DBLb-DBLd-CIDRg-DBLg-DBLz-DBLe-	3	1	1	0	0	0	0	0	0	0	0	5		0
NTS-DBLa-CIDRa-DBLb-DBLg-DBLd-CIDRg-DBLe-DBLe-DBLe-	5	0	0	0	0	0	0	0	0	0	0	5		0
NTS-DBLa-CIDRa-DBLd-CIDRg-DBLe-DBLe-DBLe-	1	1	2	0	0	0	1	0	0	0	0	5		1
NTS-DBLa-CIDRa-DBLd-CIDRg-DBLg-	3	2	0	0	0	0	0	0	0	0	0	5		0
NTS-DBLa-CIDRd-DBLb-DBLd-CIDRb-	2	3	0	0	0	0	0	0	0	0	0	5		0
NTS-DBLa-CIDRd-DBLb-DBLg-DBLd-CIDRb-DBLb-DBLg-	2	1	0	1	0	1	0	0	0	0	0	5		1
NTS-DBLa-CIDRa-DBLb-DBLd-CIDRb-DBLg-DBLz-DBLe-	2	1	1	0	0	0	0	0	0	0	0	4		0
NTS-DBLa-CIDRa-DBLb-DBLd-CIDRg-DBLz-DBLe-	2	1	0	0	0	0	1	0	0	0	0	4		1
NTS-DBLa-CIDRa-DBLb-DBLg-DBLe-DBLg-DBLz-DBLe-	1	0	1	0	1	0	0	0	0	0	1	4		1
NTS-DBLa-CIDRa-DBLb-DBLg-DBLg-CIDRb-	3	1	0	0	0	0	0	0	0	0	0	4		0
NTS-DBLa-CIDRa-DBLd-CIDRb-DBLb-DBLg-	1	2	0	1	0	0	0	0	0	0	0	4		0
NTS-DBLa-CIDRa-DBLd-CIDRg-DBLg-DBLz-DBLe-	3	1	0	0	0	0	0	0	0	0	0	4		0
NTS-DBLa-CIDRa-DBLg-DBLd-CIDRb-DBLb-DBLg-	1	1	1	0	0	1	0	0	0	0	0	4		1
NTS-DBLa-CIDRa-DBLg-DBLg-DBLd-CIDRb-	3	1	0	0	0	0	0	0	0	0	0	4		0
NTS-DBLa-CIDRd-DBLb-DBLg-DBLd-CIDRg-DBLz-DBLe-	1	1	1	0	1	0	0	0	0	0	0	4		0
NTS-DBLa-CIDRd-DBLg-DBLd-CIDRb-DBLb-	3	1	0	0	0	0	0	0	0	0	0	4		0
NTS-DBLa-CIDRd-DBLg-DBLz-DBLe-	2	1	1	0	0	0	0	0	0	0	0	4		0
NTS-DBLa-DBLd-CIDRg-	3	0	0	1	0	0	0	0	0	0	0	4		0
NTS-DBLa-CIDRa-DBLb-DBLb-DBLg-DBLg-DBLd-CIDRb-	1	2	0	0	0	0	0	0	0	0	0	3		0
NTS-DBLa-CIDRa-DBLb-DBLg-DBLd-CIDRb-DBLb-	2	0	0	0	1	0	0	0	0	0	0	3		0
NTS-DBLa-CIDRa-DBLb-DBLg-DBLd-CIDRb-DBLe-DBLz-DBLe-	0	2	0	0	0	1	0	0	0	0	0	3		1
NTS-DBLa-CIDRa-DBLb-DBLg-DBLd-CIDRg-DBLe-DBLe-	2	0	1	0	0	0	0	0	0	0	0	3		0
NTS-DBLa-CIDRa-DBLb-DBLg-DBLg-CIDRg-	1	1	1	0	0	0	0	0	0	0	0	3		0
NTS-DBLa-CIDRa-DBLb-DBLg-DBLg-DBLg-DBLd-CIDRb-	2	0	1	0	0	0	0	0	0	0	0	3		0
NTS-DBLa-CIDRa-DBLb-DBLz-DBLe-	2	1	0	0	0	0	0	0	0	0	0	3		0
NTS-DBLa-CIDRa-DBLd-CIDRb-DBLe-DBLe-DBLe-	0	0	0	0	2	0	0	1	0	0	0	3		1
NTS-DBLa-CIDRa-DBLd-CIDRb-DBLg-DBLz-DBLe-	0	1	2	0	0	0	0	0	0	0	0	3		0
NTS-DBLa-CIDRa-DBLd-CIDRd-	1	2	0	0	0	0	0	0	0	0	0	3		0
NTS-DBLa-CIDRa-DBLd-CIDRd-DBLb-DBLg-	3	0	0	0	0	0	0	0	0	0	0	3		0
NTS-DBLa-CIDRa-DBLg-DBLd-CIDRb-DBLb-DBLg-DBLz-	1	1	0	0	0	0	1	0	0	0	0	3		1
NTS-DBLa-CIDRa-DBLg-DBLd-CIDRg-DBLe-DBLz-DBLe-	2	0	0	0	1	0	0	0	0	0	0	3		0
NTS-DBLa-CIDRa-DBLg-DBLd-CIDRg-DBLz-DBLe-	0	2	1	0	0	0	0	0	0	0	0	3		0
NTS-DBLa-CIDRa-DBLg-DBLz-	2	1	0	0	0	0	0	0	0	0	0	3		0
NTS-DBLa-CIDRb-DBLg-DBLd-CIDRg-DBLe-DBLe-DBLe-	0	2	1	0	0	0	0	0	0	0	0	3		0
NTS-DBLa-CIDRd-DBLb-DBLg-DBLe-DBLd-CIDRb-	0	1	0	1	0	1	0	0	0	0	0	3		1
NTS-DBLa-CIDRd-DBLb-DBLg-DBLe-DBLz-DBLe-	2	1	0	0	0	0	0	0	0	0	0	3		0
NTS-DBLa-CIDRg-DBLg-DBLd-CIDRb-DBLb-	3	0	0	0	0	0	0	0	0	0	0	3		0
NTS-DBLa-CIDRa-DBLb-	2	0	0	0	0	0	0	0	0	0	0	2		0
NTS-DBLa-CIDRa-DBLb-DBLd-CIDRd-	1	0	1	0	0	0	0	0	0	0	0	2		0
NTS-DBLa-CIDRa-DBLb-DBLd-CIDRd-DBLg-DBLz-DBLe-	1	0	1	0	0	0	0	0	0	0	0	2		0
NTS-DBLa-CIDRa-DBLb-DBLd-CIDRg-DBLg-	0	0	0	1	1	0	0	0	0	0	0	2		0
NTS-DBLa-CIDRa-DBLb-DBLg-DBLd-CIDRb-DBLg-	2	0	0	0	0	0	0	0	0	0	0	2		0
NTS-DBLa-CIDRa-DBLb-DBLg-DBLd-CIDRd-DBLe-DBLe-DBLe-	0	0	1	0	1	0	0	0	0	0	0	2		0
NTS-DBLa-CIDRa-DBLb-DBLg-DBLd-CIDRg-DBLe-DBLz-DBLe-	1	0	0	0	0	0	0	0	1	0	0	2		1
NTS-DBLa-CIDRa-DBLb-DBLg-DBLd-CIDRg-DBLg-	1	1	0	0	0	0	0	0	0	0	0	2		0
NTS-DBLa-CIDRa-DBLb-DBLg-DBLe-DBLe-	2	0	0	0	0	0	0	0	0	0	0	2		0
NTS-DBLa-CIDRa-DBLb-DBLg-DBLg-DBLd-CIDRg-	1	1	0	0	0	0	0	0	0	0	0	2		0
NTS-DBLa-CIDRa-DBLd-	0	1	1	0	0	0	0	0	0	0	0	2		0
NTS-DBLa-CIDRa-DBLd-CIDRb-DBLe-	1	0	1	0	0	0	0	0	0	0	0	2		0
NTS-DBLa-CIDRa-DBLd-CIDRb-DBLe-DBLg-	1	1	0	0	0	0	0	0	0	0	0	2		0
NTS-DBLa-CIDRa-DBLd-CIDRg-DBLe-	1	0	0	0	1	0	0	0	0	0	0	2		0
NTS-DBLa-CIDRa-DBLd-CIDRg-DBLe-DBLe-	0	1	0	1	0	0	0	0	0	0	0	2		0
NTS-DBLa-CIDRa-DBLd-CIDRg-DBLe-DBLz-DBLe-	2	0	0	0	0	0	0	0	0	0	0	2		0
NTS-DBLa-CIDRa-DBLd-CIDRg-DBLz-DBLe-DBLe-	2	0	0	0	0	0	0	0	0	0	0	2		0
NTS-DBLa-CIDRa-DBLg-DBLd-CIDRb-DBLb-	1	0	0	0	0	0	1	0	0	0	0	2		1
NTS-DBLa-CIDRa-DBLg-DBLd-CIDRb-DBLe-DBLe-DBLe-	2	0	0	0	0	0	0	0	0	0	0	2		0
NTS-DBLa-CIDRa-DBLg-DBLd-CIDRb-DBLe-DBLz-	0	1	0	0	0	1	0	0	0	0	0	2		1
NTS-DBLa-CIDRd-DBLb-DBLg-DBLe-DBLd-CIDRg-	0	1	0	0	1	0	0	0	0	0	0	2		0
NTS-DBLa-CIDRd-DBLb-DBLg-DBLg-	2	0	0	0	0	0	0	0	0	0	0	2		0
NTS-DBLa-CIDRd-DBLb-DBLg-DBLg-DBLd-CIDRb-	0	0	0	0	1	1	0	0	0	0	0	2		1
NTS-DBLa-CIDRd-DBLg-DBLd-CIDRb-	0	2	0	0	0	0	0	0	0	0	0	2		0
NTS-DBLa-CIDRd-DBLg-DBLd-CIDRb-DBLb-DBLd-CIDRb-	2	0	0	0	0	0	0	0	0	0	0	2		0
NTS-DBLa-CIDRd-DBLg-DBLg-DBLd-CIDRb-	0	2	0	0	0	0	0	0	0	0	0	2		0
NTS-DBLa-CIDRg-DBLb-DBLd-CIDRb-DBLb-	0	0	1	0	0	1	0	0	0	0	0	2		1
NTS-DBLa-CIDRg-DBLb-DBLd-CIDRb-DBLb-DBLg-DBLz-	0	0	1	0	0	1	0	0	0	0	0	2		1
NTS-DBLa-CIDRg-DBLb-DBLg-DBLg-DBLz-	2	0	0	0	0	0	0	0	0	0	0	2		0
NTS-DBLa-CIDRg-DBLg-DBLg-CIDRg-DBLe-DBLz-	1	1	0	0	0	0	0	0	0	0	0	2		0
NTS-DBLa-CIDRa-DBLb-CIDRg-	1	0	0	0	0	0	0	0	0	0	0	1		0
NTS-DBLa-CIDRa-DBLb-DBLb-DBLb-CIDRg-	1	0	0	0	0	0	0	0	0	0	0	1		0
NTS-DBLa-CIDRa-DBLb-DBLb-DBLb-DBLd-CIDRb-	0	0	1	0	0	0	0	0	0	0	0	1		0
NTS-DBLa-CIDRa-DBLb-DBLb-DBLg-DBLd-CIDRb-DBLe-DBLe-DBLe-	0	0	0	0	0	0	0	0	1	0	0	1		1
NTS-DBLa-CIDRa-DBLb-DBLb-DBLg-DBLd-CIDRb-DBLe-DBLz-DBLe-	0	0	0	0	0	0	0	0	1	0	0	1		1
NTS-DBLa-CIDRa-DBLb-DBLb-DBLg-DBLg-	1	0	0	0	0	0	0	0	0	0	0	1		0
NTS-DBLa-CIDRa-DBLb-DBLb-DBLg-DBLg-DBLd-CIDRg-	0	1	0	0	0	0	0	0	0	0	0	1		0
NTS-DBLa-CIDRa-DBLb-DBLd-	0	0	0	0	1	0	0	0	0	0	0	1		0
NTS-DBLa-CIDRa-DBLb-DBLd-CIDRb-DBLe-	1	0	0	0	0	0	0	0	0	0	0	1		0
NTS-DBLa-CIDRa-DBLb-DBLd-CIDRd-DBLg-DBLz-	0	0	1	0	0	0	0	0	0	0	0	1		0
NTS-DBLa-CIDRa-DBLb-DBLd-CIDRg-DBLg-DBLpam1-DBLe-	0	0	1	0	0	0	0	0	0	0	0	1		0
NTS-DBLa-CIDRa-DBLb-DBLe-	1	0	0	0	0	0	0	0	0	0	0	1		0
NTS-DBLa-CIDRa-DBLb-DBLe-DBLd-CIDRb-	0	0	0	0	1	0	0	0	0	0	0	1		0
NTS-DBLa-CIDRa-DBLb-DBLe-DBLd-CIDRb-DBLe-DBLz-DBLe-	0	1	0	0	0	0	0	0	0	0	0	1		0
NTS-DBLa-CIDRa-DBLb-DBLe-DBLe-DBLe-	1	0	0	0	0	0	0	0	0	0	0	1		0
NTS-DBLa-CIDRa-DBLb-DBLg-CIDRb-	0	1	0	0	0	0	0	0	0	0	0	1		0
NTS-DBLa-CIDRa-DBLb-DBLg-CIDRb-DBLe-	0	0	1	0	0	0	0	0	0	0	0	1		0
NTS-DBLa-CIDRa-DBLb-DBLg-DBLd-	0	0	0	1	0	0	0	0	0	0	0	1		0
NTS-DBLa-CIDRa-DBLb-DBLg-DBLd-CIDRb-DBLe-	0	0	1	0	0	0	0	0	0	0	0	1		0
NTS-DBLa-CIDRa-DBLb-DBLg-DBLd-CIDRb-DBLz-DBLe-	0	0	0	1	0	0	0	0	0	0	0	1		0
NTS-DBLa-CIDRa-DBLb-DBLg-DBLd-CIDRg-DBLb-	0	0	1	0	0	0	0	0	0	0	0	1		0
NTS-DBLa-CIDRa-DBLb-DBLg-DBLd-CIDRg-DBLb-DBLg-	0	0	1	0	0	0	0	0	0	0	0	1		0
NTS-DBLa-CIDRa-DBLb-DBLg-DBLd-CIDRg-DBLe-	1	0	0	0	0	0	0	0	0	0	0	1		0
NTS-DBLa-CIDRa-DBLb-DBLg-DBLe-DBLg-DBLe-DBLe-	0	0	0	0	0	0	0	0	0	0	1	1		1
NTS-DBLa-CIDRa-DBLb-DBLg-DBLe-DBLz-DBLe-	0	0	0	0	0	0	0	0	0	0	1	1		1
NTS-DBLa-CIDRa-DBLb-DBLg-DBLg-	0	1	0	0	0	0	0	0	0	0	0	1		0
NTS-DBLa-CIDRa-DBLb-DBLz-DBLe-DBLd-CIDRd-	0	0	1	0	0	0	0	0	0	0	0	1		0
NTS-DBLa-CIDRa-DBLd-CIDRb-DBLe-DBLz-DBLe-	1	0	0	0	0	0	0	0	0	0	0	1		0
NTS-DBLa-CIDRa-DBLd-CIDRb-DBLg-DBLz-	0	0	0	0	1	0	0	0	0	0	0	1		0
NTS-DBLa-CIDRa-DBLd-CIDRg-DBLg-DBLg-	0	0	0	0	1	0	0	0	0	0	0	1		0
NTS-DBLa-CIDRa-DBLd-DBLe-DBLe-DBLe-	0	0	0	0	0	0	1	0	0	0	0	1		1
NTS-DBLa-CIDRa-DBLe-DBLe-	0	1	0	0	0	0	0	0	0	0	0	1		0
NTS-DBLa-CIDRa-DBLg-CIDRb-	1	0	0	0	0	0	0	0	0	0	0	1		0
NTS-DBLa-CIDRa-DBLg-DBLd-CIDRb-DBLb-DBLg-DBLe-	0	0	0	0	0	1	0	0	0	0	0	1		1
NTS-DBLa-CIDRa-DBLg-DBLd-CIDRb-DBLz-DBLe-	1	0	0	0	0	0	0	0	0	0	0	1		0
NTS-DBLa-CIDRa-DBLg-DBLd-CIDRg-DBLb-DBLg-	1	0	0	0	0	0	0	0	0	0	0	1		0
NTS-DBLa-CIDRa-DBLg-DBLd-CIDRg-DBLg-DBLz-	0	1	0	0	0	0	0	0	0	0	0	1		0
NTS-DBLa-CIDRa-DBLg-DBLg-DBLd-CIDRb-DBLe-DBLz-	1	0	0	0	0	0	0	0	0	0	0	1		0
NTS-DBLa-CIDRa-DBLg-DBLg-DBLg-DBLd-CIDRb-	1	0	0	0	0	0	0	0	0	0	0	1		0
NTS-DBLa-CIDRa-DBLg-DBLg-DBLz-DBLe-	0	1	0	0	0	0	0	0	0	0	0	1		0
NTS-DBLa-CIDRa-Duffy_binding_like-DBLg-DBLz-DBLe-	1	0	0	0	0	0	0	0	0	0	0	1		0
NTS-DBLa-CIDRb-DBLb-DBLg-DBLd-CIDRb-	1	0	0	0	0	0	0	0	0	0	0	1		0
NTS-DBLa-CIDRb-DBLg-	1	0	0	0	0	0	0	0	0	0	0	1		0
NTS-DBLa-CIDRb-DBLg-DBLd-CIDRb-DBLb-	1	0	0	0	0	0	0	0	0	0	0	1		0
NTS-DBLa-CIDRb-DBLg-DBLg-	1	0	0	0	0	0	0	0	0	0	0	1		0
NTS-DBLa-CIDRb-DBLg-DBLg-CIDRg-DBLe-DBLz-	1	0	0	0	0	0	0	0	0	0	0	1		0
NTS-DBLa-CIDRb-DBLg-DBLz-DBLe-DBLe-	0	0	0	0	1	0	0	0	0	0	0	1		0
NTS-DBLa-CIDRd-DBLb-DBLe-DBLd-CIDRb-DBLe-DBLe-	1	0	0	0	0	0	0	0	0	0	0	1		0
NTS-DBLa-CIDRd-DBLb-DBLg-	1	0	0	0	0	0	0	0	0	0	0	1		0
NTS-DBLa-CIDRd-DBLb-DBLg-DBLd-CIDRg-	1	0	0	0	0	0	0	0	0	0	0	1		0
NTS-DBLa-CIDRd-DBLb-DBLg-DBLd-DBLz-DBLe-	0	0	1	0	0	0	0	0	0	0	0	1		0
NTS-DBLa-CIDRd-DBLb-DBLg-DBLz-	0	1	0	0	0	0	0	0	0	0	0	1		0
NTS-DBLa-CIDRd-DBLb-DBLg-DBLz-DBLe-	0	1	0	0	0	0	0	0	0	0	0	1		0
NTS-DBLa-CIDRd-DBLg-DBLd-CIDRb-DBLb-DBLg-	0	1	0	0	0	0	0	0	0	0	0	1		0
NTS-DBLa-CIDRd-DBLg-DBLd-CIDRb-DBLb-DBLg-DBLd-CIDRg-	1	0	0	0	0	0	0	0	0	0	0	1		0
NTS-DBLa-CIDRd-DBLg-DBLd-CIDRb-DBLb-DBLg-DBLe-	1	0	0	0	0	0	0	0	0	0	0	1		0
NTS-DBLa-CIDRd-DBLg-DBLd-CIDRb-DBLe-DBLz-DBLe-	0	1	0	0	0	0	0	0	0	0	0	1		0
NTS-DBLa-CIDRd-DBLg-DBLd-CIDRg-	0	1	0	0	0	0	0	0	0	0	0	1		0
NTS-DBLa-CIDRd-DBLg-DBLe-DBLz-DBLe-	0	1	0	0	0	0	0	0	0	0	0	1		0
NTS-DBLa-CIDRd-DBLg-DBLg-CIDRg-	1	0	0	0	0	0	0	0	0	0	0	1		0
NTS-DBLa-CIDRd-DBLg-DBLg-DBLd-CIDRg-DBLe-DBLz-DBLe-	0	1	0	0	0	0	0	0	0	0	0	1		0
NTS-DBLa-CIDRg-DBLb-DBLd-CIDRb-	1	0	0	0	0	0	0	0	0	0	0	1		0
NTS-DBLa-CIDRg-DBLb-DBLd-CIDRg-DBLz-DBLe-	0	0	1	0	0	0	0	0	0	0	0	1		0
NTS-DBLa-CIDRg-DBLb-DBLg-DBLd-CIDRb-DBLb-	0	0	0	0	0	1	0	0	0	0	0	1		1
NTS-DBLa-CIDRg-DBLb-DBLg-DBLd-CIDRb-DBLb-DBLg-	1	0	0	0	0	0	0	0	0	0	0	1		0
NTS-DBLa-CIDRg-DBLb-DBLg-DBLd-CIDRg-	1	0	0	0	0	0	0	0	0	0	0	1		0
NTS-DBLa-CIDRg-DBLb-DBLg-DBLd-CIDRg-DBLz-DBLe-	0	1	0	0	0	0	0	0	0	0	0	1		0
NTS-DBLa-CIDRg-DBLb-DBLg-DBLe-DBLz-DBLe-	1	0	0	0	0	0	0	0	0	0	0	1		0
NTS-DBLa-CIDRg-DBLb-DBLg-DBLz-	0	1	0	0	0	0	0	0	0	0	0	1		0
NTS-DBLa-CIDRg-DBLb-DBLg-DBLz-DBLe-	1	0	0	0	0	0	0	0	0	0	0	1		0
NTS-DBLa-CIDRg-DBLg-DBLd-CIDRb-	1	0	0	0	0	0	0	0	0	0	0	1		0
NTS-DBLa-CIDRg-DBLg-DBLd-CIDRb-DBLb-DBLd-CIDRb-	1	0	0	0	0	0	0	0	0	0	0	1		0
NTS-DBLa-CIDRg-DBLg-DBLd-CIDRb-DBLb-DBLg-	0	0	0	0	1	0	0	0	0	0	0	1		0
NTS-DBLa-CIDRg-DBLg-DBLg-	1	0	0	0	0	0	0	0	0	0	0	1		0
NTS-DBLa-DBLg-DBLd-CIDRg-DBLe-DBLz-DBLe-	0	0	0	1	0	0	0	0	0	0	0	1		0
NTS-DBLa-DBLg-DBLg-CIDRg-DBLe-DBLz-DBLe-	0	0	0	1	0	0	0	0	0	0	0	1		0

## Sheet: DBLa-var_dom_org_MaeSot
Frequency of var gene domain organizations according to DBLa-var relationships (Mae Sot, Thailand)
	# var exon 1 per DBLa type
var gene domain organization	1	2	3	4	5	6	7	10	11	16	Total		>5
NTS-DBLa-CIDRa-DBLd-CIDRb-	254	85	39	14	7	1	0	1	0	0	401		2
NTS-DBLa-CIDRa-DBLd-CIDRg-	82	28	17	9	3	1	0	1	0	0	141		2
NTS-DBLa-CIDRa-DBLb-DBLg-DBLd-CIDRb-	48	18	7	4	1	1	0	0	0	0	79		1
NTS-DBLa-CIDRa-DBLb-DBLd-CIDRb-	38	14	6	6	2	0	0	0	0	0	66		0
NTS-DBLa-CIDRa-DBLd-CIDRg-DBLz-DBLe-	15	7	2	4	0	0	1	0	0	0	29		1
NTS-DBLa-CIDRa-DBLb-DBLg-DBLd-CIDRg-	10	5	3	2	2	0	0	0	0	0	22		0
NTS-DBLa-CIDRa-DBLb-DBLg-DBLg-DBLd-CIDRb-	7	11	3	0	0	1	0	0	0	0	22		1
NTS-DBLa-CIDRa-DBLb-DBLd-CIDRg-	14	4	0	2	0	0	0	0	0	0	20		0
NTS-DBLa-CIDRa-DBLg-DBLd-CIDRb-	8	4	1	1	2	0	0	0	0	0	16		0
NTS-DBLa-CIDRa-DBLb-DBLg-DBLz-DBLe-	11	3	0	1	0	0	0	0	0	0	15		0
NTS-DBLa-CIDRa-DBLb-DBLd-CIDRg-DBLg-DBLz-	7	2	2	1	1	0	0	0	0	0	13		0
NTS-DBLa-CIDRa-DBLb-DBLd-CIDRb-DBLg-DBLz-	7	5	0	0	0	0	0	0	0	0	12		0
NTS-DBLa-CIDRa-DBLd-CIDRb-DBLg-	7	1	3	0	1	0	0	0	0	0	12		0
NTS-DBLa-CIDRa-DBLb-DBLd-CIDRg-DBLg-DBLz-DBLe-	6	3	0	1	0	0	0	0	0	0	10		0
NTS-DBLa-CIDRa-DBLb-DBLg-	7	1	2	0	0	0	0	0	0	0	10		0
NTS-DBLa-CIDRa-DBLb-DBLb-DBLg-DBLd-CIDRb-	2	5	1	0	1	0	0	0	0	0	9		0
NTS-DBLa-CIDRa-DBLd-CIDRg-DBLg-DBLz-	3	1	3	0	2	0	0	0	0	0	9		0
NTS-DBLa-CIDRd-DBLg-DBLd-CIDRb-DBLb-	6	1	2	0	0	0	0	0	0	0	9		0
NTS-DBLa-CIDRa-DBLd-CIDRb-DBLg-DBLz-DBLe-	4	1	2	0	0	0	1	0	0	0	8		1
NTS-DBLa-CIDRa-DBLb-DBLd-CIDRb-DBLg-DBLz-DBLe-	2	3	2	0	0	0	0	0	0	0	7		0
NTS-DBLa-CIDRa-DBLb-DBLg-DBLz-	6	0	0	1	0	0	0	0	0	0	7		0
NTS-DBLa-CIDRa-DBLd-CIDRb-DBLb-DBLg-	4	1	1	0	0	0	0	0	0	0	6		0
NTS-DBLa-CIDRa-DBLd-CIDRb-DBLz-DBLe-	3	1	1	1	0	0	0	0	0	0	6		0
NTS-DBLa-CIDRa-DBLg-DBLd-CIDRb-DBLb-DBLg-	2	3	0	0	0	0	1	0	0	0	6		1
NTS-DBLa-CIDRa-DBLg-DBLz-DBLe-	5	1	0	0	0	0	0	0	0	0	6		0
NTS-DBLa-CIDRg-DBLg-DBLe-DBLz-DBLe-	3	2	1	0	0	0	0	0	0	0	6		0
NTS-DBLa-CIDRa-	5	0	0	0	0	0	0	0	0	0	5		0
NTS-DBLa-CIDRa-DBLb-DBLg-DBLd-CIDRd-	1	2	0	2	0	0	0	0	0	0	5		0
NTS-DBLa-CIDRa-DBLb-DBLg-DBLd-CIDRg-DBLz-DBLe-	4	1	0	0	0	0	0	0	0	0	5		0
NTS-DBLa-CIDRa-DBLd-CIDRg-DBLe-	4	1	0	0	0	0	0	0	0	0	5		0
NTS-DBLa-CIDRa-DBLg-DBLd-CIDRg-	5	0	0	0	0	0	0	0	0	0	5		0
NTS-DBLa-CIDRb-DBLg-DBLe-DBLz-DBLe-	2	3	0	0	0	0	0	0	0	0	5		0
NTS-DBLa-CIDRd-DBLg-DBLd-CIDRb-	3	1	0	1	0	0	0	0	0	0	5		0
NTS-DBLa-CIDRg-DBLb-DBLg-DBLg-DBLd-CIDRb-	2	1	2	0	0	0	0	0	0	0	5		0
NTS-DBLa-CIDRg-DBLg-DBLd-CIDRb-DBLb-	2	1	1	1	0	0	0	0	0	0	5		0
NTS-DBLa-CIDRa-CIDRb-	1	2	0	0	1	0	0	0	0	0	4		0
NTS-DBLa-CIDRa-DBLb-DBLb-DBLd-CIDRb-	3	0	1	0	0	0	0	0	0	0	4		0
NTS-DBLa-CIDRa-DBLb-DBLd-CIDRg-DBLz-DBLe-	4	0	0	0	0	0	0	0	0	0	4		0
NTS-DBLa-CIDRa-DBLb-DBLg-DBLd-CIDRb-DBLb-DBLg-	2	1	1	0	0	0	0	0	0	0	4		0
NTS-DBLa-CIDRa-DBLb-DBLg-DBLd-CIDRg-DBLe-DBLe-DBLe-	1	2	1	0	0	0	0	0	0	0	4		0
NTS-DBLa-CIDRa-DBLb-DBLg-DBLd-CIDRg-DBLe-DBLz-DBLe-	3	1	0	0	0	0	0	0	0	0	4		0
NTS-DBLa-CIDRa-DBLb-DBLg-DBLe-DBLg-DBLz-DBLe-	0	1	1	0	0	0	0	0	1	1	4		2
NTS-DBLa-CIDRa-DBLb-DBLg-DBLg-CIDRb-	1	2	0	0	0	1	0	0	0	0	4		1
NTS-DBLa-CIDRa-DBLd-CIDRg-DBLe-DBLe-DBLe-	2	1	1	0	0	0	0	0	0	0	4		0
NTS-DBLa-CIDRa-DBLd-CIDRg-DBLe-DBLz-DBLe-	1	1	2	0	0	0	0	0	0	0	4		0
NTS-DBLa-CIDRa-DBLd-CIDRg-DBLg-	2	0	1	1	0	0	0	0	0	0	4		0
NTS-DBLa-CIDRa-DBLd-CIDRg-DBLg-DBLz-DBLe-	2	1	1	0	0	0	0	0	0	0	4		0
NTS-DBLa-CIDRa-DBLg-DBLd-CIDRg-DBLz-DBLe-	2	2	0	0	0	0	0	0	0	0	4		0
NTS-DBLa-CIDRd-DBLb-DBLg-DBLd-CIDRb-	1	1	1	1	0	0	0	0	0	0	4		0
NTS-DBLa-CIDRa-DBLb-DBLd-CIDRb-DBLe-DBLz-DBLe-	2	1	0	0	0	0	0	0	0	0	3		0
NTS-DBLa-CIDRa-DBLb-DBLd-CIDRb-DBLg-	2	1	0	0	0	0	0	0	0	0	3		0
NTS-DBLa-CIDRa-DBLb-DBLg-DBLd-CIDRb-DBLe-	1	1	1	0	0	0	0	0	0	0	3		0
NTS-DBLa-CIDRa-DBLb-DBLg-DBLg-DBLd-CIDRg-	3	0	0	0	0	0	0	0	0	0	3		0
NTS-DBLa-CIDRa-DBLd-CIDRb-DBLe-DBLz-DBLe-	0	3	0	0	0	0	0	0	0	0	3		0
NTS-DBLa-CIDRa-DBLd-CIDRb-DBLg-DBLz-	2	0	1	0	0	0	0	0	0	0	3		0
NTS-DBLa-CIDRa-DBLg-DBLg-DBLd-CIDRb-	2	1	0	0	0	0	0	0	0	0	3		0
NTS-DBLa-CIDRa-DBLg-DBLg-DBLg-DBLd-CIDRb-	0	1	1	0	0	1	0	0	0	0	3		1
NTS-DBLa-CIDRa-DBLg-DBLz-	1	1	0	0	0	0	1	0	0	0	3		1
NTS-DBLa-CIDRb-DBLg-DBLz-DBLe-DBLe-	1	2	0	0	0	0	0	0	0	0	3		0
NTS-DBLa-CIDRd-DBLb-DBLg-DBLg-DBLd-CIDRb-	1	1	1	0	0	0	0	0	0	0	3		0
NTS-DBLa-CIDRd-DBLg-DBLz-DBLe-	2	1	0	0	0	0	0	0	0	0	3		0
NTS-DBLa-CIDRg-DBLb-DBLg-DBLd-CIDRb-	1	0	2	0	0	0	0	0	0	0	3		0
NTS-DBLa-CIDRg-DBLb-DBLg-DBLd-CIDRb-DBLb-DBLg-	0	1	2	0	0	0	0	0	0	0	3		0
NTS-DBLa-CIDRg-DBLb-DBLg-DBLd-CIDRg-DBLz-DBLe-	2	1	0	0	0	0	0	0	0	0	3		0
NTS-DBLa-CIDRg-DBLg-DBLd-CIDRb-DBLb-DBLg-	2	0	0	1	0	0	0	0	0	0	3		0
NTS-DBLa-CIDRg-DBLg-DBLz-DBLe-DBLe-	0	2	1	0	0	0	0	0	0	0	3		0
NTS-DBLa-CIDRa-DBLb-DBLb-DBLg-DBLd-CIDRg-	2	0	0	0	0	0	0	0	0	0	2		0
NTS-DBLa-CIDRa-DBLb-DBLb-DBLg-DBLg-DBLd-CIDRb-	1	1	0	0	0	0	0	0	0	0	2		0
NTS-DBLa-CIDRa-DBLb-DBLg-DBLd-CIDRb-DBLe-DBLe-	2	0	0	0	0	0	0	0	0	0	2		0
NTS-DBLa-CIDRa-DBLb-DBLg-DBLd-CIDRd-DBLb-DBLg-	2	0	0	0	0	0	0	0	0	0	2		0
NTS-DBLa-CIDRa-DBLb-DBLg-DBLd-CIDRg-DBLg-	1	1	0	0	0	0	0	0	0	0	2		0
NTS-DBLa-CIDRa-DBLb-DBLg-DBLg-DBLg-DBLd-CIDRb-	0	2	0	0	0	0	0	0	0	0	2		0
NTS-DBLa-CIDRa-DBLb-DBLg-DBLg-DBLg-DBLd-CIDRg-	0	1	1	0	0	0	0	0	0	0	2		0
NTS-DBLa-CIDRa-DBLb-DBLg-DBLg-DBLz-DBLe-	2	0	0	0	0	0	0	0	0	0	2		0
NTS-DBLa-CIDRa-DBLb-DBLz-DBLe-	1	0	1	0	0	0	0	0	0	0	2		0
NTS-DBLa-CIDRa-DBLd-	0	1	1	0	0	0	0	0	0	0	2		0
NTS-DBLa-CIDRa-DBLd-CIDRb-DBLe-	1	1	0	0	0	0	0	0	0	0	2		0
NTS-DBLa-CIDRa-DBLd-CIDRb-DBLe-DBLe-DBLe-	1	1	0	0	0	0	0	0	0	0	2		0
NTS-DBLa-CIDRa-DBLd-CIDRb-DBLe-DBLz-	0	1	1	0	0	0	0	0	0	0	2		0
NTS-DBLa-CIDRa-DBLd-CIDRd-DBLb-DBLg-	1	1	0	0	0	0	0	0	0	0	2		0
NTS-DBLa-CIDRa-DBLg-DBLd-CIDRb-DBLg-	0	1	0	0	1	0	0	0	0	0	2		0
NTS-DBLa-CIDRa-DBLg-DBLg-DBLz-DBLe-	2	0	0	0	0	0	0	0	0	0	2		0
NTS-DBLa-CIDRb-DBLg-DBLd-CIDRb-DBLb-	2	0	0	0	0	0	0	0	0	0	2		0
NTS-DBLa-CIDRd-DBLb-DBLg-DBLd-CIDRb-DBLb-DBLg-	2	0	0	0	0	0	0	0	0	0	2		0
NTS-DBLa-CIDRd-DBLb-DBLg-DBLg-	1	1	0	0	0	0	0	0	0	0	2		0
NTS-DBLa-CIDRd-DBLg-DBLe-DBLe-DBLz-DBLe-	0	2	0	0	0	0	0	0	0	0	2		0
NTS-DBLa-CIDRa-CIDRg-DBLz-DBLe-	0	1	0	0	0	0	0	0	0	0	1		0
NTS-DBLa-CIDRa-DBLb-CIDRb-	0	1	0	0	0	0	0	0	0	0	1		0
NTS-DBLa-CIDRa-DBLb-DBLb-DBLb-DBLd-CIDRb-	0	0	0	0	1	0	0	0	0	0	1		0
NTS-DBLa-CIDRa-DBLb-DBLb-DBLg-DBLd-CIDRg-DBLz-DBLe-	1	0	0	0	0	0	0	0	0	0	1		0
NTS-DBLa-CIDRa-DBLb-DBLb-DBLg-DBLg-DBLd-CIDRg-	0	1	0	0	0	0	0	0	0	0	1		0
NTS-DBLa-CIDRa-DBLb-DBLb-DBLg-DBLg-DBLg-	1	0	0	0	0	0	0	0	0	0	1		0
NTS-DBLa-CIDRa-DBLb-DBLd-CIDRb-DBLg-DBLz-DBLe-DBLe-	0	0	0	1	0	0	0	0	0	0	1		0
NTS-DBLa-CIDRa-DBLb-DBLd-CIDRd-	0	1	0	0	0	0	0	0	0	0	1		0
NTS-DBLa-CIDRa-DBLb-DBLd-CIDRd-DBLg-DBLz-	0	0	1	0	0	0	0	0	0	0	1		0
NTS-DBLa-CIDRa-DBLb-DBLd-CIDRg-DBLe-DBLz-DBLe-	0	0	0	1	0	0	0	0	0	0	1		0
NTS-DBLa-CIDRa-DBLb-DBLd-CIDRg-DBLg-	0	0	1	0	0	0	0	0	0	0	1		0
NTS-DBLa-CIDRa-DBLb-DBLe-DBLb-DBLd-CIDRb-	0	0	1	0	0	0	0	0	0	0	1		0
NTS-DBLa-CIDRa-DBLb-DBLe-DBLd-CIDRb-DBLe-DBLe-	1	0	0	0	0	0	0	0	0	0	1		0
NTS-DBLa-CIDRa-DBLb-DBLe-DBLg-DBLd-CIDRg-	0	0	1	0	0	0	0	0	0	0	1		0
NTS-DBLa-CIDRa-DBLb-DBLg-CIDRb-	0	1	0	0	0	0	0	0	0	0	1		0
NTS-DBLa-CIDRa-DBLb-DBLg-CIDRd-	1	0	0	0	0	0	0	0	0	0	1		0
NTS-DBLa-CIDRa-DBLb-DBLg-CIDRg-	1	0	0	0	0	0	0	0	0	0	1		0
NTS-DBLa-CIDRa-DBLb-DBLg-CIDRg-DBLe-DBLe-DBLe-	0	0	1	0	0	0	0	0	0	0	1		0
NTS-DBLa-CIDRa-DBLb-DBLg-DBLd-	0	0	0	1	0	0	0	0	0	0	1		0
NTS-DBLa-CIDRa-DBLb-DBLg-DBLd-CIDRb-DBLb-	1	0	0	0	0	0	0	0	0	0	1		0
NTS-DBLa-CIDRa-DBLb-DBLg-DBLd-CIDRb-DBLe-DBLz-DBLe-	1	0	0	0	0	0	0	0	0	0	1		0
NTS-DBLa-CIDRa-DBLb-DBLg-DBLd-CIDRb-DBLg-	1	0	0	0	0	0	0	0	0	0	1		0
NTS-DBLa-CIDRa-DBLb-DBLg-DBLd-CIDRb-DBLz-DBLe-	0	1	0	0	0	0	0	0	0	0	1		0
NTS-DBLa-CIDRa-DBLb-DBLg-DBLd-CIDRd-DBLe-DBLe-DBLe-	0	1	0	0	0	0	0	0	0	0	1		0
NTS-DBLa-CIDRa-DBLb-DBLg-DBLd-CIDRg-DBLb-DBLg-	0	1	0	0	0	0	0	0	0	0	1		0
NTS-DBLa-CIDRa-DBLb-DBLg-DBLd-CIDRg-DBLe-	1	0	0	0	0	0	0	0	0	0	1		0
NTS-DBLa-CIDRa-DBLb-DBLg-DBLd-CIDRg-DBLe-DBLe-	0	1	0	0	0	0	0	0	0	0	1		0
NTS-DBLa-CIDRa-DBLb-DBLg-DBLd-CIDRg-DBLg-DBLz-	1	0	0	0	0	0	0	0	0	0	1		0
NTS-DBLa-CIDRa-DBLb-DBLg-DBLe-DBLe-	1	0	0	0	0	0	0	0	0	0	1		0
NTS-DBLa-CIDRa-DBLb-DBLg-DBLe-DBLe-DBLe-DBLe-	0	0	0	0	0	0	0	0	0	1	1		1
NTS-DBLa-CIDRa-DBLb-DBLg-DBLe-DBLg-DBLe-DBLe-DBLe-	0	0	0	0	0	0	0	0	0	1	1		1
NTS-DBLa-CIDRa-DBLb-DBLg-DBLg-	1	0	0	0	0	0	0	0	0	0	1		0
NTS-DBLa-CIDRa-DBLb-DBLg-DBLg-DBLd-CIDRb-DBLb-DBLg-	1	0	0	0	0	0	0	0	0	0	1		0
NTS-DBLa-CIDRa-DBLb-DBLg-DBLg-DBLd-CIDRd-	0	1	0	0	0	0	0	0	0	0	1		0
NTS-DBLa-CIDRa-DBLb-DBLg-DBLz-DBLe-DBLe-	1	0	0	0	0	0	0	0	0	0	1		0
NTS-DBLa-CIDRa-DBLd-CIDRb-DBLe-DBLe-	0	1	0	0	0	0	0	0	0	0	1		0
NTS-DBLa-CIDRa-DBLd-CIDRb-DBLe-DBLg-	0	1	0	0	0	0	0	0	0	0	1		0
NTS-DBLa-CIDRa-DBLd-CIDRg-DBLb-DBLg-	0	1	0	0	0	0	0	0	0	0	1		0
NTS-DBLa-CIDRa-DBLd-CIDRg-DBLe-DBLg-	0	0	1	0	0	0	0	0	0	0	1		0
NTS-DBLa-CIDRa-DBLd-CIDRg-DBLg-DBLz-DBLe-DBLe-	0	0	1	0	0	0	0	0	0	0	1		0
NTS-DBLa-CIDRa-DBLd-DBLg-	0	0	1	0	0	0	0	0	0	0	1		0
NTS-DBLa-CIDRa-DBLe-DBLe-DBLe-	0	1	0	0	0	0	0	0	0	0	1		0
NTS-DBLa-CIDRa-DBLg-DBLd-CIDRb-DBLb-DBLe-DBLz-	0	1	0	0	0	0	0	0	0	0	1		0
NTS-DBLa-CIDRa-DBLg-DBLd-CIDRb-DBLb-DBLg-DBLe-	1	0	0	0	0	0	0	0	0	0	1		0
NTS-DBLa-CIDRa-DBLg-DBLd-CIDRb-DBLb-DBLg-DBLz-	1	0	0	0	0	0	0	0	0	0	1		0
NTS-DBLa-CIDRa-DBLg-DBLd-CIDRb-DBLe-DBLe-	1	0	0	0	0	0	0	0	0	0	1		0
NTS-DBLa-CIDRa-DBLg-DBLd-CIDRb-DBLg-DBLz-	1	0	0	0	0	0	0	0	0	0	1		0
NTS-DBLa-CIDRa-DBLg-DBLd-CIDRg-DBLe-DBLe-	0	0	1	0	0	0	0	0	0	0	1		0
NTS-DBLa-CIDRa-DBLg-DBLd-CIDRg-DBLe-DBLz-	1	0	0	0	0	0	0	0	0	0	1		0
NTS-DBLa-CIDRa-DBLg-DBLd-CIDRg-DBLe-DBLz-DBLe-	1	0	0	0	0	0	0	0	0	0	1		0
NTS-DBLa-CIDRa-DBLg-DBLd-CIDRg-DBLg-DBLz-	1	0	0	0	0	0	0	0	0	0	1		0
NTS-DBLa-CIDRa-DBLg-DBLd-CIDRg-DBLz-DBLe-DBLe-	0	0	1	0	0	0	0	0	0	0	1		0
NTS-DBLa-CIDRa-DBLg-DBLg-DBLd-CIDRg-	1	0	0	0	0	0	0	0	0	0	1		0
NTS-DBLa-CIDRa-DBLg-DBLg-DBLg-DBLd-CIDRg-	0	0	1	0	0	0	0	0	0	0	1		0
NTS-DBLa-CIDRa-Duffy_binding_like-DBLg-DBLd-CIDRb-DBLe-DBLz-DBLe-	0	0	1	0	0	0	0	0	0	0	1		0
NTS-DBLa-CIDRb-DBLb-DBLg-DBLd-CIDRb-	1	0	0	0	0	0	0	0	0	0	1		0
NTS-DBLa-CIDRb-DBLg-DBLd-CIDRb-DBLb-DBLg-	1	0	0	0	0	0	0	0	0	0	1		0
NTS-DBLa-CIDRb-DBLg-DBLd-CIDRb-DBLe-DBLe-	0	0	1	0	0	0	0	0	0	0	1		0
NTS-DBLa-CIDRb-DBLg-DBLd-CIDRg-DBLb-	1	0	0	0	0	0	0	0	0	0	1		0
NTS-DBLa-CIDRb-DBLg-DBLd-CIDRg-DBLe-DBLe-DBLe-	0	0	1	0	0	0	0	0	0	0	1		0
NTS-DBLa-CIDRb-DBLg-DBLg-CIDRg-DBLe-DBLz-	1	0	0	0	0	0	0	0	0	0	1		0
NTS-DBLa-CIDRb-DBLg-DBLg-DBLd-CIDRb-	1	0	0	0	0	0	0	0	0	0	1		0
NTS-DBLa-CIDRd-DBLb-CIDRb-	1	0	0	0	0	0	0	0	0	0	1		0
NTS-DBLa-CIDRd-DBLb-DBLg-DBLd-CIDRb-DBLe-DBLz-DBLe-	1	0	0	0	0	0	0	0	0	0	1		0
NTS-DBLa-CIDRd-DBLb-DBLg-DBLd-CIDRd-DBLe-	1	0	0	0	0	0	0	0	0	0	1		0
NTS-DBLa-CIDRd-DBLb-DBLg-DBLd-CIDRg-DBLe-DBLz-DBLe-	0	0	1	0	0	0	0	0	0	0	1		0
NTS-DBLa-CIDRd-DBLb-DBLg-DBLd-CIDRg-DBLz-DBLe-	0	1	0	0	0	0	0	0	0	0	1		0
NTS-DBLa-CIDRd-DBLb-DBLg-DBLe-DBLz-DBLe-	1	0	0	0	0	0	0	0	0	0	1		0
NTS-DBLa-CIDRd-DBLb-DBLg-DBLg-CIDRg-	1	0	0	0	0	0	0	0	0	0	1		0
NTS-DBLa-CIDRd-DBLb-DBLg-DBLg-DBLd-CIDRg-DBLz-DBLe-	0	0	1	0	0	0	0	0	0	0	1		0
NTS-DBLa-CIDRd-DBLb-DBLg-DBLz-	0	1	0	0	0	0	0	0	0	0	1		0
NTS-DBLa-CIDRd-DBLg-DBLd-CIDRb-DBLb-DBLg-	1	0	0	0	0	0	0	0	0	0	1		0
NTS-DBLa-CIDRd-DBLg-DBLd-CIDRb-DBLe-DBLz-DBLe-	0	1	0	0	0	0	0	0	0	0	1		0
NTS-DBLa-CIDRd-DBLg-DBLd-CIDRg-	1	0	0	0	0	0	0	0	0	0	1		0
NTS-DBLa-CIDRd-DBLg-DBLd-CIDRg-DBLe-DBLz-DBLe-	0	1	0	0	0	0	0	0	0	0	1		0
NTS-DBLa-CIDRd-DBLg-DBLd-CIDRg-DBLz-DBLe-	1	0	0	0	0	0	0	0	0	0	1		0
NTS-DBLa-CIDRd-DBLg-DBLg-DBLd-CIDRb-DBLb-	1	0	0	0	0	0	0	0	0	0	1		0
NTS-DBLa-CIDRg-DBLb-CIDRb-	1	0	0	0	0	0	0	0	0	0	1		0
NTS-DBLa-CIDRg-DBLb-DBLb-DBLd-CIDRb-	0	1	0	0	0	0	0	0	0	0	1		0
NTS-DBLa-CIDRg-DBLb-DBLd-CIDRb-	0	0	1	0	0	0	0	0	0	0	1		0
NTS-DBLa-CIDRg-DBLb-DBLg-DBLg-DBLg-DBLz-DBLe-DBLe-	1	0	0	0	0	0	0	0	0	0	1		0
NTS-DBLa-CIDRg-DBLb-DBLg-DBLg-DBLz-	0	0	0	1	0	0	0	0	0	0	1		0
NTS-DBLa-CIDRg-DBLb-DBLg-DBLz-	0	0	1	0	0	0	0	0	0	0	1		0
NTS-DBLa-CIDRg-DBLb-DBLg-DBLz-DBLe-	0	0	1	0	0	0	0	0	0	0	1		0
NTS-DBLa-CIDRg-DBLg-DBLd-CIDRb-	0	0	1	0	0	0	0	0	0	0	1		0
NTS-DBLa-CIDRg-DBLg-DBLd-CIDRb-DBLb-DBLg-DBLz-	1	0	0	0	0	0	0	0	0	0	1		0
NTS-DBLa-CIDRg-DBLg-DBLd-CIDRg-DBLb-	1	0	0	0	0	0	0	0	0	0	1		0
NTS-DBLa-CIDRg-DBLg-DBLe-DBLd-CIDRb-	0	0	1	0	0	0	0	0	0	0	1		0
NTS-DBLa-CIDRg-DBLg-DBLe-DBLe-DBLz-DBLe-	0	1	0	0	0	0	0	0	0	0	1		0
NTS-DBLa-DBLb-DBLd-CIDRb-	0	0	0	1	0	0	0	0	0	0	1		0
NTS-DBLa-DBLb-DBLd-CIDRg-	0	0	0	1	0	0	0	0	0	0	1		0
NTS-DBLa-DBLb-DBLg-DBLd-CIDRg-	0	0	0	0	1	0	0	0	0	0	1		0
NTS-DBLa-DBLb-DBLg-DBLe-DBLg-DBLz-DBLe-	0	0	0	0	0	0	0	0	1	0	1		1
NTS-DBLa-DBLg-DBLd-CIDRg-DBLz-DBLe-DBLe-	0	1	0	0	0	0	0	0	0	0	1		0
NTS-DBLa-DBLg-DBLg-CIDRg-DBLe-DBLz-DBLe-	0	1	0	0	0	0	0	0	0	0	1		0

## Sheet: DBLa-var_dom_org_Navrongo
Frequency of var gene domain organizations according to DBLa-var relationships (Navrongo, Ghana)
	# var exon 1 per DBLa type
var gene domain organization	1	2	3	4	5	6	7	8	9	10	11	12	13	14	15	16	17	18	19	20	21	23	24	25	29	45	50	58	81	Total		>5
NTS-DBLa-CIDRa-DBLd-CIDRb-	4896	1133	350	117	60	23	10	6	5	1	0	1	3	2	0	1	1	0	1	2	1	0	0	1	2	1	0	1	0	6618		62
NTS-DBLa-CIDRa-DBLd-CIDRg-	1291	401	163	62	31	7	10	4	5	1	0	0	2	2	0	1	0	0	0	2	1	0	0	1	2	1	0	1	0	1988		40
NTS-DBLa-CIDRa-DBLb-DBLg-DBLd-CIDRb-	215	91	46	23	18	9	6	5	4	5	1	2	2	1	1	0	0	2	0	2	0	1	2	2	0	0	1	0	0	439		46
NTS-DBLa-CIDRa-DBLb-DBLg-	252	76	43	12	6	5	2	2	0	1	1	0	1	0	1	1	0	0	0	0	0	0	0	1	1	0	1	0	0	406		17
NTS-DBLa-CIDRa-DBLb-DBLd-CIDRb-	228	73	24	10	5	6	1	7	0	0	2	1	1	0	0	2	0	0	1	1	2	0	0	2	2	0	0	0	0	368		28
NTS-DBLa-CIDRa-DBLd-CIDRg-DBLz-DBLe-	152	77	22	12	5	0	0	1	0	0	0	0	0	0	0	0	0	0	0	0	0	0	0	0	0	0	0	0	0	269		1
NTS-DBLa-CIDRa-DBLb-DBLg-DBLz-	139	59	31	12	5	3	3	2	1	1	0	0	0	0	1	0	0	0	1	1	0	0	0	0	0	0	0	0	0	259		13
NTS-DBLa-CIDRa-DBLb-DBLg-DBLz-DBLe-	126	64	37	9	4	2	2	1	0	0	0	0	0	0	0	0	0	0	0	1	0	0	0	0	0	0	0	0	0	246		6
NTS-DBLa-CIDRa-	108	40	10	8	7	3	2	0	1	0	0	0	0	1	0	0	0	0	0	0	0	0	0	0	1	1	0	0	0	182		9
NTS-DBLa-CIDRa-DBLb-DBLg-DBLd-CIDRg-	62	26	27	12	11	4	3	5	2	3	1	2	1	0	1	0	0	0	2	3	1	0	0	1	1	0	1	0	0	169		31
NTS-DBLa-CIDRa-DBLb-DBLg-DBLg-DBLd-CIDRb-	29	29	22	14	16	12	10	0	6	5	1	3	3	3	2	2	0	2	0	4	1	1	2	0	0	0	0	0	0	167		57
NTS-DBLa-CIDRa-DBLg-DBLd-CIDRb-	96	28	8	1	2	0	1	1	0	0	0	0	0	0	0	0	0	0	0	0	0	0	0	0	0	0	1	0	0	138		3
NTS-DBLa-CIDRa-DBLg-DBLz-DBLe-	87	28	8	7	1	2	0	1	1	0	0	0	0	0	0	0	0	0	0	1	0	0	0	0	0	0	0	0	0	136		5
NTS-DBLa-CIDRa-DBLb-DBLd-CIDRg-	76	25	10	2	3	1	0	2	0	1	1	1	1	0	0	1	0	0	1	0	1	0	0	1	1	0	0	0	0	128		12
NTS-DBLa-CIDRa-DBLb-DBLb-DBLd-CIDRb-	23	14	17	15	11	9	8	1	6	2	2	1	2	0	1	2	0	1	0	2	0	1	2	0	0	0	0	0	0	120		40
NTS-DBLa-CIDRa-DBLe-DBLe-DBLe-	59	12	2	1	3	0	0	0	0	0	0	0	0	0	0	0	0	0	0	0	0	0	0	0	0	0	0	0	0	77		0
NTS-DBLa-CIDRa-DBLb-DBLg-DBLe-DBLe-	33	13	12	4	0	2	0	1	0	0	0	0	0	0	0	0	0	0	0	1	0	0	0	0	0	0	0	0	0	66		4
NTS-DBLa-CIDRa-DBLb-DBLb-DBLg-DBLd-CIDRb-	10	5	6	6	4	6	5	0	4	2	1	1	2	2	0	2	0	1	0	3	1	1	2	0	0	0	0	0	0	64		33
NTS-DBLa-CIDRa-DBLb-DBLd-CIDRg-DBLg-DBLz-	34	16	4	4	3	0	2	0	0	1	0	0	0	0	0	0	0	0	0	0	0	0	0	0	0	0	0	0	0	64		3
NTS-DBLa-CIDRb-DBLg-DBLe-DBLz-DBLe-	33	13	7	5	3	0	1	1	1	0	0	0	0	0	0	0	0	0	0	0	0	0	0	0	0	0	0	0	0	64		3
NTS-DBLa-CIDRa-DBLd-	34	10	6	3	2	0	0	0	0	0	0	0	0	0	0	0	0	0	0	0	0	0	0	0	1	0	0	0	0	56		1
NTS-DBLa-CIDRa-DBLb-DBLb-DBLg-DBLg-DBLd-CIDRb-	8	4	7	4	3	8	2	1	4	0	1	1	0	2	0	1	0	1	0	3	1	1	1	0	0	0	0	0	0	53		27
NTS-DBLa-CIDRa-CIDRb-	21	15	9	2	0	2	0	0	0	0	0	0	0	0	0	0	0	0	0	0	0	0	0	0	0	0	0	1	0	50		3
NTS-DBLa-CIDRa-DBLb-DBLg-DBLg-	11	8	10	5	4	2	1	2	1	1	0	2	1	1	1	0	0	0	0	0	0	0	0	0	0	0	0	0	0	50		12
NTS-DBLa-CIDRa-DBLd-CIDRb-DBLg-	27	19	3	1	0	0	0	0	0	0	0	0	0	0	0	0	0	0	0	0	0	0	0	0	0	0	0	0	0	50		0
NTS-DBLa-CIDRa-DBLd-CIDRb-DBLz-DBLe-	29	11	4	2	2	0	0	0	1	0	0	0	0	0	0	0	0	0	0	0	0	0	0	0	0	0	0	0	0	49		1
NTS-DBLa-CIDRa-DBLb-DBLd-CIDRb-DBLg-DBLz-	22	11	10	2	1	0	0	0	0	1	0	0	0	0	0	0	0	0	0	0	0	0	0	0	0	0	0	0	0	47		1
NTS-DBLa-CIDRa-DBLd-CIDRg-DBLe-	38	5	2	1	0	0	0	0	0	0	0	0	0	0	0	0	0	0	0	0	0	0	0	0	0	0	0	0	0	46		0
NTS-DBLa-CIDRd-DBLb-DBLg-DBLg-	11	12	6	7	2	2	2	1	1	2	0	0	0	0	0	0	0	0	0	0	0	0	0	0	0	0	0	0	0	46		8
NTS-DBLa-CIDRa-DBLb-	28	7	6	0	1	0	0	0	0	0	0	0	0	0	0	0	0	0	0	1	1	0	0	1	0	0	0	0	0	45		3
NTS-DBLa-CIDRg-DBLg-DBLd-CIDRb-DBLb-	11	11	9	3	2	4	3	1	1	0	0	0	0	0	0	0	0	0	0	0	0	0	0	0	0	0	0	0	0	45		9
NTS-DBLa-CIDRa-DBLd-CIDRb-DBLb-DBLg-	31	10	1	2	0	0	0	0	0	0	0	0	0	0	0	0	0	0	0	0	0	0	0	0	0	0	0	0	0	44		0
NTS-DBLa-CIDRa-DBLb-DBLg-DBLd-CIDRg-DBLe-DBLe-DBLe-	23	10	7	0	1	0	0	0	0	2	0	0	0	0	0	0	0	0	0	0	0	0	0	0	0	0	0	0	0	43		2
NTS-DBLa-CIDRa-DBLb-DBLg-DBLd-CIDRg-DBLz-DBLe-	15	11	7	3	0	0	2	2	0	1	0	0	0	0	0	0	0	0	0	1	0	0	0	0	0	0	0	0	0	42		6
NTS-DBLa-CIDRa-DBLb-DBLg-DBLg-DBLd-CIDRg-	5	9	5	2	4	3	3	1	1	3	0	2	1	0	1	0	0	0	0	1	0	0	0	0	0	0	0	0	0	41		16
NTS-DBLa-CIDRa-DBLb-DBLz-DBLe-	27	6	4	2	2	0	0	0	0	0	0	0	0	0	0	0	0	0	0	0	0	0	0	0	0	0	0	0	0	41		0
NTS-DBLa-CIDRa-DBLg-DBLd-CIDRg-	27	4	4	1	1	1	1	1	0	1	0	0	0	0	0	0	0	0	0	0	0	0	0	0	0	0	0	0	0	41		4
NTS-DBLa-DBLd-CIDRb-	28	5	4	1	1	1	0	0	0	0	0	0	0	0	0	0	0	0	0	0	1	0	0	0	0	0	0	0	0	41		2
NTS-DBLa-CIDRa-DBLg-DBLz-	23	12	1	3	0	1	0	0	0	0	0	0	0	0	0	0	0	0	0	0	0	0	0	0	0	0	0	0	0	40		1
NTS-DBLa-CIDRg-DBLg-DBLe-DBLz-DBLe-	23	8	3	2	1	1	0	0	0	0	0	1	0	0	0	0	0	0	0	0	0	0	0	0	0	0	0	0	0	39		2
NTS-DBLa-CIDRa-DBLb-DBLg-DBLd-CIDRb-DBLb-DBLg-	13	9	6	0	2	2	0	0	2	0	0	1	1	0	1	0	0	0	0	0	0	0	0	0	0	0	0	0	0	37		7
NTS-DBLa-CIDRa-DBLd-CIDRg-DBLe-DBLe-DBLe-	19	10	2	3	1	0	0	0	0	0	0	0	0	0	0	0	0	0	0	0	0	0	0	0	0	0	0	0	0	35		0
NTS-DBLa-CIDRa-DBLd-CIDRd-	25	5	1	2	0	0	0	0	0	0	0	0	0	0	0	0	0	0	0	0	0	0	0	0	1	0	0	0	0	34		1
NTS-DBLa-CIDRa-DBLb-DBLb-DBLb-DBLd-CIDRb-	2	2	2	3	1	6	2	1	2	1	1	0	1	2	0	0	0	1	0	2	1	0	1	0	0	0	0	0	0	31		21
NTS-DBLa-CIDRa-DBLb-DBLg-DBLg-DBLg-	2	2	3	8	2	2	1	2	3	0	1	1	1	1	0	0	0	0	0	1	0	0	0	0	0	0	0	0	0	30		13
NTS-DBLa-CIDRa-DBLb-DBLg-DBLg-DBLz-DBLe-	9	6	4	6	3	1	0	0	0	0	0	0	1	0	0	0	0	0	0	0	0	0	0	0	0	0	0	0	0	30		2
NTS-DBLa-CIDRd-DBLb-DBLg-DBLd-CIDRb-DBLb-DBLg-	6	7	5	5	1	1	0	1	1	1	0	0	1	0	0	0	0	0	0	0	0	0	0	0	0	0	0	0	0	29		5
NTS-DBLa-CIDRa-DBLd-CIDRb-DBLe-	16	7	3	2	0	0	0	0	0	0	0	0	0	0	0	0	0	0	0	0	0	0	0	0	0	0	0	0	0	28		0
NTS-DBLa-CIDRa-DBLb-DBLg-DBLg-DBLg-DBLd-CIDRb-	1	3	2	2	4	2	2	1	3	0	0	0	0	1	0	0	0	1	0	3	1	0	1	0	0	0	0	0	0	27		15
NTS-DBLa-CIDRa-DBLd-CIDRg-DBLg-DBLz-	20	5	1	1	0	0	0	0	0	0	0	0	0	0	0	0	0	0	0	0	0	0	0	0	0	0	0	0	0	27		0
NTS-DBLa-CIDRa-DBLg-DBLd-CIDRb-DBLb-DBLg-	10	4	6	1	1	0	1	0	2	0	0	0	0	0	0	0	0	0	0	0	0	0	0	0	0	0	0	0	0	25		3
NTS-DBLa-CIDRa-DBLg-DBLg-DBLd-CIDRb-	3	5	1	3	2	2	2	0	2	2	0	0	0	1	0	0	0	0	0	2	0	0	0	0	0	0	0	0	0	25		11
NTS-DBLa-CIDRa-DBLd-CIDRb-DBLg-DBLz-DBLe-	19	3	1	1	0	0	0	0	0	0	0	0	0	0	0	0	0	0	0	0	0	0	0	0	0	0	0	0	0	24		0
NTS-DBLa-CIDRa-DBLd-CIDRg-DBLe-DBLz-DBLe-	17	3	3	0	1	0	0	0	0	0	0	0	0	0	0	0	0	0	0	0	0	0	0	0	0	0	0	0	0	24		0
NTS-DBLa-CIDRd-DBLg-DBLd-CIDRb-DBLb-	7	4	4	3	1	2	1	1	0	1	0	0	0	0	0	0	0	0	0	0	0	0	0	0	0	0	0	0	0	24		5
NTS-DBLa-CIDRa-CIDRg-	15	2	2	1	0	0	0	0	0	0	0	0	0	1	0	0	0	0	0	0	1	0	0	0	1	0	0	0	0	23		3
NTS-DBLa-CIDRa-DBLb-DBLg-DBLz-DBLe-DBLe-	17	4	2	0	0	0	0	0	0	0	0	0	0	0	0	0	0	0	0	0	0	0	0	0	0	0	0	0	0	23		0
NTS-DBLa-CIDRa-DBLb-DBLe-	12	5	1	1	2	0	0	0	0	0	0	1	0	0	0	0	0	0	0	0	0	0	0	0	0	0	0	0	0	22		1
NTS-DBLa-CIDRa-DBLb-DBLb-DBLd-CIDRg-	3	2	2	4	2	0	0	0	1	0	1	0	0	1	0	1	0	0	0	1	0	1	1	0	0	0	0	0	0	20		7
NTS-DBLa-CIDRa-DBLb-DBLg-DBLd-CIDRd-	9	4	2	1	0	1	1	1	0	1	0	0	0	0	0	0	0	0	0	0	0	0	0	0	0	0	0	0	0	20		4
NTS-DBLa-CIDRg-DBLg-DBLe-DBLe-DBLz-DBLe-	12	6	0	1	0	1	0	0	0	0	0	0	0	0	0	0	0	0	0	0	0	0	0	0	0	0	0	0	0	20		1
NTS-DBLa-CIDRa-DBLd-CIDRb-DBLg-DBLz-	14	2	2	0	1	0	0	0	0	0	0	0	0	0	0	0	0	0	0	0	0	0	0	0	0	0	0	0	0	19		0
NTS-DBLa-CIDRa-DBLb-DBLg-DBLd-CIDRb-DBLe-DBLz-DBLe-	10	4	0	1	1	0	0	0	1	1	0	0	0	0	0	0	0	0	0	0	0	0	0	0	0	0	0	0	0	18		2
NTS-DBLa-CIDRa-DBLe-DBLz-DBLe-	14	4	0	0	0	0	0	0	0	0	0	0	0	0	0	0	0	0	0	0	0	0	0	0	0	0	0	0	0	18		0
NTS-DBLa-CIDRa-DBLg-DBLd-CIDRg-DBLz-DBLe-	13	5	0	0	0	0	0	0	0	0	0	0	0	0	0	0	0	0	0	0	0	0	0	0	0	0	0	0	0	18		0
NTS-DBLa-CIDRa-DBLb-DBLb-DBLe-DBLd-CIDRb-	3	1	2	2	0	3	1	0	0	1	0	0	0	2	0	0	0	0	0	1	0	0	1	0	0	0	0	0	0	17		9
NTS-DBLa-CIDRg-DBLg-DBLd-CIDRb-DBLb-DBLg-	3	4	2	2	2	2	1	1	0	0	0	0	0	0	0	0	0	0	0	0	0	0	0	0	0	0	0	0	0	17		4
NTS-DBLa-CIDRa-DBLb-DBLd-CIDRg-DBLg-DBLz-DBLe-	10	0	4	1	0	0	0	0	0	1	0	0	0	0	0	0	0	0	0	0	0	0	0	0	0	0	0	0	0	16		1
NTS-DBLa-CIDRa-DBLb-DBLd-CIDRg-DBLz-DBLe-	9	4	3	0	0	0	0	0	0	0	0	0	0	0	0	0	0	0	0	0	0	0	0	0	0	0	0	0	0	16		0
NTS-DBLa-CIDRa-DBLg-DBLg-DBLz-DBLe-	6	0	2	3	1	1	1	0	1	0	0	0	0	0	0	0	0	0	0	1	0	0	0	0	0	0	0	0	0	16		4
NTS-DBLa-CIDRd-DBLg-DBLg-DBLd-CIDRb-	2	3	4	2	2	1	0	0	0	2	0	0	0	0	0	0	0	0	0	0	0	0	0	0	0	0	0	0	0	16		3
NTS-DBLa-CIDRa-DBLb-DBLg-DBLd-CIDRb-DBLe-DBLe-DBLe-	7	6	1	0	0	0	0	0	0	1	0	0	0	0	0	0	0	0	0	0	0	0	0	0	0	0	0	0	0	15		1
NTS-DBLa-CIDRa-DBLg-	6	2	2	2	0	1	0	0	1	0	0	0	0	0	0	0	0	0	0	0	0	0	0	0	0	1	0	0	0	15		3
NTS-DBLa-CIDRa-DBLg-DBLg-DBLd-CIDRg-	4	3	0	3	1	0	1	0	2	0	0	0	0	0	0	0	0	0	0	1	0	0	0	0	0	0	0	0	0	15		4
NTS-DBLa-CIDRa-Duffy_binding_like-DBLd-CIDRb-	10	5	0	0	0	0	0	0	0	0	0	0	0	0	0	0	0	0	0	0	0	0	0	0	0	0	0	0	0	15		0
NTS-DBLa-CIDRg-DBLb-DBLg-DBLd-CIDRg-DBLz-DBLe-	3	3	0	2	1	1	1	1	0	0	1	1	0	0	0	1	0	0	0	0	0	0	0	0	0	0	0	0	0	15		6
NTS-DBLa-CIDRa-DBLb-DBLb-DBLg-DBLd-CIDRg-	2	1	0	0	1	2	0	1	1	0	0	0	0	1	0	1	0	0	0	2	1	0	1	0	0	0	0	0	1	14		11
NTS-DBLa-CIDRa-DBLb-DBLd-CIDRb-DBLg-DBLz-DBLe-	7	3	3	0	0	0	1	0	0	0	0	0	0	0	0	0	0	0	0	0	0	0	0	0	0	0	0	0	0	14		1
NTS-DBLa-CIDRa-DBLb-DBLg-DBLd-CIDRb-DBLz-DBLe-	11	1	1	0	1	0	0	0	0	0	0	0	0	0	0	0	0	0	0	0	0	0	0	0	0	0	0	0	0	14		0
NTS-DBLa-CIDRa-DBLd-CIDRg-DBLg-	10	3	0	0	0	0	0	0	0	0	0	0	0	0	0	0	0	0	0	0	0	0	0	1	0	0	0	0	0	14		1
NTS-DBLa-CIDRd-DBLb-DBLg-DBLd-CIDRb-	5	1	3	1	0	1	0	1	0	1	0	0	0	0	0	0	0	0	0	1	0	0	0	0	0	0	0	0	1	14		5
NTS-DBLa-CIDRa-DBLb-DBLg-DBLd-CIDRg-DBLe-DBLz-DBLe-	8	2	1	1	0	0	0	0	0	0	0	0	0	0	0	0	0	0	0	1	0	0	0	0	0	0	0	0	0	13		1
NTS-DBLa-CIDRa-DBLe-	8	4	0	0	1	0	0	0	0	0	0	0	0	0	0	0	0	0	0	0	0	0	0	0	0	0	0	0	0	13		0
NTS-DBLa-CIDRd-DBLb-DBLg-DBLe-DBLd-CIDRb-	2	3	0	2	1	1	0	1	0	2	0	0	1	0	0	0	0	0	0	0	0	0	0	0	0	0	0	0	0	13		5
NTS-DBLa-CIDRa-DBLb-DBLg-DBLg-DBLd-CIDRb-DBLb-DBLg-	2	1	0	1	0	3	0	0	0	0	0	0	0	1	1	0	0	1	0	1	1	0	0	0	0	0	0	0	0	12		8
NTS-DBLa-CIDRb-DBLb-DBLg-DBLg-	2	3	0	3	1	2	1	0	0	0	0	0	0	0	0	0	0	0	0	0	0	0	0	0	0	0	0	0	0	12		3
NTS-DBLa-CIDRd-DBLb-DBLg-DBLg-DBLg-	1	1	0	3	1	2	1	0	1	2	0	0	0	0	0	0	0	0	0	0	0	0	0	0	0	0	0	0	0	12		6
NTS-DBLa-CIDRd-DBLg-DBLg-DBLg-	2	2	3	1	2	1	1	0	0	0	0	0	0	0	0	0	0	0	0	0	0	0	0	0	0	0	0	0	0	12		2
NTS-DBLa-DBLd-CIDRg-	9	2	0	0	0	0	0	0	0	0	0	0	0	0	0	0	0	0	0	0	0	0	0	0	0	0	0	1	0	12		1
NTS-DBLa-CIDRa-DBLg-DBLd-CIDRb-DBLb-	1	2	3	1	1	1	0	0	2	0	0	0	0	0	0	0	0	0	0	0	0	0	0	0	0	0	0	0	0	11		3
NTS-DBLa-CIDRa-DBLb-DBLd-CIDRg-DBLe-DBLe-DBLe-	5	1	3	1	0	0	0	0	0	0	0	0	0	0	0	0	0	0	0	0	0	0	0	0	0	0	0	0	0	10		0
NTS-DBLa-CIDRa-DBLb-DBLg-DBLd-CIDRg-DBLe-DBLe-	5	0	3	1	0	0	0	0	1	0	0	0	0	0	0	0	0	0	0	0	0	0	0	0	0	0	0	0	0	10		1
NTS-DBLa-CIDRa-DBLb-DBLg-DBLe-	4	3	2	1	0	0	0	0	0	0	0	0	0	0	0	0	0	0	0	0	0	0	0	0	0	0	0	0	0	10		0
NTS-DBLa-CIDRa-DBLb-DBLz-DBLe-DBLd-CIDRb-	4	3	1	1	1	0	0	0	0	0	0	0	0	0	0	0	0	0	0	0	0	0	0	0	0	0	0	0	0	10		0
NTS-DBLa-CIDRa-DBLd-CIDRg-DBLe-DBLe-	10	0	0	0	0	0	0	0	0	0	0	0	0	0	0	0	0	0	0	0	0	0	0	0	0	0	0	0	0	10		0
NTS-DBLa-CIDRa-DBLd-CIDRg-DBLg-DBLz-DBLe-	3	5	1	1	0	0	0	0	0	0	0	0	0	0	0	0	0	0	0	0	0	0	0	0	0	0	0	0	0	10		0
NTS-DBLa-CIDRa-DBLg-DBLd-CIDRb-DBLb-DBLg-DBLe-	9	1	0	0	0	0	0	0	0	0	0	0	0	0	0	0	0	0	0	0	0	0	0	0	0	0	0	0	0	10		0
NTS-DBLa-CIDRd-DBLb-DBLd-CIDRb-	4	1	2	2	0	0	0	0	0	1	0	0	0	0	0	0	0	0	0	0	0	0	0	0	0	0	0	0	0	10		1
NTS-DBLa-CIDRa-DBLd-CIDRb-DBLe-DBLe-DBLe-	8	0	1	0	0	0	0	0	0	0	0	0	0	0	0	0	0	0	0	0	0	0	0	0	0	0	0	0	0	9		0
NTS-DBLa-CIDRa-DBLd-CIDRb-DBLe-DBLz-DBLe-	2	4	1	2	0	0	0	0	0	0	0	0	0	0	0	0	0	0	0	0	0	0	0	0	0	0	0	0	0	9		0
NTS-DBLa-CIDRa-DBLe-DBLe-	8	1	0	0	0	0	0	0	0	0	0	0	0	0	0	0	0	0	0	0	0	0	0	0	0	0	0	0	0	9		0
NTS-DBLa-CIDRa-DBLg-DBLd-CIDRg-DBLe-DBLz-DBLe-	7	1	0	1	0	0	0	0	0	0	0	0	0	0	0	0	0	0	0	0	0	0	0	0	0	0	0	0	0	9		0
NTS-DBLa-CIDRd-DBLb-DBLg-DBLe-DBLd-CIDRg-	4	2	0	0	0	0	0	1	1	1	0	0	0	0	0	0	0	0	0	0	0	0	0	0	0	0	0	0	0	9		3
NTS-DBLa-CIDRa-DBLb-DBLb-	0	0	1	0	1	1	1	0	0	0	0	0	0	0	0	1	0	0	0	1	1	1	0	0	0	0	0	0	0	8		6
NTS-DBLa-CIDRa-DBLb-DBLb-DBLg-DBLg-	1	1	1	1	0	2	0	0	1	0	0	0	0	0	0	0	0	1	0	0	0	0	0	0	0	0	0	0	0	8		4
NTS-DBLa-CIDRd-DBLb-DBLg-	1	1	1	2	0	1	1	1	0	0	0	0	0	0	0	0	0	0	0	0	0	0	0	0	0	0	0	0	0	8		3
NTS-DBLa-CIDRd-DBLb-DBLg-DBLd-CIDRg-DBLz-DBLe-	2	4	1	0	1	0	0	0	0	0	0	0	0	0	0	0	0	0	0	0	0	0	0	0	0	0	0	0	0	8		0
NTS-DBLa-CIDRd-DBLb-DBLg-DBLe-DBLz-DBLe-	1	0	0	1	2	1	0	1	1	0	0	0	1	0	0	0	0	0	0	0	0	0	0	0	0	0	0	0	0	8		4
NTS-DBLa-CIDRd-DBLb-DBLg-DBLz-DBLe-	1	1	0	2	1	1	0	1	0	1	0	0	0	0	0	0	0	0	0	0	0	0	0	0	0	0	0	0	0	8		3
NTS-DBLa-CIDRd-DBLg-DBLd-CIDRb-DBLb-DBLg-	0	2	2	0	0	1	2	1	0	0	0	0	0	0	0	0	0	0	0	0	0	0	0	0	0	0	0	0	0	8		4
NTS-DBLa-CIDRg-DBLb-DBLg-DBLd-CIDRb-	3	1	1	0	2	1	0	0	0	0	0	0	0	0	0	0	0	0	0	0	0	0	0	0	0	0	0	0	0	8		1
NTS-DBLa-CIDRg-DBLb-DBLg-DBLd-CIDRb-DBLb-	2	2	0	1	0	0	0	1	0	0	1	0	0	0	0	1	0	0	0	0	0	0	0	0	0	0	0	0	0	8		3
NTS-DBLa-CIDRa-DBLb-CIDRb-	3	1	0	0	0	0	0	1	0	0	0	0	1	0	0	0	0	0	0	0	0	0	0	0	1	0	0	0	0	7		3
NTS-DBLa-CIDRa-DBLb-DBLb-DBLg-DBLg-DBLd-CIDRg-	0	0	0	0	1	0	0	0	0	0	0	1	0	2	0	0	0	0	0	1	1	0	1	0	0	0	0	0	0	7		6
NTS-DBLa-CIDRa-DBLb-DBLg-DBLd-CIDRd-DBLe-DBLe-DBLe-	5	1	0	0	0	0	0	0	0	1	0	0	0	0	0	0	0	0	0	0	0	0	0	0	0	0	0	0	0	7		1
NTS-DBLa-CIDRa-DBLb-DBLg-DBLg-DBLd-CIDRd-	2	1	2	1	0	0	0	0	0	0	0	0	0	0	0	0	0	0	0	1	0	0	0	0	0	0	0	0	0	7		1
NTS-DBLa-CIDRa-DBLb-DBLg-DBLg-DBLd-CIDRg-DBLz-DBLe-	1	2	0	0	1	0	0	0	0	1	0	0	1	0	0	0	0	0	0	1	0	0	0	0	0	0	0	0	0	7		3
NTS-DBLa-CIDRa-DBLg-DBLg-DBLg-	1	0	1	1	0	1	0	0	2	0	0	0	0	1	0	0	0	0	0	0	0	0	0	0	0	0	0	0	0	7		4
NTS-DBLa-CIDRa-DBLg-DBLz-DBLe-DBLe-	6	1	0	0	0	0	0	0	0	0	0	0	0	0	0	0	0	0	0	0	0	0	0	0	0	0	0	0	0	7		0
NTS-DBLa-CIDRb-DBLg-DBLd-CIDRb-DBLb-DBLg-	0	2	1	2	1	1	0	0	0	0	0	0	0	0	0	0	0	0	0	0	0	0	0	0	0	0	0	0	0	7		1
NTS-DBLa-CIDRd-DBLb-DBLg-DBLd-CIDRg-DBLe-DBLz-DBLe-	1	1	2	1	1	0	0	0	0	0	0	0	1	0	0	0	0	0	0	0	0	0	0	0	0	0	0	0	0	7		1
NTS-DBLa-CIDRg-DBLb-DBLg-DBLz-DBLe-	2	2	0	1	1	0	0	1	0	0	0	0	0	0	0	0	0	0	0	0	0	0	0	0	0	0	0	0	0	7		1
NTS-DBLa-CIDRa-DBLb-DBLb-DBLg-	1	1	1	1	0	0	0	0	0	1	0	0	0	0	0	0	0	0	0	1	0	0	0	0	0	0	0	0	0	6		2
NTS-DBLa-CIDRa-DBLb-DBLd-CIDRb-DBLg-	4	1	1	0	0	0	0	0	0	0	0	0	0	0	0	0	0	0	0	0	0	0	0	0	0	0	0	0	0	6		0
NTS-DBLa-CIDRa-DBLb-DBLd-CIDRb-DBLz-DBLe-	3	1	2	0	0	0	0	0	0	0	0	0	0	0	0	0	0	0	0	0	0	0	0	0	0	0	0	0	0	6		0
NTS-DBLa-CIDRa-DBLb-DBLd-CIDRg-DBLe-DBLz-DBLe-	3	2	0	0	0	0	0	0	0	0	0	0	0	0	0	0	0	0	0	0	1	0	0	0	0	0	0	0	1	6		2
NTS-DBLa-CIDRa-DBLb-DBLe-DBLd-CIDRb-DBLe-DBLe-	2	2	0	1	0	0	0	0	0	0	0	0	0	0	0	0	0	0	0	0	0	1	0	0	0	0	0	0	1	6		2
NTS-DBLa-CIDRa-DBLb-DBLg-CIDRb-	1	0	1	1	0	0	0	1	0	0	0	0	0	0	0	0	0	0	1	1	0	0	0	0	0	0	0	0	0	6		3
NTS-DBLa-CIDRa-DBLb-DBLg-DBLd-CIDRb-DBLe-DBLe-	4	1	0	0	0	0	0	0	1	0	0	0	0	0	0	0	0	0	0	0	0	0	0	0	0	0	0	0	0	6		1
NTS-DBLa-CIDRa-DBLb-DBLg-DBLe-DBLd-CIDRb-	1	1	2	0	1	0	0	0	0	1	0	0	0	0	0	0	0	0	0	0	0	0	0	0	0	0	0	0	0	6		1
NTS-DBLa-CIDRa-DBLb-DBLg-DBLe-DBLg-DBLz-DBLe-	1	0	0	0	2	0	0	0	0	0	0	1	0	0	0	0	0	0	0	0	0	0	0	1	0	0	0	0	0	6		2
NTS-DBLa-CIDRa-DBLb-DBLg-DBLg-CIDRb-	1	1	0	1	0	1	0	1	0	0	0	0	0	0	1	0	0	0	0	0	0	0	0	0	0	0	0	0	0	6		3
NTS-DBLa-CIDRa-DBLg-DBLd-CIDRb-DBLe-DBLe-	1	2	2	1	0	0	0	0	0	0	0	0	0	0	0	0	0	0	0	0	0	0	0	0	0	0	0	0	0	6		0
NTS-DBLa-CIDRa-DBLg-DBLd-CIDRb-DBLe-DBLz-	1	2	1	0	1	0	1	0	0	0	0	0	0	0	0	0	0	0	0	0	0	0	0	0	0	0	0	0	0	6		1
NTS-DBLa-CIDRb-DBLb-DBLg-DBLd-CIDRb-DBLb-DBLg-	4	1	1	0	0	0	0	0	0	0	0	0	0	0	0	0	0	0	0	0	0	0	0	0	0	0	0	0	0	6		0
NTS-DBLa-CIDRd-DBLg-DBLb-DBLd-CIDRb-	4	1	0	0	1	0	0	0	0	0	0	0	0	0	0	0	0	0	0	0	0	0	0	0	0	0	0	0	0	6		0
NTS-DBLa-CIDRg-DBLb-DBLd-CIDRb-	0	0	1	1	0	0	0	1	0	0	1	0	0	0	0	1	0	0	0	1	0	0	0	0	0	0	0	0	0	6		4
NTS-DBLa-CIDRa-DBLb-DBLb-DBLb-DBLd-CIDRg-	0	0	0	0	0	1	2	0	1	0	0	0	0	1	0	0	0	0	0	0	0	0	0	0	0	0	0	0	0	5		5
NTS-DBLa-CIDRa-DBLb-DBLd-CIDRd-	1	1	0	1	0	0	0	0	1	0	0	0	1	0	0	0	0	0	0	0	0	0	0	0	0	0	0	0	0	5		2
NTS-DBLa-CIDRa-DBLb-DBLd-CIDRd-DBLg-DBLz-	3	2	0	0	0	0	0	0	0	0	0	0	0	0	0	0	0	0	0	0	0	0	0	0	0	0	0	0	0	5		0
NTS-DBLa-CIDRa-DBLb-DBLd-CIDRd-DBLg-DBLz-DBLe-	2	1	1	0	0	0	0	0	0	1	0	0	0	0	0	0	0	0	0	0	0	0	0	0	0	0	0	0	0	5		1
NTS-DBLa-CIDRa-DBLb-DBLg-CIDRg-	0	0	1	0	1	0	0	0	0	0	0	0	1	0	0	0	0	0	0	1	0	0	0	0	1	0	0	0	0	5		3
NTS-DBLa-CIDRa-DBLb-DBLg-DBLd-CIDRb-DBLb-	2	1	1	1	0	0	0	0	0	0	0	0	0	0	0	0	0	0	0	0	0	0	0	0	0	0	0	0	0	5		0
NTS-DBLa-CIDRa-DBLb-DBLg-DBLd-CIDRb-DBLg-	1	3	1	0	0	0	0	0	0	0	0	0	0	0	0	0	0	0	0	0	0	0	0	0	0	0	0	0	0	5		0
NTS-DBLa-CIDRa-DBLb-DBLg-DBLd-CIDRd-DBLb-DBLg-	2	1	1	0	0	1	0	0	0	0	0	0	0	0	0	0	0	0	0	0	0	0	0	0	0	0	0	0	0	5		1
NTS-DBLa-CIDRa-DBLb-DBLg-DBLd-CIDRg-DBLe-	3	2	0	0	0	0	0	0	0	0	0	0	0	0	0	0	0	0	0	0	0	0	0	0	0	0	0	0	0	5		0
NTS-DBLa-CIDRa-DBLb-DBLg-DBLg-DBLg-DBLz-DBLe-	0	1	0	0	0	1	2	0	1	0	0	0	0	0	0	0	0	0	0	0	0	0	0	0	0	0	0	0	0	5		4
NTS-DBLa-CIDRa-DBLb-DBLz-DBLe-DBLd-CIDRg-	2	2	0	0	1	0	0	0	0	0	0	0	0	0	0	0	0	0	0	0	0	0	0	0	0	0	0	0	0	5		0
NTS-DBLa-CIDRa-DBLd-CIDRb-DBLe-DBLe-	2	2	1	0	0	0	0	0	0	0	0	0	0	0	0	0	0	0	0	0	0	0	0	0	0	0	0	0	0	5		0
NTS-DBLa-CIDRa-DBLg-DBLd-CIDRb-DBLe-DBLz-DBLe-	2	0	1	2	0	0	0	0	0	0	0	0	0	0	0	0	0	0	0	0	0	0	0	0	0	0	0	0	0	5		0
NTS-DBLa-CIDRa-DBLg-DBLd-CIDRb-DBLz-DBLe-	3	1	0	1	0	0	0	0	0	0	0	0	0	0	0	0	0	0	0	0	0	0	0	0	0	0	0	0	0	5		0
NTS-DBLa-CIDRa-DBLg-DBLe-DBLe-	3	1	0	0	0	0	0	0	0	0	0	0	0	0	0	0	0	0	0	1	0	0	0	0	0	0	0	0	0	5		1
NTS-DBLa-CIDRa-DBLg-DBLg-DBLd-CIDRg-DBLz-DBLe-	0	0	0	0	0	0	0	0	2	1	0	0	0	1	0	0	0	0	0	1	0	0	0	0	0	0	0	0	0	5		5
NTS-DBLa-CIDRa-DBLpam1-DBLg-DBLg-DBLd-CIDRb-	0	0	3	0	1	1	0	0	0	0	0	0	0	0	0	0	0	0	0	0	0	0	0	0	0	0	0	0	0	5		1
NTS-DBLa-CIDRb-DBLg-DBLd-CIDRb-DBLb-	1	1	1	2	0	0	0	0	0	0	0	0	0	0	0	0	0	0	0	0	0	0	0	0	0	0	0	0	0	5		0
NTS-DBLa-CIDRb-DBLg-DBLd-CIDRg-DBLe-DBLz-DBLe-	4	0	1	0	0	0	0	0	0	0	0	0	0	0	0	0	0	0	0	0	0	0	0	0	0	0	0	0	0	5		0
NTS-DBLa-CIDRb-DBLg-DBLg-DBLg-	2	0	1	1	0	1	0	0	0	0	0	0	0	0	0	0	0	0	0	0	0	0	0	0	0	0	0	0	0	5		1
NTS-DBLa-CIDRd-DBLg-DBLg-	1	1	1	0	0	0	1	1	0	0	0	0	0	0	0	0	0	0	0	0	0	0	0	0	0	0	0	0	0	5		2
NTS-DBLa-CIDRg-DBLb-DBLd-CIDRb-DBLb-	1	1	0	1	1	0	0	0	1	0	0	0	0	0	0	0	0	0	0	0	0	0	0	0	0	0	0	0	0	5		1
NTS-DBLa-CIDRg-DBLb-DBLg-DBLd-CIDRb-DBLb-DBLg-	1	1	1	0	1	0	0	0	0	0	0	1	0	0	0	0	0	0	0	0	0	0	0	0	0	0	0	0	0	5		1
NTS-DBLa-CIDRg-DBLb-DBLg-DBLd-CIDRg-	0	0	1	0	1	0	0	1	0	0	1	0	0	0	0	1	0	0	0	0	0	0	0	0	0	0	0	0	0	5		3
NTS-DBLa-CIDRg-DBLb-DBLg-DBLg-	0	1	2	1	1	0	0	0	0	0	0	0	0	0	0	0	0	0	0	0	0	0	0	0	0	0	0	0	0	5		0
NTS-DBLa-CIDRg-DBLb-DBLg-DBLg-DBLz-	4	0	1	0	0	0	0	0	0	0	0	0	0	0	0	0	0	0	0	0	0	0	0	0	0	0	0	0	0	5		0
NTS-DBLa-CIDRg-DBLg-DBLd-CIDRg-DBLb-	1	0	0	0	0	2	0	1	1	0	0	0	0	0	0	0	0	0	0	0	0	0	0	0	0	0	0	0	0	5		4
NTS-DBLa-CIDRg-DBLg-DBLd-CIDRg-DBLe-DBLz-DBLe-	3	2	0	0	0	0	0	0	0	0	0	0	0	0	0	0	0	0	0	0	0	0	0	0	0	0	0	0	0	5		0
NTS-DBLa-DBLb-DBLd-CIDRb-	1	0	0	0	0	0	0	0	0	0	1	0	1	0	0	1	0	0	0	0	0	0	0	1	0	0	0	0	0	5		4
NTS-DBLa-CIDRa-DBLb-DBLd-CIDRg-DBLe-	3	1	0	0	0	0	0	0	0	0	0	0	0	0	0	0	0	0	0	0	0	0	0	0	0	0	0	0	0	4		0
NTS-DBLa-CIDRa-DBLb-DBLe-DBLe-DBLe-	3	1	0	0	0	0	0	0	0	0	0	0	0	0	0	0	0	0	0	0	0	0	0	0	0	0	0	0	0	4		0
NTS-DBLa-CIDRa-DBLb-DBLe-DBLz-DBLe-	2	0	0	0	0	2	0	0	0	0	0	0	0	0	0	0	0	0	0	0	0	0	0	0	0	0	0	0	0	4		2
NTS-DBLa-CIDRa-DBLb-DBLg-DBLd-CIDRb-DBLe-	2	1	1	0	0	0	0	0	0	0	0	0	0	0	0	0	0	0	0	0	0	0	0	0	0	0	0	0	0	4		0
NTS-DBLa-CIDRa-DBLb-DBLg-DBLd-CIDRb-DBLe-DBLz-	0	2	0	0	1	0	0	0	0	0	0	0	0	0	0	0	0	0	0	1	0	0	0	0	0	0	0	0	0	4		1
NTS-DBLa-CIDRa-DBLb-DBLg-DBLd-CIDRd-DBLz-DBLe-	2	1	0	0	0	1	0	0	0	0	0	0	0	0	0	0	0	0	0	0	0	0	0	0	0	0	0	0	0	4		1
NTS-DBLa-CIDRa-DBLb-DBLg-DBLd-CIDRg-DBLb-DBLg-	0	0	2	0	0	0	0	0	0	0	0	0	0	0	1	0	0	0	0	0	0	0	1	0	0	0	0	0	0	4		2
NTS-DBLa-CIDRa-DBLb-DBLg-DBLg-DBLg-DBLd-CIDRg-	0	0	1	0	1	0	1	0	0	0	0	0	0	0	0	0	0	0	0	0	0	0	1	0	0	0	0	0	0	4		2
NTS-DBLa-CIDRa-DBLd-CIDRg-DBLe-DBLg-	2	1	0	1	0	0	0	0	0	0	0	0	0	0	0	0	0	0	0	0	0	0	0	0	0	0	0	0	0	4		0
NTS-DBLa-CIDRa-DBLg-DBLd-CIDRb-DBLg-	2	2	0	0	0	0	0	0	0	0	0	0	0	0	0	0	0	0	0	0	0	0	0	0	0	0	0	0	0	4		0
NTS-DBLa-CIDRa-DBLg-DBLd-CIDRd-DBLb-DBLg-	1	0	0	0	2	1	0	0	0	0	0	0	0	0	0	0	0	0	0	0	0	0	0	0	0	0	0	0	0	4		1
NTS-DBLa-CIDRa-DBLpam1-DBLb-DBLd-CIDRb-	3	0	0	0	0	0	1	0	0	0	0	0	0	0	0	0	0	0	0	0	0	0	0	0	0	0	0	0	0	4		1
NTS-DBLa-CIDRb-DBLb-DBLg-	2	0	0	0	0	2	0	0	0	0	0	0	0	0	0	0	0	0	0	0	0	0	0	0	0	0	0	0	0	4		2
NTS-DBLa-CIDRb-DBLb-DBLg-DBLd-CIDRb-	2	2	0	0	0	0	0	0	0	0	0	0	0	0	0	0	0	0	0	0	0	0	0	0	0	0	0	0	0	4		0
NTS-DBLa-CIDRb-DBLg-DBLd-CIDRg-DBLe-DBLz-	3	0	0	0	1	0	0	0	0	0	0	0	0	0	0	0	0	0	0	0	0	0	0	0	0	0	0	0	0	4		0
NTS-DBLa-CIDRb-DBLg-DBLg-	0	0	1	1	1	1	0	0	0	0	0	0	0	0	0	0	0	0	0	0	0	0	0	0	0	0	0	0	0	4		1
NTS-DBLa-CIDRd-DBLb-DBLb-	0	2	1	1	0	0	0	0	0	0	0	0	0	0	0	0	0	0	0	0	0	0	0	0	0	0	0	0	0	4		0
NTS-DBLa-CIDRd-DBLb-DBLb-DBLg-	0	0	0	3	0	1	0	0	0	0	0	0	0	0	0	0	0	0	0	0	0	0	0	0	0	0	0	0	0	4		1
NTS-DBLa-CIDRd-DBLg-DBLd-CIDRg-DBLb-	2	0	1	0	0	0	1	0	0	0	0	0	0	0	0	0	0	0	0	0	0	0	0	0	0	0	0	0	0	4		1
NTS-DBLa-CIDRd-DBLg-DBLe-DBLz-DBLe-	4	0	0	0	0	0	0	0	0	0	0	0	0	0	0	0	0	0	0	0	0	0	0	0	0	0	0	0	0	4		0
NTS-DBLa-CIDRd-DBLg-DBLg-DBLd-CIDRg-	0	0	2	1	0	0	0	0	0	1	0	0	0	0	0	0	0	0	0	0	0	0	0	0	0	0	0	0	0	4		1
NTS-DBLa-CIDRg-DBLb-DBLg-DBLg-DBLg-DBLg-	1	0	2	0	1	0	0	0	0	0	0	0	0	0	0	0	0	0	0	0	0	0	0	0	0	0	0	0	0	4		0
NTS-DBLa-CIDRg-DBLg-DBLg-DBLd-CIDRb-	0	1	1	1	0	1	0	0	0	0	0	0	0	0	0	0	0	0	0	0	0	0	0	0	0	0	0	0	0	4		1
NTS-DBLa-CIDRa-DBLb-DBLb-DBLg-DBLd-CIDRd-	0	1	0	0	0	0	0	0	0	0	0	0	0	0	0	1	0	1	0	0	0	0	0	0	0	0	0	0	0	3		2
NTS-DBLa-CIDRa-DBLb-DBLb-DBLg-DBLg-CIDRb-	0	0	1	0	0	0	0	0	0	0	0	0	0	0	0	0	0	0	0	1	1	0	0	0	0	0	0	0	0	3		2
NTS-DBLa-CIDRa-DBLb-DBLd-	2	1	0	0	0	0	0	0	0	0	0	0	0	0	0	0	0	0	0	0	0	0	0	0	0	0	0	0	0	3		0
NTS-DBLa-CIDRa-DBLb-DBLd-CIDRb-DBLb-	2	0	0	0	0	0	1	0	0	0	0	0	0	0	0	0	0	0	0	0	0	0	0	0	0	0	0	0	0	3		1
NTS-DBLa-CIDRa-DBLb-DBLd-CIDRb-DBLe-DBLz-	1	0	1	0	1	0	0	0	0	0	0	0	0	0	0	0	0	0	0	0	0	0	0	0	0	0	0	0	0	3		0
NTS-DBLa-CIDRa-DBLb-DBLd-CIDRb-DBLe-DBLz-DBLe-	2	0	0	0	1	0	0	0	0	0	0	0	0	0	0	0	0	0	0	0	0	0	0	0	0	0	0	0	0	3		0
NTS-DBLa-CIDRa-DBLb-DBLd-CIDRg-DBLg-DBLe-DBLe-	2	0	1	0	0	0	0	0	0	0	0	0	0	0	0	0	0	0	0	0	0	0	0	0	0	0	0	0	0	3		0
NTS-DBLa-CIDRa-DBLb-DBLe-DBLd-CIDRg-DBLe-DBLe-	1	1	0	0	0	0	0	0	1	0	0	0	0	0	0	0	0	0	0	0	0	0	0	0	0	0	0	0	0	3		1
NTS-DBLa-CIDRa-DBLb-DBLg-CIDRb-DBLe-	2	1	0	0	0	0	0	0	0	0	0	0	0	0	0	0	0	0	0	0	0	0	0	0	0	0	0	0	0	3		0
NTS-DBLa-CIDRa-DBLb-DBLg-CIDRg-DBLe-DBLe-DBLe-	1	1	0	1	0	0	0	0	0	0	0	0	0	0	0	0	0	0	0	0	0	0	0	0	0	0	0	0	0	3		0
NTS-DBLa-CIDRa-DBLb-DBLg-DBLb-DBLd-CIDRb-	0	1	1	0	0	1	0	0	0	0	0	0	0	0	0	0	0	0	0	0	0	0	0	0	0	0	0	0	0	3		1
NTS-DBLa-CIDRa-DBLd-CIDRb-DBLg-DBLe-DBLe-	3	0	0	0	0	0	0	0	0	0	0	0	0	0	0	0	0	0	0	0	0	0	0	0	0	0	0	0	0	3		0
NTS-DBLa-CIDRa-DBLd-CIDRg-DBLb-DBLg-	1	0	2	0	0	0	0	0	0	0	0	0	0	0	0	0	0	0	0	0	0	0	0	0	0	0	0	0	0	3		0
NTS-DBLa-CIDRa-DBLd-CIDRg-DBLg-DBLe-DBLe-	3	0	0	0	0	0	0	0	0	0	0	0	0	0	0	0	0	0	0	0	0	0	0	0	0	0	0	0	0	3		0
NTS-DBLa-CIDRa-DBLg-DBLd-CIDRb-DBLb-DBLe-DBLz-	0	2	0	1	0	0	0	0	0	0	0	0	0	0	0	0	0	0	0	0	0	0	0	0	0	0	0	0	0	3		0
NTS-DBLa-CIDRa-DBLg-DBLd-CIDRb-DBLe-	2	1	0	0	0	0	0	0	0	0	0	0	0	0	0	0	0	0	0	0	0	0	0	0	0	0	0	0	0	3		0
NTS-DBLa-CIDRa-DBLg-DBLd-CIDRg-DBLb-	0	0	1	1	1	0	0	0	0	0	0	0	0	0	0	0	0	0	0	0	0	0	0	0	0	0	0	0	0	3		0
NTS-DBLa-CIDRa-DBLg-DBLg-DBLg-DBLd-CIDRb-	0	0	0	1	1	0	0	0	1	0	0	0	0	0	0	0	0	0	0	0	0	0	0	0	0	0	0	0	0	3		1
NTS-DBLa-CIDRa-DBLz-DBLe-	1	0	2	0	0	0	0	0	0	0	0	0	0	0	0	0	0	0	0	0	0	0	0	0	0	0	0	0	0	3		0
NTS-DBLa-CIDRb-DBLb-DBLg-DBLd-CIDRg-	0	2	1	0	0	0	0	0	0	0	0	0	0	0	0	0	0	0	0	0	0	0	0	0	0	0	0	0	0	3		0
NTS-DBLa-CIDRb-DBLb-DBLg-DBLd-CIDRg-DBLz-DBLe-	1	1	1	0	0	0	0	0	0	0	0	0	0	0	0	0	0	0	0	0	0	0	0	0	0	0	0	0	0	3		0
NTS-DBLa-CIDRb-DBLg-DBLe-DBLz-DBLe-DBLe-	1	1	0	1	0	0	0	0	0	0	0	0	0	0	0	0	0	0	0	0	0	0	0	0	0	0	0	0	0	3		0
NTS-DBLa-CIDRb-DBLg-DBLz-DBLe-DBLe-	0	1	2	0	0	0	0	0	0	0	0	0	0	0	0	0	0	0	0	0	0	0	0	0	0	0	0	0	0	3		0
NTS-DBLa-CIDRd-DBLb-DBLg-DBLb-DBLd-CIDRb-	1	0	0	0	1	0	0	0	0	0	0	0	1	0	0	0	0	0	0	0	0	0	0	0	0	0	0	0	0	3		1
NTS-DBLa-CIDRd-DBLb-DBLg-DBLd-CIDRg-	1	0	0	1	1	0	0	0	0	0	0	0	0	0	0	0	0	0	0	0	0	0	0	0	0	0	0	0	0	3		0
NTS-DBLa-CIDRd-DBLb-DBLg-DBLg-DBLe-DBLg-	0	0	0	0	1	0	0	1	0	1	0	0	0	0	0	0	0	0	0	0	0	0	0	0	0	0	0	0	0	3		2
NTS-DBLa-CIDRg-DBLb-DBLg-	1	0	1	0	0	1	0	0	0	0	0	0	0	0	0	0	0	0	0	0	0	0	0	0	0	0	0	0	0	3		1
NTS-DBLa-CIDRg-DBLb-DBLg-DBLg-DBLd-CIDRb-	1	0	0	1	1	0	0	0	0	0	0	0	0	0	0	0	0	0	0	0	0	0	0	0	0	0	0	0	0	3		0
NTS-DBLa-CIDRg-DBLb-DBLg-DBLg-DBLd-CIDRg-DBLz-DBLe-	1	0	2	0	0	0	0	0	0	0	0	0	0	0	0	0	0	0	0	0	0	0	0	0	0	0	0	0	0	3		0
NTS-DBLa-CIDRg-DBLb-DBLg-DBLg-DBLg-	1	0	0	1	1	0	0	0	0	0	0	0	0	0	0	0	0	0	0	0	0	0	0	0	0	0	0	0	0	3		0
NTS-DBLa-CIDRg-DBLd-CIDRb-DBLb-	0	1	0	0	0	0	1	1	0	0	0	0	0	0	0	0	0	0	0	0	0	0	0	0	0	0	0	0	0	3		2
NTS-DBLa-CIDRg-DBLd-CIDRb-DBLb-DBLg-	1	0	0	1	0	1	0	0	0	0	0	0	0	0	0	0	0	0	0	0	0	0	0	0	0	0	0	0	0	3		1
NTS-DBLa-CIDRg-DBLg-DBLd-CIDRb-	0	1	0	0	0	0	1	1	0	0	0	0	0	0	0	0	0	0	0	0	0	0	0	0	0	0	0	0	0	3		2
NTS-DBLa-CIDRg-DBLg-DBLd-CIDRb-DBLb-DBLe-	3	0	0	0	0	0	0	0	0	0	0	0	0	0	0	0	0	0	0	0	0	0	0	0	0	0	0	0	0	3		0
NTS-DBLa-CIDRg-DBLg-DBLd-CIDRg-DBLe-DBLe-DBLe-	2	1	0	0	0	0	0	0	0	0	0	0	0	0	0	0	0	0	0	0	0	0	0	0	0	0	0	0	0	3		0
NTS-DBLa-CIDRg-DBLg-DBLd-CIDRg-DBLz-DBLe-	1	1	0	1	0	0	0	0	0	0	0	0	0	0	0	0	0	0	0	0	0	0	0	0	0	0	0	0	0	3		0
NTS-DBLa-DBLb-DBLg-DBLd-CIDRg-	0	1	0	0	0	0	0	0	0	0	0	0	0	0	1	0	0	0	1	0	0	0	0	0	0	0	0	0	0	3		2
NTS-DBLa-DBLg-DBLz-DBLe-	3	0	0	0	0	0	0	0	0	0	0	0	0	0	0	0	0	0	0	0	0	0	0	0	0	0	0	0	0	3		0
NTS-DBLa-CIDRa-CIDRg-DBLe-DBLz-	0	1	0	0	0	0	0	0	0	0	0	0	0	0	0	0	0	0	0	0	0	0	0	0	1	0	0	0	0	2		1
NTS-DBLa-CIDRa-DBLb-DBLb-CIDRb-	0	0	0	0	0	0	1	0	0	0	0	0	0	0	0	1	0	0	0	0	0	0	0	0	0	0	0	0	0	2		2
NTS-DBLa-CIDRa-DBLb-DBLb-CIDRg-	0	1	0	1	0	0	0	0	0	0	0	0	0	0	0	0	0	0	0	0	0	0	0	0	0	0	0	0	0	2		0
NTS-DBLa-CIDRa-DBLb-DBLb-DBLb-DBLg-DBLg-DBLg-DBLz-DBLe-	0	0	0	0	0	0	1	0	0	0	0	0	0	1	0	0	0	0	0	0	0	0	0	0	0	0	0	0	0	2		2
NTS-DBLa-CIDRa-DBLb-DBLb-DBLd-CIDRd-	0	2	0	0	0	0	0	0	0	0	0	0	0	0	0	0	0	0	0	0	0	0	0	0	0	0	0	0	0	2		0
NTS-DBLa-CIDRa-DBLb-DBLb-DBLe-DBLd-CIDRg-	0	1	0	0	0	0	0	0	0	0	0	0	0	1	0	0	0	0	0	0	0	0	0	0	0	0	0	0	0	2		1
NTS-DBLa-CIDRa-DBLb-DBLb-DBLg-DBLe-DBLd-CIDRb-	0	0	1	0	0	0	0	0	0	0	0	0	1	0	0	0	0	0	0	0	0	0	0	0	0	0	0	0	0	2		1
NTS-DBLa-CIDRa-DBLb-DBLg-CIDRb-DBLz-DBLe-	1	0	1	0	0	0	0	0	0	0	0	0	0	0	0	0	0	0	0	0	0	0	0	0	0	0	0	0	0	2		0
NTS-DBLa-CIDRa-DBLb-DBLg-CIDRg-DBLe-DBLe-	0	1	0	0	0	0	0	0	1	0	0	0	0	0	0	0	0	0	0	0	0	0	0	0	0	0	0	0	0	2		1
NTS-DBLa-CIDRa-DBLb-DBLg-DBLd-	1	0	0	0	0	0	0	0	0	1	0	0	0	0	0	0	0	0	0	0	0	0	0	0	0	0	0	0	0	2		1
NTS-DBLa-CIDRa-DBLb-DBLg-DBLd-CIDRg-DBLg-	2	0	0	0	0	0	0	0	0	0	0	0	0	0	0	0	0	0	0	0	0	0	0	0	0	0	0	0	0	2		0
NTS-DBLa-CIDRa-DBLb-DBLg-DBLg-DBLb-DBLd-CIDRb-	0	0	1	0	0	0	0	0	0	0	0	0	0	0	0	0	0	0	0	1	0	0	0	0	0	0	0	0	0	2		1
NTS-DBLa-CIDRa-DBLb-DBLg-DBLg-DBLe-DBLd-CIDRb-	0	0	1	0	0	0	0	0	0	1	0	0	0	0	0	0	0	0	0	0	0	0	0	0	0	0	0	0	0	2		1
NTS-DBLa-CIDRa-DBLb-DBLg-DBLg-DBLe-DBLd-CIDRg-	0	0	0	0	1	0	0	0	1	0	0	0	0	0	0	0	0	0	0	0	0	0	0	0	0	0	0	0	0	2		1
NTS-DBLa-CIDRa-DBLb-DBLg-DBLg-DBLz-	0	0	0	0	0	2	0	0	0	0	0	0	0	0	0	0	0	0	0	0	0	0	0	0	0	0	0	0	0	2		2
NTS-DBLa-CIDRa-DBLb-DBLpam1-CIDRg-DBLe-DBLe-DBLe-	0	0	0	1	0	1	0	0	0	0	0	0	0	0	0	0	0	0	0	0	0	0	0	0	0	0	0	0	0	2		1
NTS-DBLa-CIDRa-DBLd-CIDRb-DBLb-	2	0	0	0	0	0	0	0	0	0	0	0	0	0	0	0	0	0	0	0	0	0	0	0	0	0	0	0	0	2		0
NTS-DBLa-CIDRa-DBLd-CIDRb-DBLe-DBLg-	1	1	0	0	0	0	0	0	0	0	0	0	0	0	0	0	0	0	0	0	0	0	0	0	0	0	0	0	0	2		0
NTS-DBLa-CIDRa-DBLd-CIDRb-DBLe-DBLz-	1	0	0	0	1	0	0	0	0	0	0	0	0	0	0	0	0	0	0	0	0	0	0	0	0	0	0	0	0	2		0
NTS-DBLa-CIDRa-DBLd-CIDRb-DBLg-DBLz-DBLe-DBLe-	1	0	0	1	0	0	0	0	0	0	0	0	0	0	0	0	0	0	0	0	0	0	0	0	0	0	0	0	0	2		0
NTS-DBLa-CIDRa-DBLd-CIDRd-DBLb-DBLg-	2	0	0	0	0	0	0	0	0	0	0	0	0	0	0	0	0	0	0	0	0	0	0	0	0	0	0	0	0	2		0
NTS-DBLa-CIDRa-DBLd-CIDRd-DBLz-DBLe-	2	0	0	0	0	0	0	0	0	0	0	0	0	0	0	0	0	0	0	0	0	0	0	0	0	0	0	0	0	2		0
NTS-DBLa-CIDRa-DBLg-DBLd-CIDRg-DBLb-DBLg-	1	0	1	0	0	0	0	0	0	0	0	0	0	0	0	0	0	0	0	0	0	0	0	0	0	0	0	0	0	2		0
NTS-DBLa-CIDRa-DBLg-DBLd-CIDRg-DBLe-	1	0	1	0	0	0	0	0	0	0	0	0	0	0	0	0	0	0	0	0	0	0	0	0	0	0	0	0	0	2		0
NTS-DBLa-CIDRa-DBLg-DBLd-CIDRg-DBLe-DBLe-DBLe-	2	0	0	0	0	0	0	0	0	0	0	0	0	0	0	0	0	0	0	0	0	0	0	0	0	0	0	0	0	2		0
NTS-DBLa-CIDRa-DBLg-DBLd-CIDRg-DBLg-DBLz-	0	0	0	1	1	0	0	0	0	0	0	0	0	0	0	0	0	0	0	0	0	0	0	0	0	0	0	0	0	2		0
NTS-DBLa-CIDRa-DBLg-DBLg-CIDRb-	0	1	0	0	0	0	0	0	0	1	0	0	0	0	0	0	0	0	0	0	0	0	0	0	0	0	0	0	0	2		1
NTS-DBLa-CIDRa-DBLg-DBLg-DBLg-DBLg-	0	0	0	0	0	1	0	0	0	0	0	0	0	1	0	0	0	0	0	0	0	0	0	0	0	0	0	0	0	2		2
NTS-DBLa-CIDRa-DBLg-DBLg-DBLg-DBLz-DBLe-	0	0	0	0	1	0	1	0	0	0	0	0	0	0	0	0	0	0	0	0	0	0	0	0	0	0	0	0	0	2		1
NTS-DBLa-CIDRa-DBLg-DBLg-DBLz-	1	0	0	1	0	0	0	0	0	0	0	0	0	0	0	0	0	0	0	0	0	0	0	0	0	0	0	0	0	2		0
NTS-DBLa-CIDRa-DBLpam1-DBLb-DBLg-DBLd-CIDRb-	0	0	1	1	0	0	0	0	0	0	0	0	0	0	0	0	0	0	0	0	0	0	0	0	0	0	0	0	0	2		0
NTS-DBLa-CIDRa-Duffy_binding_like-DBLd-CIDRg-	2	0	0	0	0	0	0	0	0	0	0	0	0	0	0	0	0	0	0	0	0	0	0	0	0	0	0	0	0	2		0
NTS-DBLa-CIDRb-DBLe-DBLz-DBLe-	0	0	0	0	1	0	1	0	0	0	0	0	0	0	0	0	0	0	0	0	0	0	0	0	0	0	0	0	0	2		1
NTS-DBLa-CIDRb-DBLz-DBLe-	0	0	0	0	1	0	1	0	0	0	0	0	0	0	0	0	0	0	0	0	0	0	0	0	0	0	0	0	0	2		1
NTS-DBLa-CIDRd-	0	0	0	0	0	0	0	0	0	0	0	1	0	0	0	0	0	0	1	0	0	0	0	0	0	0	0	0	0	2		2
NTS-DBLa-CIDRd-DBLb-DBLb-DBLd-CIDRb-	1	0	1	0	0	0	0	0	0	0	0	0	0	0	0	0	0	0	0	0	0	0	0	0	0	0	0	0	0	2		0
NTS-DBLa-CIDRd-DBLb-DBLg-DBLd-CIDRb-DBLb-	0	0	0	1	0	0	0	0	0	0	0	0	1	0	0	0	0	0	0	0	0	0	0	0	0	0	0	0	0	2		1
NTS-DBLa-CIDRd-DBLb-DBLg-DBLd-CIDRb-DBLb-DBLd-CIDRb-	0	0	0	1	1	0	0	0	0	0	0	0	0	0	0	0	0	0	0	0	0	0	0	0	0	0	0	0	0	2		0
NTS-DBLa-CIDRd-DBLb-DBLg-DBLd-CIDRd-DBLb-DBLg-	1	0	0	1	0	0	0	0	0	0	0	0	0	0	0	0	0	0	0	0	0	0	0	0	0	0	0	0	0	2		0
NTS-DBLa-CIDRd-DBLb-DBLg-DBLe-	1	0	0	0	1	0	0	0	0	0	0	0	0	0	0	0	0	0	0	0	0	0	0	0	0	0	0	0	0	2		0
NTS-DBLa-CIDRd-DBLb-DBLg-DBLe-DBLg-	0	1	0	0	0	0	0	1	0	0	0	0	0	0	0	0	0	0	0	0	0	0	0	0	0	0	0	0	0	2		1
NTS-DBLa-CIDRd-DBLb-DBLg-DBLg-DBLd-CIDRb-	0	0	0	0	1	1	0	0	0	0	0	0	0	0	0	0	0	0	0	0	0	0	0	0	0	0	0	0	0	2		1
NTS-DBLa-CIDRd-DBLd-CIDRb-DBLb-	0	0	0	2	0	0	0	0	0	0	0	0	0	0	0	0	0	0	0	0	0	0	0	0	0	0	0	0	0	2		0
NTS-DBLa-CIDRd-DBLg-DBLd-CIDRb-	0	1	0	1	0	0	0	0	0	0	0	0	0	0	0	0	0	0	0	0	0	0	0	0	0	0	0	0	0	2		0
NTS-DBLa-CIDRd-DBLg-DBLd-CIDRg-	0	0	0	0	1	1	0	0	0	0	0	0	0	0	0	0	0	0	0	0	0	0	0	0	0	0	0	0	0	2		1
NTS-DBLa-CIDRd-DBLg-DBLd-CIDRg-DBLz-DBLe-	0	2	0	0	0	0	0	0	0	0	0	0	0	0	0	0	0	0	0	0	0	0	0	0	0	0	0	0	0	2		0
NTS-DBLa-CIDRg-DBLb-DBLb-DBLg-	1	0	0	0	0	1	0	0	0	0	0	0	0	0	0	0	0	0	0	0	0	0	0	0	0	0	0	0	0	2		1
NTS-DBLa-CIDRg-DBLb-DBLd-CIDRb-DBLb-DBLg-	0	2	0	0	0	0	0	0	0	0	0	0	0	0	0	0	0	0	0	0	0	0	0	0	0	0	0	0	0	2		0
NTS-DBLa-CIDRg-DBLb-DBLd-CIDRd-DBLb-	1	1	0	0	0	0	0	0	0	0	0	0	0	0	0	0	0	0	0	0	0	0	0	0	0	0	0	0	0	2		0
NTS-DBLa-CIDRg-DBLb-DBLd-CIDRg-DBLb-DBLg-	0	0	0	2	0	0	0	0	0	0	0	0	0	0	0	0	0	0	0	0	0	0	0	0	0	0	0	0	0	2		0
NTS-DBLa-CIDRg-DBLb-DBLg-DBLd-CIDRb-DBLz-DBLe-	1	0	0	1	0	0	0	0	0	0	0	0	0	0	0	0	0	0	0	0	0	0	0	0	0	0	0	0	0	2		0
NTS-DBLa-CIDRg-DBLb-DBLg-DBLd-CIDRd-DBLb-DBLg-	2	0	0	0	0	0	0	0	0	0	0	0	0	0	0	0	0	0	0	0	0	0	0	0	0	0	0	0	0	2		0
NTS-DBLa-CIDRg-DBLb-DBLg-DBLe-DBLd-CIDRb-	0	1	1	0	0	0	0	0	0	0	0	0	0	0	0	0	0	0	0	0	0	0	0	0	0	0	0	0	0	2		0
NTS-DBLa-CIDRg-DBLd-CIDRb-DBLb-DBLe-	0	0	0	0	0	0	1	0	1	0	0	0	0	0	0	0	0	0	0	0	0	0	0	0	0	0	0	0	0	2		2
NTS-DBLa-CIDRg-DBLd-CIDRd-DBLb-DBLg-	0	2	0	0	0	0	0	0	0	0	0	0	0	0	0	0	0	0	0	0	0	0	0	0	0	0	0	0	0	2		0
NTS-DBLa-CIDRg-DBLg-DBLd-CIDRg-DBLg-DBLz-	1	1	0	0	0	0	0	0	0	0	0	0	0	0	0	0	0	0	0	0	0	0	0	0	0	0	0	0	0	2		0
NTS-DBLa-CIDRg-DBLg-DBLe-DBLe-DBLz-DBLe-DBLe-	1	1	0	0	0	0	0	0	0	0	0	0	0	0	0	0	0	0	0	0	0	0	0	0	0	0	0	0	0	2		0
NTS-DBLa-CIDRg-DBLg-DBLz-DBLe-DBLe-	1	1	0	0	0	0	0	0	0	0	0	0	0	0	0	0	0	0	0	0	0	0	0	0	0	0	0	0	0	2		0
NTS-DBLa-DBLb-DBLb-DBLd-CIDRb-	0	0	1	0	1	0	0	0	0	0	0	0	0	0	0	0	0	0	0	0	0	0	0	0	0	0	0	0	0	2		0
NTS-DBLa-DBLb-DBLg-DBLd-CIDRb-	1	0	1	0	0	0	0	0	0	0	0	0	0	0	0	0	0	0	0	0	0	0	0	0	0	0	0	0	0	2		0
NTS-DBLa-DBLb-DBLg-DBLz-DBLe-	0	0	1	0	0	0	0	0	0	0	0	0	0	0	0	0	0	0	0	1	0	0	0	0	0	0	0	0	0	2		1
NTS-DBLa-DBLd-CIDRb-DBLe-	0	0	2	0	0	0	0	0	0	0	0	0	0	0	0	0	0	0	0	0	0	0	0	0	0	0	0	0	0	2		0
NTS-DBLa-DBLd-CIDRg-DBLe-	2	0	0	0	0	0	0	0	0	0	0	0	0	0	0	0	0	0	0	0	0	0	0	0	0	0	0	0	0	2		0
NTS-DBLa-DBLg-DBLd-CIDRg-DBLe-DBLz-DBLe-	1	0	0	1	0	0	0	0	0	0	0	0	0	0	0	0	0	0	0	0	0	0	0	0	0	0	0	0	0	2		0
NTS-DBLa-DBLg-DBLe-DBLz-DBLe-	0	1	0	1	0	0	0	0	0	0	0	0	0	0	0	0	0	0	0	0	0	0	0	0	0	0	0	0	0	2		0
NTS-DBLa-CIDRa-CIDRb-DBLb-	0	0	1	0	0	0	0	0	0	0	0	0	0	0	0	0	0	0	0	0	0	0	0	0	0	0	0	0	0	1		0
NTS-DBLa-CIDRa-CIDRd-	1	0	0	0	0	0	0	0	0	0	0	0	0	0	0	0	0	0	0	0	0	0	0	0	0	0	0	0	0	1		0
NTS-DBLa-CIDRa-CIDRg-DBLe-	1	0	0	0	0	0	0	0	0	0	0	0	0	0	0	0	0	0	0	0	0	0	0	0	0	0	0	0	0	1		0
NTS-DBLa-CIDRa-CIDRg-DBLg-DBLz-DBLe-	0	1	0	0	0	0	0	0	0	0	0	0	0	0	0	0	0	0	0	0	0	0	0	0	0	0	0	0	0	1		0
NTS-DBLa-CIDRa-CIDRg-DBLz-DBLe-	0	0	0	0	0	0	0	0	0	0	0	0	0	1	0	0	0	0	0	0	0	0	0	0	0	0	0	0	0	1		1
NTS-DBLa-CIDRa-DBLb-CIDRd-	0	1	0	0	0	0	0	0	0	0	0	0	0	0	0	0	0	0	0	0	0	0	0	0	0	0	0	0	0	1		0
NTS-DBLa-CIDRa-DBLb-CIDRg-	0	0	0	1	0	0	0	0	0	0	0	0	0	0	0	0	0	0	0	0	0	0	0	0	0	0	0	0	0	1		0
NTS-DBLa-CIDRa-DBLb-CIDRg-DBLg-DBLz-	0	0	1	0	0	0	0	0	0	0	0	0	0	0	0	0	0	0	0	0	0	0	0	0	0	0	0	0	0	1		0
NTS-DBLa-CIDRa-DBLb-DBLb-DBLb-	0	0	0	0	0	0	0	0	0	0	0	0	0	1	0	0	0	0	0	0	0	0	0	0	0	0	0	0	0	1		1
NTS-DBLa-CIDRa-DBLb-DBLb-DBLb-CIDRb-	1	0	0	0	0	0	0	0	0	0	0	0	0	0	0	0	0	0	0	0	0	0	0	0	0	0	0	0	0	1		0
NTS-DBLa-CIDRa-DBLb-DBLb-DBLb-CIDRg-	0	0	0	1	0	0	0	0	0	0	0	0	0	0	0	0	0	0	0	0	0	0	0	0	0	0	0	0	0	1		0
NTS-DBLa-CIDRa-DBLb-DBLb-DBLb-DBLd-CIDRg-DBLz-DBLe-	0	1	0	0	0	0	0	0	0	0	0	0	0	0	0	0	0	0	0	0	0	0	0	0	0	0	0	0	0	1		0
NTS-DBLa-CIDRa-DBLb-DBLb-DBLd-CIDRb-DBLb-	0	0	0	0	1	0	0	0	0	0	0	0	0	0	0	0	0	0	0	0	0	0	0	0	0	0	0	0	0	1		0
NTS-DBLa-CIDRa-DBLb-DBLb-DBLe-CIDRb-	0	1	0	0	0	0	0	0	0	0	0	0	0	0	0	0	0	0	0	0	0	0	0	0	0	0	0	0	0	1		0
NTS-DBLa-CIDRa-DBLb-DBLb-DBLe-DBLz-DBLe-	0	0	0	0	1	0	0	0	0	0	0	0	0	0	0	0	0	0	0	0	0	0	0	0	0	0	0	0	0	1		0
NTS-DBLa-CIDRa-DBLb-DBLb-DBLg-CIDRg-	0	0	0	0	0	0	1	0	0	0	0	0	0	0	0	0	0	0	0	0	0	0	0	0	0	0	0	0	0	1		1
NTS-DBLa-CIDRa-DBLb-DBLb-DBLg-DBLg-DBLd-CIDRg-DBLb-DBLg-	1	0	0	0	0	0	0	0	0	0	0	0	0	0	0	0	0	0	0	0	0	0	0	0	0	0	0	0	0	1		0
NTS-DBLa-CIDRa-DBLb-DBLb-DBLg-DBLg-DBLg-DBLd-CIDRb-	0	0	0	0	0	0	0	0	0	0	0	0	0	1	0	0	0	0	0	0	0	0	0	0	0	0	0	0	0	1		1
NTS-DBLa-CIDRa-DBLb-DBLd-CIDRb-DBLb-DBLg-	0	0	0	0	0	0	1	0	0	0	0	0	0	0	0	0	0	0	0	0	0	0	0	0	0	0	0	0	0	1		1
NTS-DBLa-CIDRa-DBLb-DBLd-CIDRb-DBLg-DBLe-DBLe-	0	1	0	0	0	0	0	0	0	0	0	0	0	0	0	0	0	0	0	0	0	0	0	0	0	0	0	0	0	1		0
NTS-DBLa-CIDRa-DBLb-DBLd-CIDRd-DBLb-	0	0	1	0	0	0	0	0	0	0	0	0	0	0	0	0	0	0	0	0	0	0	0	0	0	0	0	0	0	1		0
NTS-DBLa-CIDRa-DBLb-DBLd-CIDRd-DBLz-DBLe-	0	1	0	0	0	0	0	0	0	0	0	0	0	0	0	0	0	0	0	0	0	0	0	0	0	0	0	0	0	1		0
NTS-DBLa-CIDRa-DBLb-DBLd-CIDRg-DBLe-DBLz-	0	1	0	0	0	0	0	0	0	0	0	0	0	0	0	0	0	0	0	0	0	0	0	0	0	0	0	0	0	1		0
NTS-DBLa-CIDRa-DBLb-DBLd-CIDRg-DBLg-	0	0	0	1	0	0	0	0	0	0	0	0	0	0	0	0	0	0	0	0	0	0	0	0	0	0	0	0	0	1		0
NTS-DBLa-CIDRa-DBLb-DBLd-CIDRg-DBLg-DBLg-	0	0	0	1	0	0	0	0	0	0	0	0	0	0	0	0	0	0	0	0	0	0	0	0	0	0	0	0	0	1		0
NTS-DBLa-CIDRa-DBLb-DBLe-CIDRb-	0	0	1	0	0	0	0	0	0	0	0	0	0	0	0	0	0	0	0	0	0	0	0	0	0	0	0	0	0	1		0
NTS-DBLa-CIDRa-DBLb-DBLe-CIDRg-	0	0	0	0	1	0	0	0	0	0	0	0	0	0	0	0	0	0	0	0	0	0	0	0	0	0	0	0	0	1		0
NTS-DBLa-CIDRa-DBLb-DBLe-DBLd-CIDRb-	0	0	0	0	0	0	0	0	0	0	0	1	0	0	0	0	0	0	0	0	0	0	0	0	0	0	0	0	0	1		1
NTS-DBLa-CIDRa-DBLb-DBLe-DBLd-CIDRg-	0	0	0	0	0	0	0	0	0	0	0	0	0	0	0	0	0	0	0	0	0	0	0	0	0	0	0	0	0	1		0
NTS-DBLa-CIDRa-DBLb-DBLe-DBLe-	1	0	0	0	0	0	0	0	0	0	0	0	0	0	0	0	0	0	0	0	0	0	0	0	0	0	0	0	0	1		0
NTS-DBLa-CIDRa-DBLb-DBLe-DBLg-DBLz-DBLe-	0	0	0	0	0	0	0	0	0	0	0	0	0	0	0	0	0	0	0	0	0	0	0	0	0	0	0	0	0	1		0
NTS-DBLa-CIDRa-DBLb-DBLg-CIDRd-	0	0	0	0	1	0	0	0	0	0	0	0	0	0	0	0	0	0	0	0	0	0	0	0	0	0	0	0	0	1		0
NTS-DBLa-CIDRa-DBLb-DBLg-DBLd-CIDRb-DBLb-DBLg-DBLd-CIDRg-	0	0	0	0	1	0	0	0	0	0	0	0	0	0	0	0	0	0	0	0	0	0	0	0	0	0	0	0	0	1		0
NTS-DBLa-CIDRa-DBLb-DBLg-DBLd-CIDRd-DBLb-	0	0	1	0	0	0	0	0	0	0	0	0	0	0	0	0	0	0	0	0	0	0	0	0	0	0	0	0	0	1		0
NTS-DBLa-CIDRa-DBLb-DBLg-DBLd-CIDRd-DBLe-	0	0	0	0	0	0	1	0	0	0	0	0	0	0	0	0	0	0	0	0	0	0	0	0	0	0	0	0	0	1		1
NTS-DBLa-CIDRa-DBLb-DBLg-DBLd-CIDRd-DBLe-DBLe-	0	1	0	0	0	0	0	0	0	0	0	0	0	0	0	0	0	0	0	0	0	0	0	0	0	0	0	0	0	1		0
NTS-DBLa-CIDRa-DBLb-DBLg-DBLd-CIDRg-DBLg-DBLz-	1	0	0	0	0	0	0	0	0	0	0	0	0	0	0	0	0	0	0	0	0	0	0	0	0	0	0	0	0	1		0
NTS-DBLa-CIDRa-DBLb-DBLg-DBLd-CIDRg-DBLz-DBLe-DBLe-	0	1	0	0	0	0	0	0	0	0	0	0	0	0	0	0	0	0	0	0	0	0	0	0	0	0	0	0	0	1		0
NTS-DBLa-CIDRa-DBLb-DBLg-DBLd-DBLb-DBLg-	0	0	0	0	0	0	0	0	0	0	0	0	1	0	0	0	0	0	0	0	0	0	0	0	0	0	0	0	0	1		1
NTS-DBLa-CIDRa-DBLb-DBLg-DBLe-DBLd-CIDRg-	0	0	0	0	1	0	0	0	0	0	0	0	0	0	0	0	0	0	0	0	0	0	0	0	0	0	0	0	0	1		0
NTS-DBLa-CIDRa-DBLb-DBLg-DBLe-DBLg-DBLe-DBLe-DBLe-	0	0	0	0	0	0	0	0	0	0	0	0	0	0	0	0	0	0	0	0	0	0	0	0	0	0	0	0	0	1		0
NTS-DBLa-CIDRa-DBLb-DBLg-DBLg-CIDRg-	0	0	0	0	0	1	0	0	0	0	0	0	0	0	0	0	0	0	0	0	0	0	0	0	0	0	0	0	0	1		1
NTS-DBLa-CIDRa-DBLb-DBLg-DBLg-DBLb-DBLd-CIDRg-	0	0	0	0	0	0	0	0	0	0	0	0	0	0	0	0	0	0	0	1	0	0	0	0	0	0	0	0	0	1		1
NTS-DBLa-CIDRa-DBLb-DBLg-DBLg-DBLb-DBLg-DBLg-	0	0	0	1	0	0	0	0	0	0	0	0	0	0	0	0	0	0	0	0	0	0	0	0	0	0	0	0	0	1		0
NTS-DBLa-CIDRa-DBLb-DBLg-DBLg-DBLd-CIDRb-DBLz-DBLe-	0	0	0	0	0	0	0	0	0	0	0	0	0	0	0	0	0	1	0	0	0	0	0	0	0	0	0	0	0	1		1
NTS-DBLa-CIDRa-DBLb-DBLg-DBLg-DBLd-CIDRg-DBLb-DBLg-	0	0	0	0	0	0	0	0	1	0	0	0	0	0	0	0	0	0	0	0	0	0	0	0	0	0	0	0	0	1		1
NTS-DBLa-CIDRa-DBLb-DBLg-DBLg-DBLd-DBLz-DBLe-	0	1	0	0	0	0	0	0	0	0	0	0	0	0	0	0	0	0	0	0	0	0	0	0	0	0	0	0	0	1		0
NTS-DBLa-CIDRa-DBLb-DBLg-DBLg-DBLg-DBLd-CIDRg-DBLz-DBLe-	0	1	0	0	0	0	0	0	0	0	0	0	0	0	0	0	0	0	0	0	0	0	0	0	0	0	0	0	0	1		0
NTS-DBLa-CIDRa-DBLb-DBLg-DBLg-DBLg-DBLg-	0	0	0	1	0	0	0	0	0	0	0	0	0	0	0	0	0	0	0	0	0	0	0	0	0	0	0	0	0	1		0
NTS-DBLa-CIDRa-DBLb-DBLg-DBLg-DBLg-DBLg-DBLd-CIDRb-	0	1	0	0	0	0	0	0	0	0	0	0	0	0	0	0	0	0	0	0	0	0	0	0	0	0	0	0	0	1		0
NTS-DBLa-CIDRa-DBLb-DBLg-DBLz-DBLe-DBLd-CIDRb-	0	1	0	0	0	0	0	0	0	0	0	0	0	0	0	0	0	0	0	0	0	0	0	0	0	0	0	0	0	1		0
NTS-DBLa-CIDRa-DBLb-DBLg-Duffy_binding_like-CIDRb-	0	0	0	0	0	0	0	0	0	1	0	0	0	0	0	0	0	0	0	0	0	0	0	0	0	0	0	0	0	1		1
NTS-DBLa-CIDRa-DBLb-Duffy_binding_like-	0	0	0	1	0	0	0	0	0	0	0	0	0	0	0	0	0	0	0	0	0	0	0	0	0	0	0	0	0	1		0
NTS-DBLa-CIDRa-DBLd-CIDRb-CIDRb-	0	0	1	0	0	0	0	0	0	0	0	0	0	0	0	0	0	0	0	0	0	0	0	0	0	0	0	0	0	1		0
NTS-DBLa-CIDRa-DBLd-CIDRb-DBLg-DBLe-	1	0	0	0	0	0	0	0	0	0	0	0	0	0	0	0	0	0	0	0	0	0	0	0	0	0	0	0	0	1		0
NTS-DBLa-CIDRa-DBLd-CIDRb-DBLg-DBLg-	1	0	0	0	0	0	0	0	0	0	0	0	0	0	0	0	0	0	0	0	0	0	0	0	0	0	0	0	0	1		0
NTS-DBLa-CIDRa-DBLd-CIDRd-DBLe-DBLe-	0	1	0	0	0	0	0	0	0	0	0	0	0	0	0	0	0	0	0	0	0	0	0	0	0	0	0	0	0	1		0
NTS-DBLa-CIDRa-DBLd-CIDRd-DBLe-DBLe-DBLe-	1	0	0	0	0	0	0	0	0	0	0	0	0	0	0	0	0	0	0	0	0	0	0	0	0	0	0	0	0	1		0
NTS-DBLa-CIDRa-DBLd-CIDRd-DBLe-DBLz-DBLe-	0	1	0	0	0	0	0	0	0	0	0	0	0	0	0	0	0	0	0	0	0	0	0	0	0	0	0	0	0	1		0
NTS-DBLa-CIDRa-DBLd-CIDRd-DBLg-DBLz-	1	0	0	0	0	0	0	0	0	0	0	0	0	0	0	0	0	0	0	0	0	0	0	0	0	0	0	0	0	1		0
NTS-DBLa-CIDRa-DBLd-CIDRg-DBLz-DBLe-DBLe-	1	0	0	0	0	0	0	0	0	0	0	0	0	0	0	0	0	0	0	0	0	0	0	0	0	0	0	0	0	1		0
NTS-DBLa-CIDRa-DBLg-CIDRg-DBLe-DBLz-DBLe-	0	0	0	1	0	0	0	0	0	0	0	0	0	0	0	0	0	0	0	0	0	0	0	0	0	0	0	0	0	1		0
NTS-DBLa-CIDRa-DBLg-DBLb-DBLd-CIDRb-	0	0	0	0	0	0	0	0	0	0	1	0	0	0	0	0	0	0	0	0	0	0	0	0	0	0	0	0	0	1		1
NTS-DBLa-CIDRa-DBLg-DBLd-CIDRb-DBLb-DBLe-	0	0	1	0	0	0	0	0	0	0	0	0	0	0	0	0	0	0	0	0	0	0	0	0	0	0	0	0	0	1		0
NTS-DBLa-CIDRa-DBLg-DBLd-CIDRb-DBLb-DBLg-DBLd-CIDRb-	0	0	0	0	0	0	0	0	1	0	0	0	0	0	0	0	0	0	0	0	0	0	0	0	0	0	0	0	0	1		1
NTS-DBLa-CIDRa-DBLg-DBLd-CIDRb-DBLb-DBLg-DBLg-	0	0	0	1	0	0	0	0	0	0	0	0	0	0	0	0	0	0	0	0	0	0	0	0	0	0	0	0	0	1		0
NTS-DBLa-CIDRa-DBLg-DBLd-CIDRb-DBLb-DBLg-DBLz-	0	1	0	0	0	0	0	0	0	0	0	0	0	0	0	0	0	0	0	0	0	0	0	0	0	0	0	0	0	1		0
NTS-DBLa-CIDRa-DBLg-DBLd-CIDRb-DBLe-DBLe-DBLe-	1	0	0	0	0	0	0	0	0	0	0	0	0	0	0	0	0	0	0	0	0	0	0	0	0	0	0	0	0	1		0
NTS-DBLa-CIDRa-DBLg-DBLd-CIDRb-DBLe-DBLg-	0	1	0	0	0	0	0	0	0	0	0	0	0	0	0	0	0	0	0	0	0	0	0	0	0	0	0	0	0	1		0
NTS-DBLa-CIDRa-DBLg-DBLd-CIDRg-DBLb-DBLe-	1	0	0	0	0	0	0	0	0	0	0	0	0	0	0	0	0	0	0	0	0	0	0	0	0	0	0	0	0	1		0
NTS-DBLa-CIDRa-DBLg-DBLd-CIDRg-DBLe-DBLe-	0	1	0	0	0	0	0	0	0	0	0	0	0	0	0	0	0	0	0	0	0	0	0	0	0	0	0	0	0	1		0
NTS-DBLa-CIDRa-DBLg-DBLd-CIDRg-DBLe-DBLz-	0	0	0	1	0	0	0	0	0	0	0	0	0	0	0	0	0	0	0	0	0	0	0	0	0	0	0	0	0	1		0
NTS-DBLa-CIDRa-DBLg-DBLe-DBLz-DBLe-	1	0	0	0	0	0	0	0	0	0	0	0	0	0	0	0	0	0	0	0	0	0	0	0	0	0	0	0	0	1		0
NTS-DBLa-CIDRa-DBLg-DBLg-	0	0	0	0	0	0	0	0	1	0	0	0	0	0	0	0	0	0	0	0	0	0	0	0	0	0	0	0	0	1		1
NTS-DBLa-CIDRa-DBLg-DBLg-CIDRg-	0	0	0	0	0	0	0	0	0	0	1	0	0	0	0	0	0	0	0	0	0	0	0	0	0	0	0	0	0	1		1
NTS-DBLa-CIDRa-DBLg-DBLg-CIDRg-DBLe-DBLz-DBLe-	1	0	0	0	0	0	0	0	0	0	0	0	0	0	0	0	0	0	0	0	0	0	0	0	0	0	0	0	0	1		0
NTS-DBLa-CIDRa-DBLg-DBLg-DBLb-	0	0	1	0	0	0	0	0	0	0	0	0	0	0	0	0	0	0	0	0	0	0	0	0	0	0	0	0	0	1		0
NTS-DBLa-CIDRa-DBLg-DBLg-DBLd-	0	0	0	1	0	0	0	0	0	0	0	0	0	0	0	0	0	0	0	0	0	0	0	0	0	0	0	0	0	1		0
NTS-DBLa-CIDRa-DBLg-DBLg-DBLd-CIDRb-DBLb-	0	0	0	0	0	0	1	0	0	0	0	0	0	0	0	0	0	0	0	0	0	0	0	0	0	0	0	0	0	1		1
NTS-DBLa-CIDRa-DBLg-DBLg-DBLd-CIDRb-DBLb-DBLg-	0	0	0	0	0	0	0	1	0	0	0	0	0	0	0	0	0	0	0	0	0	0	0	0	0	0	0	0	0	1		1
NTS-DBLa-CIDRa-DBLg-DBLg-DBLd-CIDRd-	1	0	0	0	0	0	0	0	0	0	0	0	0	0	0	0	0	0	0	0	0	0	0	0	0	0	0	0	0	1		0
NTS-DBLa-CIDRa-DBLg-DBLg-DBLd-CIDRd-DBLe-	1	0	0	0	0	0	0	0	0	0	0	0	0	0	0	0	0	0	0	0	0	0	0	0	0	0	0	0	0	1		0
NTS-DBLa-CIDRa-DBLg-DBLg-DBLe-	0	1	0	0	0	0	0	0	0	0	0	0	0	0	0	0	0	0	0	0	0	0	0	0	0	0	0	0	0	1		0
NTS-DBLa-CIDRa-DBLg-DBLg-DBLe-DBLd-CIDRb-	1	0	0	0	0	0	0	0	0	0	0	0	0	0	0	0	0	0	0	0	0	0	0	0	0	0	0	0	0	1		0
NTS-DBLa-CIDRa-DBLg-DBLg-DBLg-DBLd-CIDRg-	0	0	0	0	0	0	0	0	0	0	0	0	0	1	0	0	0	0	0	0	0	0	0	0	0	0	0	0	0	1		1
NTS-DBLa-CIDRa-DBLpam1-DBLg-DBLg-	1	0	0	0	0	0	0	0	0	0	0	0	0	0	0	0	0	0	0	0	0	0	0	0	0	0	0	0	0	1		0
NTS-DBLa-CIDRa-DBLpam1-DBLg-DBLg-CIDRb-	1	0	0	0	0	0	0	0	0	0	0	0	0	0	0	0	0	0	0	0	0	0	0	0	0	0	0	0	0	1		0
NTS-DBLa-CIDRa-DBLpam3-DBLd-CIDRb-	1	0	0	0	0	0	0	0	0	0	0	0	0	0	0	0	0	0	0	0	0	0	0	0	0	0	0	0	0	1		0
NTS-DBLa-CIDRa-Duffy_binding_like-DBLd-	0	1	0	0	0	0	0	0	0	0	0	0	0	0	0	0	0	0	0	0	0	0	0	0	0	0	0	0	0	1		0
NTS-DBLa-CIDRa-Duffy_binding_like-DBLd-CIDRb-DBLg-	1	0	0	0	0	0	0	0	0	0	0	0	0	0	0	0	0	0	0	0	0	0	0	0	0	0	0	0	0	1		0
NTS-DBLa-CIDRa-Duffy_binding_like-DBLd-CIDRb-DBLz-DBLe-	0	1	0	0	0	0	0	0	0	0	0	0	0	0	0	0	0	0	0	0	0	0	0	0	0	0	0	0	0	1		0
NTS-DBLa-CIDRa-Duffy_binding_like-DBLd-CIDRd-	0	1	0	0	0	0	0	0	0	0	0	0	0	0	0	0	0	0	0	0	0	0	0	0	0	0	0	0	0	1		0
NTS-DBLa-CIDRa-Duffy_binding_like-DBLg-DBLz-DBLe-	0	0	0	1	0	0	0	0	0	0	0	0	0	0	0	0	0	0	0	0	0	0	0	0	0	0	0	0	0	1		0
NTS-DBLa-CIDRb-DBLb-DBLb-	0	1	0	0	0	0	0	0	0	0	0	0	0	0	0	0	0	0	0	0	0	0	0	0	0	0	0	0	0	1		0
NTS-DBLa-CIDRb-DBLb-DBLb-DBLg-DBLd-CIDRb-	0	1	0	0	0	0	0	0	0	0	0	0	0	0	0	0	0	0	0	0	0	0	0	0	0	0	0	0	0	1		0
NTS-DBLa-CIDRb-DBLb-DBLd-CIDRb-	1	0	0	0	0	0	0	0	0	0	0	0	0	0	0	0	0	0	0	0	0	0	0	0	0	0	0	0	0	1		0
NTS-DBLa-CIDRb-DBLb-DBLg-DBLd-CIDRb-DBLe-DBLz-DBLe-	1	0	0	0	0	0	0	0	0	0	0	0	0	0	0	0	0	0	0	0	0	0	0	0	0	0	0	0	0	1		0
NTS-DBLa-CIDRb-DBLb-DBLg-DBLd-CIDRb-DBLz-DBLe-	1	0	0	0	0	0	0	0	0	0	0	0	0	0	0	0	0	0	0	0	0	0	0	0	0	0	0	0	0	1		0
NTS-DBLa-CIDRb-DBLb-DBLg-DBLe-DBLe-	0	0	0	0	0	0	1	0	0	0	0	0	0	0	0	0	0	0	0	0	0	0	0	0	0	0	0	0	0	1		1
NTS-DBLa-CIDRb-DBLb-DBLg-DBLe-DBLe-DBLd-CIDRb-	0	0	0	0	0	0	1	0	0	0	0	0	0	0	0	0	0	0	0	0	0	0	0	0	0	0	0	0	0	1		1
NTS-DBLa-CIDRb-DBLb-DBLg-DBLe-DBLg-	0	0	0	0	0	0	1	0	0	0	0	0	0	0	0	0	0	0	0	0	0	0	0	0	0	0	0	0	0	1		1
NTS-DBLa-CIDRb-DBLb-DBLg-DBLz-DBLe-	1	0	0	0	0	0	0	0	0	0	0	0	0	0	0	0	0	0	0	0	0	0	0	0	0	0	0	0	0	1		0
NTS-DBLa-CIDRb-DBLd-CIDRb-DBLb-	0	0	0	1	0	0	0	0	0	0	0	0	0	0	0	0	0	0	0	0	0	0	0	0	0	0	0	0	0	1		0
NTS-DBLa-CIDRb-DBLd-CIDRb-DBLb-DBLg-	1	0	0	0	0	0	0	0	0	0	0	0	0	0	0	0	0	0	0	0	0	0	0	0	0	0	0	0	0	1		0
NTS-DBLa-CIDRb-DBLg-DBLd-CIDRb-	0	1	0	0	0	0	0	0	0	0	0	0	0	0	0	0	0	0	0	0	0	0	0	0	0	0	0	0	0	1		0
NTS-DBLa-CIDRb-DBLg-DBLd-CIDRb-DBLb-DBLd-CIDRb-	1	0	0	0	0	0	0	0	0	0	0	0	0	0	0	0	0	0	0	0	0	0	0	0	0	0	0	0	0	1		0
NTS-DBLa-CIDRb-DBLg-DBLd-CIDRb-DBLz-DBLe-	1	0	0	0	0	0	0	0	0	0	0	0	0	0	0	0	0	0	0	0	0	0	0	0	0	0	0	0	0	1		0
NTS-DBLa-CIDRb-DBLg-DBLd-CIDRg-DBLb-	0	0	0	1	0	0	0	0	0	0	0	0	0	0	0	0	0	0	0	0	0	0	0	0	0	0	0	0	0	1		0
NTS-DBLa-CIDRb-DBLg-DBLd-CIDRg-DBLe-DBLe-DBLe-	0	1	0	0	0	0	0	0	0	0	0	0	0	0	0	0	0	0	0	0	0	0	0	0	0	0	0	0	0	1		0
NTS-DBLa-CIDRb-DBLg-DBLd-CIDRg-DBLg-DBLz-	1	0	0	0	0	0	0	0	0	0	0	0	0	0	0	0	0	0	0	0	0	0	0	0	0	0	0	0	0	1		0
NTS-DBLa-CIDRb-DBLg-DBLd-CIDRg-DBLz-DBLe-DBLe-	1	0	0	0	0	0	0	0	0	0	0	0	0	0	0	0	0	0	0	0	0	0	0	0	0	0	0	0	0	1		0
NTS-DBLa-CIDRb-DBLg-DBLe-	0	0	1	0	0	0	0	0	0	0	0	0	0	0	0	0	0	0	0	0	0	0	0	0	0	0	0	0	0	1		0
NTS-DBLa-CIDRb-DBLg-DBLe-DBLe-DBLz-DBLe-	1	0	0	0	0	0	0	0	0	0	0	0	0	0	0	0	0	0	0	0	0	0	0	0	0	0	0	0	0	1		0
NTS-DBLa-CIDRb-DBLg-DBLg-CIDRg-DBLe-DBLz-	0	0	0	0	0	0	0	0	1	0	0	0	0	0	0	0	0	0	0	0	0	0	0	0	0	0	0	0	0	1		1
NTS-DBLa-CIDRb-DBLg-DBLg-DBLd-CIDRb-	1	0	0	0	0	0	0	0	0	0	0	0	0	0	0	0	0	0	0	0	0	0	0	0	0	0	0	0	0	1		0
NTS-DBLa-CIDRb-DBLg-DBLz-DBLe-	0	0	1	0	0	0	0	0	0	0	0	0	0	0	0	0	0	0	0	0	0	0	0	0	0	0	0	0	0	1		0
NTS-DBLa-CIDRd-DBLb-	0	0	0	0	0	0	0	1	0	0	0	0	0	0	0	0	0	0	0	0	0	0	0	0	0	0	0	0	0	1		1
NTS-DBLa-CIDRd-DBLb-DBLb-DBLb-	0	0	0	1	0	0	0	0	0	0	0	0	0	0	0	0	0	0	0	0	0	0	0	0	0	0	0	0	0	1		0
NTS-DBLa-CIDRd-DBLb-DBLd-CIDRb-DBLb-	1	0	0	0	0	0	0	0	0	0	0	0	0	0	0	0	0	0	0	0	0	0	0	0	0	0	0	0	0	1		0
NTS-DBLa-CIDRd-DBLb-DBLd-CIDRb-DBLb-DBLg-	1	0	0	0	0	0	0	0	0	0	0	0	0	0	0	0	0	0	0	0	0	0	0	0	0	0	0	0	0	1		0
NTS-DBLa-CIDRd-DBLb-DBLd-CIDRg-DBLz-DBLe-	0	1	0	0	0	0	0	0	0	0	0	0	0	0	0	0	0	0	0	0	0	0	0	0	0	0	0	0	0	1		0
NTS-DBLa-CIDRd-DBLb-DBLe-	0	0	0	0	0	0	0	0	0	1	0	0	0	0	0	0	0	0	0	0	0	0	0	0	0	0	0	0	0	1		1
NTS-DBLa-CIDRd-DBLb-DBLg-CIDRb-	0	0	1	0	0	0	0	0	0	0	0	0	0	0	0	0	0	0	0	0	0	0	0	0	0	0	0	0	0	1		0
NTS-DBLa-CIDRd-DBLb-DBLg-DBLd-CIDRb-DBLb-DBLe-	0	1	0	0	0	0	0	0	0	0	0	0	0	0	0	0	0	0	0	0	0	0	0	0	0	0	0	0	0	1		0
NTS-DBLa-CIDRd-DBLb-DBLg-DBLd-CIDRb-DBLb-DBLg-DBLe-	0	0	0	0	0	0	0	0	0	0	0	0	1	0	0	0	0	0	0	0	0	0	0	0	0	0	0	0	0	1		1
NTS-DBLa-CIDRd-DBLb-DBLg-DBLd-CIDRb-DBLb-DBLg-DBLz-	0	1	0	0	0	0	0	0	0	0	0	0	0	0	0	0	0	0	0	0	0	0	0	0	0	0	0	0	0	1		0
NTS-DBLa-CIDRd-DBLb-DBLg-DBLd-CIDRb-DBLe-DBLz-	0	0	0	0	0	0	0	0	0	0	0	1	0	0	0	0	0	0	0	0	0	0	0	0	0	0	0	0	0	1		1
NTS-DBLa-CIDRd-DBLb-DBLg-DBLd-CIDRb-DBLe-DBLz-DBLe-	0	0	0	0	0	0	0	0	0	0	0	0	1	0	0	0	0	0	0	0	0	0	0	0	0	0	0	0	0	1		1
NTS-DBLa-CIDRd-DBLb-DBLg-DBLd-CIDRb-DBLz-DBLe-	1	0	0	0	0	0	0	0	0	0	0	0	0	0	0	0	0	0	0	0	0	0	0	0	0	0	0	0	0	1		0
NTS-DBLa-CIDRd-DBLb-DBLg-DBLd-CIDRd-DBLb-DBLg-DBLg-	0	0	0	1	0	0	0	0	0	0	0	0	0	0	0	0	0	0	0	0	0	0	0	0	0	0	0	0	0	1		0
NTS-DBLa-CIDRd-DBLb-DBLg-DBLd-CIDRg-DBLg-DBLe-	0	1	0	0	0	0	0	0	0	0	0	0	0	0	0	0	0	0	0	0	0	0	0	0	0	0	0	0	0	1		0
NTS-DBLa-CIDRd-DBLb-DBLg-DBLe-DBLe-DBLd-CIDRb-	0	0	0	0	0	0	0	0	0	1	0	0	0	0	0	0	0	0	0	0	0	0	0	0	0	0	0	0	0	1		1
NTS-DBLa-CIDRd-DBLb-DBLg-DBLe-DBLg-DBLd-CIDRb-	0	0	0	0	0	0	0	0	0	1	0	0	0	0	0	0	0	0	0	0	0	0	0	0	0	0	0	0	0	1		1
NTS-DBLa-CIDRd-DBLb-DBLg-DBLg-DBLg-DBLd-CIDRb-	0	0	0	0	0	0	0	0	1	0	0	0	0	0	0	0	0	0	0	0	0	0	0	0	0	0	0	0	0	1		1
NTS-DBLa-CIDRd-DBLb-DBLg-DBLg-DBLg-DBLg-	0	0	0	1	0	0	0	0	0	0	0	0	0	0	0	0	0	0	0	0	0	0	0	0	0	0	0	0	0	1		0
NTS-DBLa-CIDRd-DBLb-DBLg-DBLg-DBLz-	1	0	0	0	0	0	0	0	0	0	0	0	0	0	0	0	0	0	0	0	0	0	0	0	0	0	0	0	0	1		0
NTS-DBLa-CIDRd-DBLb-DBLg-DBLg-DBLz-DBLe-	0	0	0	1	0	0	0	0	0	0	0	0	0	0	0	0	0	0	0	0	0	0	0	0	0	0	0	0	0	1		0
NTS-DBLa-CIDRd-DBLb-Duffy_binding_like-DBLe-DBLd-CIDRg-	0	0	0	0	0	0	0	0	0	0	0	0	1	0	0	0	0	0	0	0	0	0	0	0	0	0	0	0	0	1		1
NTS-DBLa-CIDRd-DBLb-Duffy_binding_like-DBLg-DBLd-CIDRb-	0	0	1	0	0	0	0	0	0	0	0	0	0	0	0	0	0	0	0	0	0	0	0	0	0	0	0	0	0	1		0
NTS-DBLa-CIDRd-DBLg-DBLd-CIDRb-DBLb-DBLg-DBLe-	1	0	0	0	0	0	0	0	0	0	0	0	0	0	0	0	0	0	0	0	0	0	0	0	0	0	0	0	0	1		0
NTS-DBLa-CIDRd-DBLg-DBLd-CIDRb-DBLb-DBLg-DBLg-DBLd-CIDRb-	0	0	0	0	0	0	1	0	0	0	0	0	0	0	0	0	0	0	0	0	0	0	0	0	0	0	0	0	0	1		1
NTS-DBLa-CIDRd-DBLg-DBLd-CIDRg-DBLe-DBLz-	0	0	1	0	0	0	0	0	0	0	0	0	0	0	0	0	0	0	0	0	0	0	0	0	0	0	0	0	0	1		0
NTS-DBLa-CIDRd-DBLg-DBLd-CIDRg-DBLe-DBLz-DBLe-	0	1	0	0	0	0	0	0	0	0	0	0	0	0	0	0	0	0	0	0	0	0	0	0	0	0	0	0	0	1		0
NTS-DBLa-CIDRd-DBLg-DBLd-CIDRg-DBLg-DBLz-	1	0	0	0	0	0	0	0	0	0	0	0	0	0	0	0	0	0	0	0	0	0	0	0	0	0	0	0	0	1		0
NTS-DBLa-CIDRd-DBLg-DBLg-CIDRg-	0	0	0	0	1	0	0	0	0	0	0	0	0	0	0	0	0	0	0	0	0	0	0	0	0	0	0	0	0	1		0
NTS-DBLa-CIDRd-DBLg-DBLg-DBLb-	0	0	0	0	0	0	0	0	0	1	0	0	0	0	0	0	0	0	0	0	0	0	0	0	0	0	0	0	0	1		1
NTS-DBLa-CIDRg-	0	0	0	1	0	0	0	0	0	0	0	0	0	0	0	0	0	0	0	0	0	0	0	0	0	0	0	0	0	1		0
NTS-DBLa-CIDRg-DBLb-DBLb-	1	0	0	0	0	0	0	0	0	0	0	0	0	0	0	0	0	0	0	0	0	0	0	0	0	0	0	0	0	1		0
NTS-DBLa-CIDRg-DBLb-DBLb-DBLd-CIDRb-	0	0	1	0	0	0	0	0	0	0	0	0	0	0	0	0	0	0	0	0	0	0	0	0	0	0	0	0	0	1		0
NTS-DBLa-CIDRg-DBLb-DBLb-DBLd-CIDRg-	1	0	0	0	0	0	0	0	0	0	0	0	0	0	0	0	0	0	0	0	0	0	0	0	0	0	0	0	0	1		0
NTS-DBLa-CIDRg-DBLb-DBLb-DBLg-CIDRb-	1	0	0	0	0	0	0	0	0	0	0	0	0	0	0	0	0	0	0	0	0	0	0	0	0	0	0	0	0	1		0
NTS-DBLa-CIDRg-DBLb-DBLd-CIDRd-DBLb-DBLe-	0	1	0	0	0	0	0	0	0	0	0	0	0	0	0	0	0	0	0	0	0	0	0	0	0	0	0	0	0	1		0
NTS-DBLa-CIDRg-DBLb-DBLg-CIDRg-DBLz-DBLe-	0	0	0	0	0	0	0	0	0	0	1	0	0	0	0	0	0	0	0	0	0	0	0	0	0	0	0	0	0	1		1
NTS-DBLa-CIDRg-DBLb-DBLg-DBLb-DBLd-CIDRb-	0	0	0	1	0	0	0	0	0	0	0	0	0	0	0	0	0	0	0	0	0	0	0	0	0	0	0	0	0	1		0
NTS-DBLa-CIDRg-DBLb-DBLg-DBLd-CIDRb-DBLe-DBLe-	0	0	1	0	0	0	0	0	0	0	0	0	0	0	0	0	0	0	0	0	0	0	0	0	0	0	0	0	0	1		0
NTS-DBLa-CIDRg-DBLb-DBLg-DBLd-CIDRd-DBLb-	0	1	0	0	0	0	0	0	0	0	0	0	0	0	0	0	0	0	0	0	0	0	0	0	0	0	0	0	0	1		0
NTS-DBLa-CIDRg-DBLb-DBLg-DBLd-CIDRg-DBLb-	1	0	0	0	0	0	0	0	0	0	0	0	0	0	0	0	0	0	0	0	0	0	0	0	0	0	0	0	0	1		0
NTS-DBLa-CIDRg-DBLb-DBLg-DBLd-CIDRg-DBLg-	0	0	0	0	1	0	0	0	0	0	0	0	0	0	0	0	0	0	0	0	0	0	0	0	0	0	0	0	0	1		0
NTS-DBLa-CIDRg-DBLb-DBLg-DBLd-CIDRg-DBLz-	1	0	0	0	0	0	0	0	0	0	0	0	0	0	0	0	0	0	0	0	0	0	0	0	0	0	0	0	0	1		0
NTS-DBLa-CIDRg-DBLb-DBLg-DBLe-DBLd-CIDRg-	0	0	0	0	0	0	0	0	0	0	0	1	0	0	0	0	0	0	0	0	0	0	0	0	0	0	0	0	0	1		1
NTS-DBLa-CIDRg-DBLb-DBLg-DBLe-DBLd-CIDRg-DBLz-DBLe-	0	0	1	0	0	0	0	0	0	0	0	0	0	0	0	0	0	0	0	0	0	0	0	0	0	0	0	0	0	1		0
NTS-DBLa-CIDRg-DBLb-DBLg-DBLg-DBLd-CIDRg-	0	0	0	0	0	1	0	0	0	0	0	0	0	0	0	0	0	0	0	0	0	0	0	0	0	0	0	0	0	1		1
NTS-DBLa-CIDRg-DBLe-DBLz-	0	0	0	0	0	0	0	0	0	0	0	0	0	0	0	0	0	0	0	1	0	0	0	0	0	0	0	0	0	1		1
NTS-DBLa-CIDRg-DBLg-	0	0	0	0	0	0	0	0	0	0	0	0	0	0	0	0	0	0	0	0	0	0	0	1	0	0	0	0	0	1		1
NTS-DBLa-CIDRg-DBLg-CIDRg-DBLe-DBLe-DBLe-	0	1	0	0	0	0	0	0	0	0	0	0	0	0	0	0	0	0	0	0	0	0	0	0	0	0	0	0	0	1		0
NTS-DBLa-CIDRg-DBLg-CIDRg-DBLz-DBLe-DBLe-	1	0	0	0	0	0	0	0	0	0	0	0	0	0	0	0	0	0	0	0	0	0	0	0	0	0	0	0	0	1		0
NTS-DBLa-CIDRg-DBLg-DBLb-DBLd-CIDRb-	1	0	0	0	0	0	0	0	0	0	0	0	0	0	0	0	0	0	0	0	0	0	0	0	0	0	0	0	0	1		0
NTS-DBLa-CIDRg-DBLg-DBLb-DBLg-	1	0	0	0	0	0	0	0	0	0	0	0	0	0	0	0	0	0	0	0	0	0	0	0	0	0	0	0	0	1		0
NTS-DBLa-CIDRg-DBLg-DBLd-CIDRb-DBLb-DBLb-DBLd-CIDRb-	1	0	0	0	0	0	0	0	0	0	0	0	0	0	0	0	0	0	0	0	0	0	0	0	0	0	0	0	0	1		0
NTS-DBLa-CIDRg-DBLg-DBLd-CIDRb-DBLb-DBLg-DBLd-CIDRb-	1	0	0	0	0	0	0	0	0	0	0	0	0	0	0	0	0	0	0	0	0	0	0	0	0	0	0	0	0	1		0
NTS-DBLa-CIDRg-DBLg-DBLd-CIDRb-DBLb-DBLg-DBLe-	0	1	0	0	0	0	0	0	0	0	0	0	0	0	0	0	0	0	0	0	0	0	0	0	0	0	0	0	0	1		0
NTS-DBLa-CIDRg-DBLg-DBLd-CIDRb-DBLb-DBLg-DBLg-	0	0	0	1	0	0	0	0	0	0	0	0	0	0	0	0	0	0	0	0	0	0	0	0	0	0	0	0	0	1		0
NTS-DBLa-CIDRg-DBLg-DBLd-CIDRb-DBLe-DBLe-	1	0	0	0	0	0	0	0	0	0	0	0	0	0	0	0	0	0	0	0	0	0	0	0	0	0	0	0	0	1		0
NTS-DBLa-CIDRg-DBLg-DBLd-CIDRb-DBLe-DBLz-DBLe-	0	1	0	0	0	0	0	0	0	0	0	0	0	0	0	0	0	0	0	0	0	0	0	0	0	0	0	0	0	1		0
NTS-DBLa-CIDRg-DBLg-DBLd-CIDRd-DBLb-DBLg-	0	0	0	0	0	1	0	0	0	0	0	0	0	0	0	0	0	0	0	0	0	0	0	0	0	0	0	0	0	1		1
NTS-DBLa-CIDRg-DBLg-DBLd-CIDRg-DBLb-DBLe-	0	0	0	0	1	0	0	0	0	0	0	0	0	0	0	0	0	0	0	0	0	0	0	0	0	0	0	0	0	1		0
NTS-DBLa-CIDRg-DBLg-DBLd-CIDRg-DBLb-DBLg-	1	0	0	0	0	0	0	0	0	0	0	0	0	0	0	0	0	0	0	0	0	0	0	0	0	0	0	0	0	1		0
NTS-DBLa-CIDRg-DBLg-DBLd-CIDRg-DBLz-DBLe-DBLe-	0	0	0	0	0	0	0	0	0	0	0	1	0	0	0	0	0	0	0	0	0	0	0	0	0	0	0	0	0	1		1
NTS-DBLa-CIDRg-DBLg-DBLe-DBLz-DBLe-DBLe-	0	1	0	0	0	0	0	0	0	0	0	0	0	0	0	0	0	0	0	0	0	0	0	0	0	0	0	0	0	1		0
NTS-DBLa-CIDRg-DBLg-DBLg-CIDRg-DBLe-DBLz-DBLe-	1	0	0	0	0	0	0	0	0	0	0	0	0	0	0	0	0	0	0	0	0	0	0	0	0	0	0	0	0	1		0
NTS-DBLa-CIDRg-DBLg-DBLg-DBLd-CIDRg-	0	0	0	0	0	1	0	0	0	0	0	0	0	0	0	0	0	0	0	0	0	0	0	0	0	0	0	0	0	1		1
NTS-DBLa-CIDRg-DBLg-DBLg-DBLg-	0	0	0	0	0	1	0	0	0	0	0	0	0	0	0	0	0	0	0	0	0	0	0	0	0	0	0	0	0	1		1
NTS-DBLa-DBLb-CIDRb-	0	0	0	0	0	0	0	0	0	0	0	0	0	0	0	0	0	0	0	0	0	0	0	0	1	0	0	0	0	1		1
NTS-DBLa-DBLb-DBLd-CIDRb-DBLb-	1	0	0	0	0	0	0	0	0	0	0	0	0	0	0	0	0	0	0	0	0	0	0	0	0	0	0	0	0	1		0
NTS-DBLa-DBLb-DBLd-CIDRb-DBLg-DBLz-	0	1	0	0	0	0	0	0	0	0	0	0	0	0	0	0	0	0	0	0	0	0	0	0	0	0	0	0	0	1		0
NTS-DBLa-DBLb-DBLd-CIDRg-	0	0	0	0	0	0	0	0	0	0	0	0	0	0	0	0	0	0	0	0	1	0	0	0	0	0	0	0	0	1		1
NTS-DBLa-DBLb-DBLd-CIDRg-DBLg-DBLz-DBLe-	1	0	0	0	0	0	0	0	0	0	0	0	0	0	0	0	0	0	0	0	0	0	0	0	0	0	0	0	0	1		0
NTS-DBLa-DBLb-DBLg-DBLd-CIDRb-DBLg-	1	0	0	0	0	0	0	0	0	0	0	0	0	0	0	0	0	0	0	0	0	0	0	0	0	0	0	0	0	1		0
NTS-DBLa-DBLb-DBLg-DBLe-DBLg-DBLz-DBLe-	0	0	0	0	0	0	0	0	0	0	0	1	0	0	0	0	0	0	0	0	0	0	0	0	0	0	0	0	0	1		1
NTS-DBLa-DBLb-DBLg-DBLz-	1	0	0	0	0	0	0	0	0	0	0	0	0	0	0	0	0	0	0	0	0	0	0	0	0	0	0	0	0	1		0
NTS-DBLa-DBLb-DBLz-DBLe-CIDRb-	1	0	0	0	0	0	0	0	0	0	0	0	0	0	0	0	0	0	0	0	0	0	0	0	0	0	0	0	0	1		0
NTS-DBLa-DBLd-CIDRb-DBLb-DBLg-	1	0	0	0	0	0	0	0	0	0	0	0	0	0	0	0	0	0	0	0	0	0	0	0	0	0	0	0	0	1		0
NTS-DBLa-DBLd-CIDRb-DBLg-DBLz-DBLe-	1	0	0	0	0	0	0	0	0	0	0	0	0	0	0	0	0	0	0	0	0	0	0	0	0	0	0	0	0	1		0
NTS-DBLa-DBLd-CIDRg-DBLg-DBLe-DBLe-	0	1	0	0	0	0	0	0	0	0	0	0	0	0	0	0	0	0	0	0	0	0	0	0	0	0	0	0	0	1		0
NTS-DBLa-DBLg-DBLd-CIDRb-	1	0	0	0	0	0	0	0	0	0	0	0	0	0	0	0	0	0	0	0	0	0	0	0	0	0	0	0	0	1		0
NTS-DBLa-DBLg-DBLd-CIDRd-DBLb-DBLg-	0	0	0	1	0	0	0	0	0	0	0	0	0	0	0	0	0	0	0	0	0	0	0	0	0	0	0	0	0	1		0
NTS-DBLa-DBLg-DBLg-CIDRg-DBLe-DBLz-DBLe-	0	0	0	1	0	0	0	0	0	0	0	0	0	0	0	0	0	0	0	0	0	0	0	0	0	0	0	0	0	1		0
NTS-DBLa-DBLg-DBLz-DBLe-DBLe-	0	0	0	1	0	0	0	0	0	0	0	0	0	0	0	0	0	0	0	0	0	0	0	0	0	0	0	0	0	1		0

## Sheet: DBLa-var_dom_org_Chikwawa
Frequency of var gene domain organizations according to DBLa-var relationships (Chikwawa, Malawi)
	# var exon 1 per DBLa type
var gene domain organization	1	2	3	4	5	6	7	8	9	10	11	12	16	19	22	26	32	Total		> 5
NTS-DBLa-CIDRa-DBLd-CIDRb-	2692	515	99	38	16	1	2	1	1	1	0	0	1	0	1	0	2	3370		10
NTS-DBLa-CIDRa-DBLd-CIDRg-	725	160	50	18	5	0	0	2	1	1	0	0	1	0	1	0	2	966		8
NTS-DBLa-CIDRa-DBLb-DBLg-DBLd-CIDRb-	154	53	29	20	4	3	5	1	1	2	0	1	1	1	0	0	0	275		15
NTS-DBLa-CIDRa-DBLb-DBLd-CIDRb-	150	28	15	2	1	1	1	1	1	1	1	0	1	1	0	0	0	204		8
NTS-DBLa-CIDRa-DBLb-DBLg-	145	30	15	3	0	1	1	0	0	0	1	0	0	0	0	0	0	196		3
NTS-DBLa-CIDRa-DBLb-DBLg-DBLz-DBLe-	84	31	10	4	0	1	0	0	0	1	0	0	0	0	0	0	0	131		2
NTS-DBLa-CIDRa-DBLb-DBLg-DBLz-	68	26	9	2	0	0	1	0	0	2	0	0	0	0	0	0	0	108		3
NTS-DBLa-CIDRa-DBLd-CIDRg-DBLz-DBLe-	76	25	2	0	1	0	0	0	0	0	0	0	0	0	0	0	0	104		0
NTS-DBLa-CIDRa-DBLb-DBLg-DBLg-DBLd-CIDRb-	30	13	22	8	4	6	3	1	1	0	0	1	0	0	0	0	0	89		12
NTS-DBLa-CIDRa-DBLb-DBLd-CIDRg-	59	10	10	0	1	1	1	2	1	0	1	1	0	0	0	0	0	87		7
NTS-DBLa-CIDRa-DBLb-DBLg-DBLd-CIDRg-	31	18	9	3	7	1	2	2	0	1	0	1	0	1	0	0	0	76		8
NTS-DBLa-CIDRa-DBLg-DBLd-CIDRb-	49	21	3	1	1	0	1	0	0	0	0	0	0	0	0	0	0	76		1
NTS-DBLa-CIDRa-	41	18	4	4	4	0	0	0	0	0	0	0	0	0	0	0	0	71		0
NTS-DBLa-CIDRa-DBLg-DBLz-DBLe-	43	17	3	1	1	0	0	0	0	1	0	0	0	0	0	0	0	66		1
NTS-DBLa-CIDRa-DBLb-DBLb-DBLd-CIDRb-	18	8	7	4	4	3	0	2	1	0	0	0	0	0	0	0	0	47		6
NTS-DBLa-CIDRa-DBLb-DBLd-CIDRg-DBLg-DBLz-	24	15	4	1	0	0	0	0	0	0	0	0	0	0	0	0	0	44		0
NTS-DBLa-CIDRa-DBLb-DBLb-DBLg-DBLd-CIDRb-	11	8	7	4	2	3	1	1	0	0	0	0	0	0	0	0	0	37		5
NTS-DBLa-CIDRa-CIDRb-	24	7	1	3	0	0	0	0	0	0	0	0	0	0	0	0	1	36		1
NTS-DBLa-CIDRa-DBLe-DBLe-DBLe-	28	8	0	0	0	0	0	0	0	0	0	0	0	0	0	0	0	36		0
NTS-DBLa-CIDRb-DBLg-DBLe-DBLz-DBLe-	22	10	2	1	1	0	0	0	0	0	0	0	0	0	0	0	0	36		0
NTS-DBLa-CIDRa-DBLg-DBLd-CIDRg-	16	13	1	0	1	0	1	0	0	0	0	0	0	0	0	0	0	32		1
NTS-DBLa-CIDRa-DBLd-CIDRg-DBLe-	26	4	1	0	0	0	0	0	0	0	0	0	0	0	0	0	0	31		0
NTS-DBLa-CIDRa-DBLb-	18	6	2	1	0	0	0	1	0	0	0	0	0	0	0	0	0	28		1
NTS-DBLa-CIDRa-DBLg-DBLz-	19	6	1	1	1	0	0	0	0	0	0	0	0	0	0	0	0	28		0
NTS-DBLa-CIDRa-DBLb-DBLg-DBLd-CIDRg-DBLz-DBLe-	15	4	3	3	0	0	0	0	0	1	0	0	0	0	0	0	0	26		1
NTS-DBLa-CIDRa-DBLd-CIDRb-DBLz-DBLe-	22	2	2	0	0	0	0	0	0	0	0	0	0	0	0	0	0	26		0
NTS-DBLa-CIDRa-DBLb-DBLd-CIDRb-DBLg-DBLz-	19	5	0	1	0	0	0	0	0	0	0	0	0	0	0	0	0	25		0
NTS-DBLa-CIDRa-DBLb-DBLg-DBLe-DBLe-	12	7	3	1	0	0	0	0	0	1	0	0	0	0	0	0	0	24		1
NTS-DBLa-CIDRa-DBLd-CIDRb-DBLg-	20	3	1	0	0	0	0	0	0	0	0	0	0	0	0	0	0	24		0
NTS-DBLa-CIDRa-DBLb-DBLg-DBLd-CIDRb-DBLb-DBLg-	8	5	5	0	1	2	1	0	0	0	0	1	0	0	0	0	0	23		4
NTS-DBLa-CIDRa-DBLb-DBLg-DBLg-DBLd-CIDRg-	7	3	4	5	2	0	1	0	0	0	0	1	0	0	0	0	0	23		2
NTS-DBLa-CIDRa-DBLb-DBLb-DBLg-DBLg-DBLd-CIDRb-	6	3	4	3	0	3	1	1	1	0	0	0	0	0	0	0	0	22		6
NTS-DBLa-DBLd-CIDRb-	14	6	0	0	1	0	0	0	0	0	0	0	0	0	0	0	1	22		1
NTS-DBLa-CIDRa-DBLd-	13	4	2	1	1	0	0	0	0	0	0	0	0	0	0	0	0	21		0
NTS-DBLa-CIDRd-DBLb-DBLg-DBLg-	10	5	1	2	0	1	0	1	0	0	0	1	0	0	0	0	0	21		3
NTS-DBLa-CIDRg-DBLg-DBLd-CIDRb-DBLb-	7	5	2	5	1	1	0	0	0	0	0	0	0	0	0	0	0	21		1
NTS-DBLa-CIDRa-DBLd-CIDRd-	13	3	3	1	0	0	0	0	0	0	0	0	0	0	0	0	0	20		0
NTS-DBLa-CIDRa-DBLg-DBLg-DBLd-CIDRb-	7	6	0	1	4	1	0	0	0	0	0	1	0	0	0	0	0	20		2
NTS-DBLa-CIDRa-DBLb-DBLg-DBLd-CIDRg-DBLe-DBLe-DBLe-	12	2	3	0	0	0	0	0	0	0	0	0	0	0	0	0	0	17		0
NTS-DBLa-CIDRd-DBLg-DBLg-DBLd-CIDRb-	8	4	0	4	1	0	0	0	0	0	0	0	0	0	0	0	0	17		0
NTS-DBLa-CIDRg-DBLg-DBLe-DBLz-DBLe-	8	6	1	2	0	0	0	0	0	0	0	0	0	0	0	0	0	17		0
NTS-DBLa-CIDRa-DBLd-CIDRb-DBLe-	12	2	1	0	0	0	0	0	0	0	0	0	0	0	1	0	0	16		1
NTS-DBLa-CIDRa-DBLd-CIDRg-DBLe-DBLz-DBLe-	10	3	1	0	1	0	0	0	0	0	0	0	0	0	0	0	0	15		0
NTS-DBLa-CIDRa-DBLd-CIDRg-DBLg-	12	2	0	0	0	0	0	0	0	0	0	0	1	0	0	0	0	15		1
NTS-DBLa-CIDRa-DBLg-DBLd-CIDRb-DBLb-DBLg-	7	6	1	0	0	1	0	0	0	0	0	0	0	0	0	0	0	15		1
NTS-DBLa-CIDRd-DBLg-DBLd-CIDRb-DBLb-	8	3	1	2	1	0	0	0	0	0	0	0	0	0	0	0	0	15		0
NTS-DBLa-CIDRa-DBLb-DBLg-DBLg-	6	2	2	2	2	0	0	0	0	0	0	0	0	0	0	0	0	14		0
NTS-DBLa-CIDRa-DBLd-CIDRb-DBLb-DBLg-	12	1	1	0	0	0	0	0	0	0	0	0	0	0	0	0	0	14		0
NTS-DBLa-CIDRa-DBLd-CIDRb-DBLg-DBLz-DBLe-	9	5	0	0	0	0	0	0	0	0	0	0	0	0	0	0	0	14		0
NTS-DBLa-CIDRa-DBLd-CIDRg-DBLe-DBLe-DBLe-	10	3	1	0	0	0	0	0	0	0	0	0	0	0	0	0	0	14		0
NTS-DBLa-CIDRa-DBLe-DBLz-DBLe-	10	3	1	0	0	0	0	0	0	0	0	0	0	0	0	0	0	14		0
NTS-DBLa-CIDRa-DBLb-DBLg-DBLg-DBLg-	4	4	1	3	0	0	1	0	0	0	0	0	0	0	0	0	0	13		1
NTS-DBLa-CIDRa-DBLb-DBLz-DBLe-	9	3	1	0	0	0	0	0	0	0	0	0	0	0	0	0	0	13		0
NTS-DBLa-CIDRa-DBLb-DBLd-CIDRb-DBLg-DBLz-DBLe-	8	4	0	0	0	0	0	0	0	0	0	0	0	0	0	0	0	12		0
NTS-DBLa-CIDRa-DBLb-DBLd-CIDRg-DBLz-DBLe-	8	4	0	0	0	0	0	0	0	0	0	0	0	0	0	0	0	12		0
NTS-DBLa-CIDRa-DBLd-CIDRg-DBLg-DBLz-	6	5	0	1	0	0	0	0	0	0	0	0	0	0	0	0	0	12		0
NTS-DBLa-CIDRa-DBLg-	7	3	1	0	0	0	1	0	0	0	0	0	0	0	0	0	0	12		1
NTS-DBLa-CIDRd-DBLb-DBLg-DBLd-CIDRb-DBLb-DBLg-	6	2	1	0	0	0	1	1	0	0	0	1	0	0	0	0	0	12		3
NTS-DBLa-CIDRd-DBLg-DBLd-CIDRb-DBLb-DBLg-	5	3	1	2	1	0	0	0	0	0	0	0	0	0	0	0	0	12		0
NTS-DBLa-CIDRa-DBLb-DBLd-CIDRg-DBLg-DBLz-DBLe-	5	4	1	1	0	0	0	0	0	0	0	0	0	0	0	0	0	11		0
NTS-DBLa-CIDRa-DBLb-DBLg-DBLd-CIDRb-DBLe-DBLe-	5	2	1	2	1	0	0	0	0	0	0	0	0	0	0	0	0	11		0
NTS-DBLa-CIDRa-DBLb-DBLg-DBLd-CIDRb-DBLe-DBLe-DBLe-	8	2	0	1	0	0	0	0	0	0	0	0	0	0	0	0	0	11		0
NTS-DBLa-CIDRa-DBLb-DBLg-DBLg-DBLg-DBLd-CIDRb-	1	3	2	0	0	1	2	1	1	0	0	0	0	0	0	0	0	11		5
NTS-DBLa-CIDRa-DBLb-DBLg-DBLg-DBLz-DBLe-	6	2	0	3	0	0	0	0	0	0	0	0	0	0	0	0	0	11		0
NTS-DBLa-CIDRa-DBLb-DBLg-DBLz-DBLe-DBLe-	8	2	0	1	0	0	0	0	0	0	0	0	0	0	0	0	0	11		0
NTS-DBLa-CIDRg-DBLb-DBLg-DBLd-CIDRb-DBLb-DBLg-	7	1	1	2	0	0	0	0	0	0	0	0	0	0	0	0	0	11		0
NTS-DBLa-DBLd-CIDRg-	10	0	0	0	1	0	0	0	0	0	0	0	0	0	0	0	0	11		0
NTS-DBLa-CIDRa-DBLb-DBLe-	6	4	0	0	0	0	0	0	0	0	0	0	0	0	0	0	0	10		0
NTS-DBLa-CIDRd-DBLb-DBLg-DBLe-DBLd-CIDRb-	5	1	1	0	0	0	1	1	0	0	0	1	0	0	0	0	0	10		3
NTS-DBLa-CIDRa-DBLd-CIDRg-DBLe-DBLe-	5	1	2	0	1	0	0	0	0	0	0	0	0	0	0	0	0	9		0
NTS-DBLa-CIDRa-DBLd-CIDRg-DBLg-DBLz-DBLe-	8	0	0	1	0	0	0	0	0	0	0	0	0	0	0	0	0	9		0
NTS-DBLa-CIDRa-DBLg-DBLd-CIDRb-DBLb-	4	3	0	1	0	1	0	0	0	0	0	0	0	0	0	0	0	9		1
NTS-DBLa-CIDRa-Duffy_binding_like-DBLd-CIDRb-	4	4	1	0	0	0	0	0	0	0	0	0	0	0	0	0	0	9		0
NTS-DBLa-CIDRa-DBLb-DBLb-DBLd-CIDRg-	3	1	0	2	1	0	0	1	0	0	0	0	0	0	0	0	0	8		1
NTS-DBLa-CIDRa-DBLb-DBLg-DBLd-CIDRb-DBLe-DBLz-DBLe-	3	2	1	1	1	0	0	0	0	0	0	0	0	0	0	0	0	8		0
NTS-DBLa-CIDRa-DBLb-DBLz-DBLe-DBLd-CIDRb-	7	1	0	0	0	0	0	0	0	0	0	0	0	0	0	0	0	8		0
NTS-DBLa-CIDRa-DBLd-CIDRb-DBLg-DBLz-	7	1	0	0	0	0	0	0	0	0	0	0	0	0	0	0	0	8		0
NTS-DBLa-CIDRa-DBLg-DBLd-CIDRg-DBLe-DBLz-DBLe-	5	3	0	0	0	0	0	0	0	0	0	0	0	0	0	0	0	8		0
NTS-DBLa-CIDRa-DBLg-DBLd-CIDRg-DBLz-DBLe-	7	0	0	1	0	0	0	0	0	0	0	0	0	0	0	0	0	8		0
NTS-DBLa-CIDRg-DBLb-DBLg-DBLd-CIDRg-DBLz-DBLe-	3	2	1	1	0	0	0	1	0	0	0	0	0	0	0	0	0	8		1
NTS-DBLa-CIDRa-CIDRg-	5	1	0	1	0	0	0	0	0	0	0	0	0	0	0	0	0	7		0
NTS-DBLa-CIDRa-DBLb-DBLb-DBLb-DBLd-CIDRb-	3	2	1	1	0	0	0	0	0	0	0	0	0	0	0	0	0	7		0
NTS-DBLa-CIDRa-DBLb-DBLg-DBLd-CIDRb-DBLz-DBLe-	3	3	0	1	0	0	0	0	0	0	0	0	0	0	0	0	0	7		0
NTS-DBLa-CIDRa-DBLb-DBLg-DBLd-CIDRd-	6	1	0	0	0	0	0	0	0	0	0	0	0	0	0	0	0	7		0
NTS-DBLa-CIDRa-DBLb-DBLg-DBLe-	3	2	0	2	0	0	0	0	0	0	0	0	0	0	0	0	0	7		0
NTS-DBLa-CIDRa-DBLb-DBLg-DBLg-DBLg-DBLd-CIDRg-	1	0	0	1	1	1	1	1	1	0	0	0	0	0	0	0	0	7		4
NTS-DBLa-CIDRa-DBLd-CIDRb-DBLe-DBLe-DBLe-	4	3	0	0	0	0	0	0	0	0	0	0	0	0	0	0	0	7		0
NTS-DBLa-CIDRa-DBLe-	4	1	1	0	1	0	0	0	0	0	0	0	0	0	0	0	0	7		0
NTS-DBLa-CIDRb-DBLb-DBLg-DBLg-	4	2	0	1	0	0	0	0	0	0	0	0	0	0	0	0	0	7		0
NTS-DBLa-CIDRd-DBLb-DBLg-DBLd-CIDRg-DBLz-DBLe-	2	2	2	0	0	0	1	0	0	0	0	0	0	0	0	0	0	7		1
NTS-DBLa-CIDRg-DBLg-DBLe-DBLe-DBLz-DBLe-	4	1	1	1	0	0	0	0	0	0	0	0	0	0	0	0	0	7		0
NTS-DBLa-CIDRa-DBLb-DBLd-CIDRd-DBLg-DBLz-	3	1	2	0	0	0	0	0	0	0	0	0	0	0	0	0	0	6		0
NTS-DBLa-CIDRa-DBLb-DBLg-DBLd-CIDRg-DBLe-DBLz-DBLe-	6	0	0	0	0	0	0	0	0	0	0	0	0	0	0	0	0	6		0
NTS-DBLa-CIDRa-DBLg-DBLd-CIDRb-DBLg-	4	2	0	0	0	0	0	0	0	0	0	0	0	0	0	0	0	6		0
NTS-DBLa-CIDRa-DBLg-DBLg-DBLd-CIDRg-	1	2	0	1	1	0	1	0	0	0	0	0	0	0	0	0	0	6		1
NTS-DBLa-CIDRd-DBLb-DBLg-DBLd-CIDRb-	3	0	1	2	0	0	0	0	0	0	0	0	0	0	0	0	0	6		0
NTS-DBLa-CIDRa-DBLb-CIDRb-	2	0	1	0	0	0	1	1	0	0	0	0	0	0	0	0	0	5		2
NTS-DBLa-CIDRa-DBLb-DBLb-DBLe-DBLd-CIDRb-	2	1	0	0	0	2	0	0	0	0	0	0	0	0	0	0	0	5		2
NTS-DBLa-CIDRa-DBLb-DBLb-DBLg-DBLg-DBLd-CIDRg-	0	0	1	0	2	0	0	1	1	0	0	0	0	0	0	0	0	5		2
NTS-DBLa-CIDRa-DBLb-DBLe-DBLz-DBLe-	1	3	1	0	0	0	0	0	0	0	0	0	0	0	0	0	0	5		0
NTS-DBLa-CIDRa-DBLb-DBLg-CIDRb-	2	0	0	1	0	0	0	0	1	1	0	0	0	0	0	0	0	5		2
NTS-DBLa-CIDRa-DBLb-DBLg-DBLd-CIDRb-DBLe-	3	2	0	0	0	0	0	0	0	0	0	0	0	0	0	0	0	5		0
NTS-DBLa-CIDRa-DBLb-DBLg-DBLd-CIDRg-DBLe-	3	1	1	0	0	0	0	0	0	0	0	0	0	0	0	0	0	5		0
NTS-DBLa-CIDRa-DBLb-DBLg-DBLd-CIDRg-DBLe-DBLe-	1	0	1	2	1	0	0	0	0	0	0	0	0	0	0	0	0	5		0
NTS-DBLa-CIDRa-DBLb-DBLg-DBLe-DBLg-DBLz-DBLe-	0	1	1	0	0	0	0	0	0	1	0	0	1	0	0	1	0	5		3
NTS-DBLa-CIDRa-DBLe-DBLe-	4	1	0	0	0	0	0	0	0	0	0	0	0	0	0	0	0	5		0
NTS-DBLa-CIDRa-DBLg-DBLe-DBLe-	4	0	0	0	0	0	0	0	0	1	0	0	0	0	0	0	0	5		1
NTS-DBLa-CIDRa-DBLg-DBLg-DBLz-DBLe-	2	1	1	1	0	0	0	0	0	0	0	0	0	0	0	0	0	5		0
NTS-DBLa-CIDRb-DBLg-DBLd-CIDRb-DBLb-	3	2	0	0	0	0	0	0	0	0	0	0	0	0	0	0	0	5		0
NTS-DBLa-CIDRd-DBLb-DBLd-CIDRb-	4	1	0	0	0	0	0	0	0	0	0	0	0	0	0	0	0	5		0
NTS-DBLa-CIDRd-DBLb-DBLg-DBLd-CIDRd-DBLb-DBLg-	0	1	2	0	0	0	0	1	0	0	0	1	0	0	0	0	0	5		2
NTS-DBLa-CIDRd-DBLb-DBLg-DBLg-DBLg-	1	0	0	0	0	1	1	1	0	0	0	1	0	0	0	0	0	5		4
NTS-DBLa-CIDRd-DBLb-DBLg-DBLz-DBLe-	3	0	1	1	0	0	0	0	0	0	0	0	0	0	0	0	0	5		0
NTS-DBLa-CIDRg-DBLg-DBLd-CIDRb-	2	1	0	1	1	0	0	0	0	0	0	0	0	0	0	0	0	5		0
NTS-DBLa-CIDRg-DBLg-DBLz-DBLe-DBLe-	5	0	0	0	0	0	0	0	0	0	0	0	0	0	0	0	0	5		0
NTS-DBLa-CIDRa-DBLb-DBLd-CIDRg-DBLe-	4	0	0	0	0	0	0	0	0	0	0	0	0	0	0	0	0	4		0
NTS-DBLa-CIDRa-DBLb-DBLd-CIDRg-DBLe-DBLe-DBLe-	4	0	0	0	0	0	0	0	0	0	0	0	0	0	0	0	0	4		0
NTS-DBLa-CIDRa-DBLb-DBLd-CIDRg-DBLg-	1	1	0	1	0	0	0	0	1	0	0	0	0	0	0	0	0	4		1
NTS-DBLa-CIDRa-DBLb-DBLe-DBLd-CIDRb-DBLe-DBLe-	3	0	0	1	0	0	0	0	0	0	0	0	0	0	0	0	0	4		0
NTS-DBLa-CIDRa-DBLb-DBLg-CIDRg-	1	0	0	0	1	0	1	1	0	0	0	0	0	0	0	0	0	4		2
NTS-DBLa-CIDRa-DBLb-DBLg-CIDRg-DBLe-DBLe-	2	0	0	1	1	0	0	0	0	0	0	0	0	0	0	0	0	4		0
NTS-DBLa-CIDRa-DBLb-DBLg-DBLg-CIDRb-	1	0	0	0	0	0	0	0	1	1	0	1	0	0	0	0	0	4		3
NTS-DBLa-CIDRa-DBLb-DBLg-DBLg-DBLd-CIDRg-DBLz-DBLe-	2	0	0	1	0	0	0	0	0	0	0	1	0	0	0	0	0	4		1
NTS-DBLa-CIDRa-DBLd-CIDRb-DBLe-DBLg-	3	1	0	0	0	0	0	0	0	0	0	0	0	0	0	0	0	4		0
NTS-DBLa-CIDRa-DBLd-CIDRb-DBLe-DBLz-	3	1	0	0	0	0	0	0	0	0	0	0	0	0	0	0	0	4		0
NTS-DBLa-CIDRa-DBLg-DBLd-CIDRb-DBLe-DBLe-	4	0	0	0	0	0	0	0	0	0	0	0	0	0	0	0	0	4		0
NTS-DBLa-CIDRa-DBLg-DBLg-DBLd-CIDRg-DBLz-DBLe-	1	2	0	0	1	0	0	0	0	0	0	0	0	0	0	0	0	4		0
NTS-DBLa-CIDRa-DBLg-DBLg-DBLg-DBLd-CIDRb-	1	0	1	0	2	0	0	0	0	0	0	0	0	0	0	0	0	4		0
NTS-DBLa-CIDRa-DBLpam1-DBLg-DBLg-DBLd-CIDRb-	1	2	0	1	0	0	0	0	0	0	0	0	0	0	0	0	0	4		0
NTS-DBLa-CIDRb-DBLg-DBLd-CIDRb-DBLb-DBLg-	3	1	0	0	0	0	0	0	0	0	0	0	0	0	0	0	0	4		0
NTS-DBLa-CIDRb-DBLg-DBLz-DBLe-DBLe-	4	0	0	0	0	0	0	0	0	0	0	0	0	0	0	0	0	4		0
NTS-DBLa-CIDRd-DBLb-DBLg-DBLe-DBLz-DBLe-	0	1	0	1	0	0	1	0	0	0	0	1	0	0	0	0	0	4		2
NTS-DBLa-CIDRd-DBLg-DBLg-DBLg-	2	1	0	1	0	0	0	0	0	0	0	0	0	0	0	0	0	4		0
NTS-DBLa-CIDRg-DBLb-DBLg-DBLd-CIDRg-	1	2	0	0	0	0	0	1	0	0	0	0	0	0	0	0	0	4		1
NTS-DBLa-CIDRa-DBLb-DBLb-DBLg-	0	0	1	0	0	2	0	0	0	0	0	0	0	0	0	0	0	3		2
NTS-DBLa-CIDRa-DBLb-DBLb-DBLg-DBLg-	1	2	0	0	0	0	0	0	0	0	0	0	0	0	0	0	0	3		0
NTS-DBLa-CIDRa-DBLb-DBLg-DBLd-CIDRb-DBLb-	1	2	0	0	0	0	0	0	0	0	0	0	0	0	0	0	0	3		0
NTS-DBLa-CIDRa-DBLb-DBLg-DBLd-CIDRd-DBLe-DBLe-DBLe-	2	1	0	0	0	0	0	0	0	0	0	0	0	0	0	0	0	3		0
NTS-DBLa-CIDRa-DBLb-DBLg-DBLe-DBLd-CIDRb-	0	2	1	0	0	0	0	0	0	0	0	0	0	0	0	0	0	3		0
NTS-DBLa-CIDRa-DBLd-CIDRd-DBLb-DBLg-	3	0	0	0	0	0	0	0	0	0	0	0	0	0	0	0	0	3		0
NTS-DBLa-CIDRa-DBLd-CIDRd-DBLe-DBLg-	3	0	0	0	0	0	0	0	0	0	0	0	0	0	0	0	0	3		0
NTS-DBLa-CIDRa-DBLg-DBLd-CIDRb-DBLb-DBLg-DBLz-	2	1	0	0	0	0	0	0	0	0	0	0	0	0	0	0	0	3		0
NTS-DBLa-CIDRa-DBLg-DBLz-DBLe-DBLe-	3	0	0	0	0	0	0	0	0	0	0	0	0	0	0	0	0	3		0
NTS-DBLa-CIDRb-DBLb-DBLg-DBLd-CIDRb-DBLb-DBLg-	2	1	0	0	0	0	0	0	0	0	0	0	0	0	0	0	0	3		0
NTS-DBLa-CIDRb-DBLg-DBLd-CIDRg-DBLe-DBLz-	3	0	0	0	0	0	0	0	0	0	0	0	0	0	0	0	0	3		0
NTS-DBLa-CIDRb-DBLg-DBLe-DBLz-DBLe-DBLe-	2	0	0	0	1	0	0	0	0	0	0	0	0	0	0	0	0	3		0
NTS-DBLa-CIDRd-DBLb-DBLg-DBLd-CIDRg-	3	0	0	0	0	0	0	0	0	0	0	0	0	0	0	0	0	3		0
NTS-DBLa-CIDRd-DBLg-DBLd-CIDRb-	2	0	0	0	1	0	0	0	0	0	0	0	0	0	0	0	0	3		0
NTS-DBLa-CIDRd-DBLg-DBLe-DBLz-DBLe-	2	0	0	1	0	0	0	0	0	0	0	0	0	0	0	0	0	3		0
NTS-DBLa-CIDRg-DBLb-DBLg-DBLd-CIDRb-	1	2	0	0	0	0	0	0	0	0	0	0	0	0	0	0	0	3		0
NTS-DBLa-CIDRg-DBLb-DBLg-DBLz-DBLe-	2	0	0	0	0	0	0	1	0	0	0	0	0	0	0	0	0	3		1
NTS-DBLa-CIDRg-DBLg-DBLd-CIDRg-DBLz-DBLe-	2	1	0	0	0	0	0	0	0	0	0	0	0	0	0	0	0	3		0
NTS-DBLa-CIDRg-DBLg-DBLg-DBLd-CIDRb-	2	0	1	0	0	0	0	0	0	0	0	0	0	0	0	0	0	3		0
NTS-DBLa-CIDRa-CIDRd-	1	1	0	0	0	0	0	0	0	0	0	0	0	0	0	0	0	2		0
NTS-DBLa-CIDRa-DBLb-DBLb-DBLg-DBLd-CIDRg-	0	1	0	0	0	1	0	0	0	0	0	0	0	0	0	0	0	2		1
NTS-DBLa-CIDRa-DBLb-DBLb-DBLg-DBLg-DBLd-CIDRd-	0	0	0	1	0	1	0	0	0	0	0	0	0	0	0	0	0	2		1
NTS-DBLa-CIDRa-DBLb-DBLd-	1	0	1	0	0	0	0	0	0	0	0	0	0	0	0	0	0	2		0
NTS-DBLa-CIDRa-DBLb-DBLd-CIDRb-DBLb-	2	0	0	0	0	0	0	0	0	0	0	0	0	0	0	0	0	2		0
NTS-DBLa-CIDRa-DBLb-DBLd-CIDRb-DBLe-DBLz-	2	0	0	0	0	0	0	0	0	0	0	0	0	0	0	0	0	2		0
NTS-DBLa-CIDRa-DBLb-DBLd-CIDRb-DBLg-	1	1	0	0	0	0	0	0	0	0	0	0	0	0	0	0	0	2		0
NTS-DBLa-CIDRa-DBLb-DBLd-CIDRb-DBLz-DBLe-	2	0	0	0	0	0	0	0	0	0	0	0	0	0	0	0	0	2		0
NTS-DBLa-CIDRa-DBLb-DBLd-CIDRd-	2	0	0	0	0	0	0	0	0	0	0	0	0	0	0	0	0	2		0
NTS-DBLa-CIDRa-DBLb-DBLd-CIDRd-DBLg-DBLz-DBLe-	1	0	0	1	0	0	0	0	0	0	0	0	0	0	0	0	0	2		0
NTS-DBLa-CIDRa-DBLb-DBLd-CIDRg-DBLe-DBLg-	2	0	0	0	0	0	0	0	0	0	0	0	0	0	0	0	0	2		0
NTS-DBLa-CIDRa-DBLb-DBLg-DBLb-DBLd-CIDRb-	0	1	1	0	0	0	0	0	0	0	0	0	0	0	0	0	0	2		0
NTS-DBLa-CIDRa-DBLb-DBLg-DBLd-CIDRb-DBLe-DBLz-	0	1	0	0	0	0	0	0	0	1	0	0	0	0	0	0	0	2		1
NTS-DBLa-CIDRa-DBLb-DBLg-DBLd-CIDRb-DBLg-	2	0	0	0	0	0	0	0	0	0	0	0	0	0	0	0	0	2		0
NTS-DBLa-CIDRa-DBLb-DBLg-DBLd-CIDRg-DBLb-DBLg-	1	0	0	0	1	0	0	0	0	0	0	0	0	0	0	0	0	2		0
NTS-DBLa-CIDRa-DBLb-DBLg-DBLe-DBLg-DBLz-	0	0	0	0	0	0	0	0	0	0	0	0	1	0	0	1	0	2		2
NTS-DBLa-CIDRa-DBLb-DBLg-DBLg-DBLd-CIDRb-DBLb-DBLg-	0	0	0	0	0	2	0	0	0	0	0	0	0	0	0	0	0	2		2
NTS-DBLa-CIDRa-DBLb-DBLg-DBLg-DBLe-DBLd-CIDRb-	0	0	0	1	0	1	0	0	0	0	0	0	0	0	0	0	0	2		1
NTS-DBLa-CIDRa-DBLb-Duffy_binding_like-	0	0	2	0	0	0	0	0	0	0	0	0	0	0	0	0	0	2		0
NTS-DBLa-CIDRa-DBLd-CIDRb-DBLg-DBLe-DBLe-	2	0	0	0	0	0	0	0	0	0	0	0	0	0	0	0	0	2		0
NTS-DBLa-CIDRa-DBLd-CIDRg-DBLe-DBLg-	0	2	0	0	0	0	0	0	0	0	0	0	0	0	0	0	0	2		0
NTS-DBLa-CIDRa-DBLd-CIDRg-DBLg-DBLe-DBLe-	2	0	0	0	0	0	0	0	0	0	0	0	0	0	0	0	0	2		0
NTS-DBLa-CIDRa-DBLg-DBLd-CIDRb-DBLb-DBLg-DBLe-	2	0	0	0	0	0	0	0	0	0	0	0	0	0	0	0	0	2		0
NTS-DBLa-CIDRa-DBLg-DBLd-CIDRb-DBLe-DBLz-	0	0	2	0	0	0	0	0	0	0	0	0	0	0	0	0	0	2		0
NTS-DBLa-CIDRa-DBLg-DBLd-CIDRb-DBLg-DBLz-	1	0	1	0	0	0	0	0	0	0	0	0	0	0	0	0	0	2		0
NTS-DBLa-CIDRa-DBLg-DBLd-CIDRd-	2	0	0	0	0	0	0	0	0	0	0	0	0	0	0	0	0	2		0
NTS-DBLa-CIDRa-DBLg-DBLd-CIDRg-DBLg-DBLz-	2	0	0	0	0	0	0	0	0	0	0	0	0	0	0	0	0	2		0
NTS-DBLa-CIDRa-DBLg-DBLg-DBLz-	2	0	0	0	0	0	0	0	0	0	0	0	0	0	0	0	0	2		0
NTS-DBLa-CIDRa-DBLpam1-DBLb-DBLg-DBLd-CIDRb-	1	0	0	1	0	0	0	0	0	0	0	0	0	0	0	0	0	2		0
NTS-DBLa-CIDRa-Duffy_binding_like-DBLg-DBLz-DBLe-	1	1	0	0	0	0	0	0	0	0	0	0	0	0	0	0	0	2		0
NTS-DBLa-CIDRb-DBLb-DBLg-DBLd-CIDRb-	1	0	0	0	1	0	0	0	0	0	0	0	0	0	0	0	0	2		0
NTS-DBLa-CIDRb-DBLb-DBLg-DBLd-CIDRg-DBLz-DBLe-	2	0	0	0	0	0	0	0	0	0	0	0	0	0	0	0	0	2		0
NTS-DBLa-CIDRb-DBLg-DBLd-CIDRb-	0	2	0	0	0	0	0	0	0	0	0	0	0	0	0	0	0	2		0
NTS-DBLa-CIDRb-DBLg-DBLg-DBLg-	0	1	0	1	0	0	0	0	0	0	0	0	0	0	0	0	0	2		0
NTS-DBLa-CIDRb-DBLz-DBLe-	1	0	1	0	0	0	0	0	0	0	0	0	0	0	0	0	0	2		0
NTS-DBLa-CIDRd-DBLb-DBLg-DBLd-CIDRb-DBLb-	2	0	0	0	0	0	0	0	0	0	0	0	0	0	0	0	0	2		0
NTS-DBLa-CIDRd-DBLb-DBLg-DBLd-CIDRb-DBLb-DBLg-DBLe-	1	1	0	0	0	0	0	0	0	0	0	0	0	0	0	0	0	2		0
NTS-DBLa-CIDRd-DBLg-DBLb-DBLd-CIDRb-	0	1	0	1	0	0	0	0	0	0	0	0	0	0	0	0	0	2		0
NTS-DBLa-CIDRd-DBLg-DBLd-CIDRd-DBLb-DBLg-	0	1	1	0	0	0	0	0	0	0	0	0	0	0	0	0	0	2		0
NTS-DBLa-CIDRd-DBLg-DBLd-CIDRg-DBLb-	0	1	0	1	0	0	0	0	0	0	0	0	0	0	0	0	0	2		0
NTS-DBLa-CIDRd-DBLg-DBLd-CIDRg-DBLe-DBLz-	1	0	0	1	0	0	0	0	0	0	0	0	0	0	0	0	0	2		0
NTS-DBLa-CIDRg-DBLb-DBLd-CIDRg-DBLb-	2	0	0	0	0	0	0	0	0	0	0	0	0	0	0	0	0	2		0
NTS-DBLa-CIDRg-DBLb-DBLg-DBLg-DBLg-	1	0	1	0	0	0	0	0	0	0	0	0	0	0	0	0	0	2		0
NTS-DBLa-CIDRg-DBLb-DBLg-DBLg-DBLg-DBLg-	1	1	0	0	0	0	0	0	0	0	0	0	0	0	0	0	0	2		0
NTS-DBLa-CIDRg-DBLd-CIDRb-DBLb-	0	0	1	1	0	0	0	0	0	0	0	0	0	0	0	0	0	2		0
NTS-DBLa-CIDRg-DBLg-DBLd-CIDRb-DBLb-DBLg-	1	0	0	1	0	0	0	0	0	0	0	0	0	0	0	0	0	2		0
NTS-DBLa-CIDRg-DBLg-DBLd-CIDRb-DBLb-DBLg-DBLe-	2	0	0	0	0	0	0	0	0	0	0	0	0	0	0	0	0	2		0
NTS-DBLa-CIDRg-DBLg-DBLd-CIDRg-DBLe-DBLz-DBLe-	2	0	0	0	0	0	0	0	0	0	0	0	0	0	0	0	0	2		0
NTS-DBLa-CIDRg-DBLg-DBLd-CIDRg-DBLg-DBLz-	1	1	0	0	0	0	0	0	0	0	0	0	0	0	0	0	0	2		0
NTS-DBLa-CIDRg-DBLg-DBLe-DBLe-DBLz-DBLe-DBLe-	2	0	0	0	0	0	0	0	0	0	0	0	0	0	0	0	0	2		0
NTS-DBLa-DBLb-DBLd-CIDRb-	0	0	0	0	0	0	1	0	0	0	0	0	1	0	0	0	0	2		2
NTS-DBLa-DBLb-DBLg-DBLd-CIDRg-	2	0	0	0	0	0	0	0	0	0	0	0	0	0	0	0	0	2		0
NTS-DBLa-	0	0	0	0	1	0	0	0	0	0	0	0	0	0	0	0	0	1		0
NTS-DBLa-CIDRa-CIDRa-DBLd-CIDRb-DBLg-	0	1	0	0	0	0	0	0	0	0	0	0	0	0	0	0	0	1		0
NTS-DBLa-CIDRa-CIDRg-DBLz-DBLe-	0	0	0	0	0	0	1	0	0	0	0	0	0	0	0	0	0	1		1
NTS-DBLa-CIDRa-DBLb-CIDRg-	0	0	0	0	0	0	1	0	0	0	0	0	0	0	0	0	0	1		1
NTS-DBLa-CIDRa-DBLb-CIDRg-DBLg-DBLz-	1	0	0	0	0	0	0	0	0	0	0	0	0	0	0	0	0	1		0
NTS-DBLa-CIDRa-DBLb-DBLb-DBLb-DBLd-CIDRd-	0	0	1	0	0	0	0	0	0	0	0	0	0	0	0	0	0	1		0
NTS-DBLa-CIDRa-DBLb-DBLb-DBLb-DBLd-CIDRg-	1	0	0	0	0	0	0	0	0	0	0	0	0	0	0	0	0	1		0
NTS-DBLa-CIDRa-DBLb-DBLb-DBLe-CIDRb-	0	1	0	0	0	0	0	0	0	0	0	0	0	0	0	0	0	1		0
NTS-DBLa-CIDRa-DBLb-DBLb-DBLe-DBLd-CIDRg-	0	1	0	0	0	0	0	0	0	0	0	0	0	0	0	0	0	1		0
NTS-DBLa-CIDRa-DBLb-DBLb-DBLg-CIDRb-	0	1	0	0	0	0	0	0	0	0	0	0	0	0	0	0	0	1		0
NTS-DBLa-CIDRa-DBLb-DBLb-DBLg-DBLd-CIDRd-	0	0	1	0	0	0	0	0	0	0	0	0	0	0	0	0	0	1		0
NTS-DBLa-CIDRa-DBLb-DBLb-DBLg-DBLe-DBLd-CIDRb-	0	1	0	0	0	0	0	0	0	0	0	0	0	0	0	0	0	1		0
NTS-DBLa-CIDRa-DBLb-DBLd-CIDRb-DBLb-DBLg-	1	0	0	0	0	0	0	0	0	0	0	0	0	0	0	0	0	1		0
NTS-DBLa-CIDRa-DBLb-DBLd-CIDRb-DBLe-DBLe-	1	0	0	0	0	0	0	0	0	0	0	0	0	0	0	0	0	1		0
NTS-DBLa-CIDRa-DBLb-DBLd-CIDRb-DBLe-DBLe-DBLe-	1	0	0	0	0	0	0	0	0	0	0	0	0	0	0	0	0	1		0
NTS-DBLa-CIDRa-DBLb-DBLd-CIDRb-DBLe-DBLz-DBLe-	1	0	0	0	0	0	0	0	0	0	0	0	0	0	0	0	0	1		0
NTS-DBLa-CIDRa-DBLb-DBLd-CIDRd-DBLb-	1	0	0	0	0	0	0	0	0	0	0	0	0	0	0	0	0	1		0
NTS-DBLa-CIDRa-DBLb-DBLd-CIDRg-DBLe-DBLz-DBLe-	1	0	0	0	0	0	0	0	0	0	0	0	0	0	0	0	0	1		0
NTS-DBLa-CIDRa-DBLb-DBLd-CIDRg-DBLg-DBLe-DBLe-	1	0	0	0	0	0	0	0	0	0	0	0	0	0	0	0	0	1		0
NTS-DBLa-CIDRa-DBLb-DBLd-DBLg-DBLe-	1	0	0	0	0	0	0	0	0	0	0	0	0	0	0	0	0	1		0
NTS-DBLa-CIDRa-DBLb-DBLe-DBLd-CIDRb-	0	0	1	0	0	0	0	0	0	0	0	0	0	0	0	0	0	1		0
NTS-DBLa-CIDRa-DBLb-DBLe-DBLe-DBLe-	1	0	0	0	0	0	0	0	0	0	0	0	0	0	0	0	0	1		0
NTS-DBLa-CIDRa-DBLb-DBLe-DBLg-DBLz-DBLe-	0	0	0	0	0	0	0	0	0	0	0	0	0	0	0	1	0	1		1
NTS-DBLa-CIDRa-DBLb-DBLg-CIDRb-DBLe-	1	0	0	0	0	0	0	0	0	0	0	0	0	0	0	0	0	1		0
NTS-DBLa-CIDRa-DBLb-DBLg-CIDRb-DBLe-DBLe-DBLe-	1	0	0	0	0	0	0	0	0	0	0	0	0	0	0	0	0	1		0
NTS-DBLa-CIDRa-DBLb-DBLg-CIDRb-DBLe-DBLz-DBLe-	1	0	0	0	0	0	0	0	0	0	0	0	0	0	0	0	0	1		0
NTS-DBLa-CIDRa-DBLb-DBLg-CIDRd-	1	0	0	0	0	0	0	0	0	0	0	0	0	0	0	0	0	1		0
NTS-DBLa-CIDRa-DBLb-DBLg-CIDRg-DBLe-DBLe-DBLe-	1	0	0	0	0	0	0	0	0	0	0	0	0	0	0	0	0	1		0
NTS-DBLa-CIDRa-DBLb-DBLg-DBLd-	1	0	0	0	0	0	0	0	0	0	0	0	0	0	0	0	0	1		0
NTS-DBLa-CIDRa-DBLb-DBLg-DBLd-CIDRb-DBLb-DBLg-DBLe-	1	0	0	0	0	0	0	0	0	0	0	0	0	0	0	0	0	1		0
NTS-DBLa-CIDRa-DBLb-DBLg-DBLd-CIDRb-DBLe-DBLg-	1	0	0	0	0	0	0	0	0	0	0	0	0	0	0	0	0	1		0
NTS-DBLa-CIDRa-DBLb-DBLg-DBLd-CIDRd-DBLb-DBLg-	0	1	0	0	0	0	0	0	0	0	0	0	0	0	0	0	0	1		0
NTS-DBLa-CIDRa-DBLb-DBLg-DBLd-CIDRd-DBLe-	1	0	0	0	0	0	0	0	0	0	0	0	0	0	0	0	0	1		0
NTS-DBLa-CIDRa-DBLb-DBLg-DBLd-CIDRg-DBLb-	1	0	0	0	0	0	0	0	0	0	0	0	0	0	0	0	0	1		0
NTS-DBLa-CIDRa-DBLb-DBLg-DBLd-CIDRg-DBLg-	1	0	0	0	0	0	0	0	0	0	0	0	0	0	0	0	0	1		0
NTS-DBLa-CIDRa-DBLb-DBLg-DBLd-CIDRg-DBLz-DBLe-DBLe-	0	1	0	0	0	0	0	0	0	0	0	0	0	0	0	0	0	1		0
NTS-DBLa-CIDRa-DBLb-DBLg-DBLe-DBLg-DBLd-CIDRb-	1	0	0	0	0	0	0	0	0	0	0	0	0	0	0	0	0	1		0
NTS-DBLa-CIDRa-DBLb-DBLg-DBLe-DBLg-DBLe-DBLe-	0	0	0	0	0	0	0	0	0	0	0	0	0	0	0	1	0	1		1
NTS-DBLa-CIDRa-DBLb-DBLg-DBLe-DBLg-DBLe-DBLe-DBLe-	0	0	0	0	0	0	0	0	0	0	0	0	0	0	0	1	0	1		1
NTS-DBLa-CIDRa-DBLb-DBLg-DBLe-DBLz-DBLe-	0	0	0	0	0	0	0	0	0	0	0	0	0	0	0	1	0	1		1
NTS-DBLa-CIDRa-DBLb-DBLg-DBLg-CIDRg-	1	0	0	0	0	0	0	0	0	0	0	0	0	0	0	0	0	1		0
NTS-DBLa-CIDRa-DBLb-DBLg-DBLg-DBLb-DBLd-CIDRb-	0	0	0	0	0	0	0	0	0	0	0	1	0	0	0	0	0	1		1
NTS-DBLa-CIDRa-DBLb-DBLg-DBLg-DBLd-CIDRb-DBLz-DBLe-	0	1	0	0	0	0	0	0	0	0	0	0	0	0	0	0	0	1		0
NTS-DBLa-CIDRa-DBLb-DBLg-DBLg-DBLd-CIDRd-	0	0	1	0	0	0	0	0	0	0	0	0	0	0	0	0	0	1		0
NTS-DBLa-CIDRa-DBLb-DBLg-DBLg-DBLe-DBLd-CIDRg-	0	0	0	0	0	1	0	0	0	0	0	0	0	0	0	0	0	1		1
NTS-DBLa-CIDRa-DBLb-DBLg-DBLg-DBLg-DBLg-DBLd-CIDRb-	0	0	1	0	0	0	0	0	0	0	0	0	0	0	0	0	0	1		0
NTS-DBLa-CIDRa-DBLb-DBLg-DBLg-DBLg-DBLz-DBLe-	1	0	0	0	0	0	0	0	0	0	0	0	0	0	0	0	0	1		0
NTS-DBLa-CIDRa-DBLb-DBLg-DBLg-DBLz-	0	1	0	0	0	0	0	0	0	0	0	0	0	0	0	0	0	1		0
NTS-DBLa-CIDRa-DBLb-Duffy_binding_like-DBLz-DBLe-	0	1	0	0	0	0	0	0	0	0	0	0	0	0	0	0	0	1		0
NTS-DBLa-CIDRa-DBLd-CIDRb-DBLe-DBLz-DBLe-	1	0	0	0	0	0	0	0	0	0	0	0	0	0	0	0	0	1		0
NTS-DBLa-CIDRa-DBLd-CIDRb-DBLg-DBLz-DBLe-DBLe-	1	0	0	0	0	0	0	0	0	0	0	0	0	0	0	0	0	1		0
NTS-DBLa-CIDRa-DBLd-CIDRd-DBLe-DBLe-DBLe-	1	0	0	0	0	0	0	0	0	0	0	0	0	0	0	0	0	1		0
NTS-DBLa-CIDRa-DBLd-CIDRg-DBLb-DBLg-	1	0	0	0	0	0	0	0	0	0	0	0	0	0	0	0	0	1		0
NTS-DBLa-CIDRa-DBLd-CIDRg-DBLe-Duffy_binding_like-DBLe-	1	0	0	0	0	0	0	0	0	0	0	0	0	0	0	0	0	1		0
NTS-DBLa-CIDRa-DBLd-CIDRg-DBLg-DBLe-	0	0	1	0	0	0	0	0	0	0	0	0	0	0	0	0	0	1		0
NTS-DBLa-CIDRa-DBLd-CIDRg-DBLz-	0	1	0	0	0	0	0	0	0	0	0	0	0	0	0	0	0	1		0
NTS-DBLa-CIDRa-DBLe-DBLz-	1	0	0	0	0	0	0	0	0	0	0	0	0	0	0	0	0	1		0
NTS-DBLa-CIDRa-DBLg-CIDRg-	0	0	0	0	0	0	1	0	0	0	0	0	0	0	0	0	0	1		1
NTS-DBLa-CIDRa-DBLg-CIDRg-DBLe-DBLe-	0	0	0	0	1	0	0	0	0	0	0	0	0	0	0	0	0	1		0
NTS-DBLa-CIDRa-DBLg-DBLd-CIDRb-DBLb-DBLe-	0	0	0	0	1	0	0	0	0	0	0	0	0	0	0	0	0	1		0
NTS-DBLa-CIDRa-DBLg-DBLd-CIDRb-DBLb-DBLe-DBLz-	0	0	1	0	0	0	0	0	0	0	0	0	0	0	0	0	0	1		0
NTS-DBLa-CIDRa-DBLg-DBLd-CIDRb-DBLe-DBLz-DBLe-	1	0	0	0	0	0	0	0	0	0	0	0	0	0	0	0	0	1		0
NTS-DBLa-CIDRa-DBLg-DBLd-CIDRb-DBLz-DBLe-	1	0	0	0	0	0	0	0	0	0	0	0	0	0	0	0	0	1		0
NTS-DBLa-CIDRa-DBLg-DBLd-CIDRg-DBLb-	0	1	0	0	0	0	0	0	0	0	0	0	0	0	0	0	0	1		0
NTS-DBLa-CIDRa-DBLg-DBLd-CIDRg-DBLe-	1	0	0	0	0	0	0	0	0	0	0	0	0	0	0	0	0	1		0
NTS-DBLa-CIDRa-DBLg-DBLe-DBLz-	1	0	0	0	0	0	0	0	0	0	0	0	0	0	0	0	0	1		0
NTS-DBLa-CIDRa-DBLg-DBLg-CIDRb-	0	1	0	0	0	0	0	0	0	0	0	0	0	0	0	0	0	1		0
NTS-DBLa-CIDRa-DBLg-DBLg-CIDRg-	0	0	0	0	0	0	1	0	0	0	0	0	0	0	0	0	0	1		1
NTS-DBLa-CIDRa-DBLg-DBLg-DBLd-CIDRb-DBLb-DBLg-	1	0	0	0	0	0	0	0	0	0	0	0	0	0	0	0	0	1		0
NTS-DBLa-CIDRa-DBLg-DBLg-DBLd-CIDRb-DBLz-DBLe-	0	0	0	0	1	0	0	0	0	0	0	0	0	0	0	0	0	1		0
NTS-DBLa-CIDRa-DBLg-DBLg-DBLd-CIDRd-DBLe-	1	0	0	0	0	0	0	0	0	0	0	0	0	0	0	0	0	1		0
NTS-DBLa-CIDRa-DBLg-DBLg-DBLg-	0	0	0	0	1	0	0	0	0	0	0	0	0	0	0	0	0	1		0
NTS-DBLa-CIDRa-DBLg-DBLg-DBLg-DBLz-DBLe-	0	0	0	1	0	0	0	0	0	0	0	0	0	0	0	0	0	1		0
NTS-DBLa-CIDRa-DBLpam1-DBLg-DBLg-DBLz-DBLe-	1	0	0	0	0	0	0	0	0	0	0	0	0	0	0	0	0	1		0
NTS-DBLa-CIDRa-Duffy_binding_like-	0	0	0	1	0	0	0	0	0	0	0	0	0	0	0	0	0	1		0
NTS-DBLa-CIDRa-Duffy_binding_like-DBLd-CIDRg-	0	1	0	0	0	0	0	0	0	0	0	0	0	0	0	0	0	1		0
NTS-DBLa-CIDRb-DBLb-DBLb-DBLd-CIDRb-	1	0	0	0	0	0	0	0	0	0	0	0	0	0	0	0	0	1		0
NTS-DBLa-CIDRb-DBLb-DBLg-DBLd-	1	0	0	0	0	0	0	0	0	0	0	0	0	0	0	0	0	1		0
NTS-DBLa-CIDRb-DBLb-DBLg-DBLd-CIDRg-	0	1	0	0	0	0	0	0	0	0	0	0	0	0	0	0	0	1		0
NTS-DBLa-CIDRb-DBLg-DBLd-CIDRb-DBLb-DBLd-CIDRb-	0	0	0	0	1	0	0	0	0	0	0	0	0	0	0	0	0	1		0
NTS-DBLa-CIDRb-DBLg-DBLd-CIDRb-DBLb-DBLe-DBLz-	1	0	0	0	0	0	0	0	0	0	0	0	0	0	0	0	0	1		0
NTS-DBLa-CIDRb-DBLg-DBLd-CIDRb-DBLz-DBLe-	0	0	1	0	0	0	0	0	0	0	0	0	0	0	0	0	0	1		0
NTS-DBLa-CIDRb-DBLg-DBLd-CIDRg-DBLe-DBLe-DBLe-	0	0	1	0	0	0	0	0	0	0	0	0	0	0	0	0	0	1		0
NTS-DBLa-CIDRb-DBLg-DBLd-CIDRg-DBLz-DBLe-	0	1	0	0	0	0	0	0	0	0	0	0	0	0	0	0	0	1		0
NTS-DBLa-CIDRb-DBLg-DBLe-DBLz-	1	0	0	0	0	0	0	0	0	0	0	0	0	0	0	0	0	1		0
NTS-DBLa-CIDRb-DBLg-DBLg-CIDRg-DBLe-DBLz-	0	0	0	0	0	1	0	0	0	0	0	0	0	0	0	0	0	1		1
NTS-DBLa-CIDRd-DBLb-DBLb-	0	0	1	0	0	0	0	0	0	0	0	0	0	0	0	0	0	1		0
NTS-DBLa-CIDRd-DBLb-DBLg-DBLb-DBLd-CIDRg-	1	0	0	0	0	0	0	0	0	0	0	0	0	0	0	0	0	1		0
NTS-DBLa-CIDRd-DBLb-DBLg-DBLd-CIDRb-DBLz-DBLe-	0	0	1	0	0	0	0	0	0	0	0	0	0	0	0	0	0	1		0
NTS-DBLa-CIDRd-DBLb-DBLg-DBLd-CIDRd-DBLb-DBLg-DBLz-	0	0	0	1	0	0	0	0	0	0	0	0	0	0	0	0	0	1		0
NTS-DBLa-CIDRd-DBLb-DBLg-DBLd-CIDRg-DBLb-DBLg-	0	1	0	0	0	0	0	0	0	0	0	0	0	0	0	0	0	1		0
NTS-DBLa-CIDRd-DBLb-DBLg-DBLd-CIDRg-DBLe-DBLz-DBLe-	0	0	1	0	0	0	0	0	0	0	0	0	0	0	0	0	0	1		0
NTS-DBLa-CIDRd-DBLb-DBLg-DBLe-DBLd-	0	0	0	0	0	0	1	0	0	0	0	0	0	0	0	0	0	1		1
NTS-DBLa-CIDRd-DBLb-DBLg-DBLe-DBLd-CIDRg-	0	0	0	0	0	0	0	0	0	0	0	1	0	0	0	0	0	1		1
NTS-DBLa-CIDRd-DBLb-DBLg-DBLg-DBLd-CIDRb-	1	0	0	0	0	0	0	0	0	0	0	0	0	0	0	0	0	1		0
NTS-DBLa-CIDRd-DBLg-DBLd-CIDRg-DBLe-DBLz-DBLe-	0	1	0	0	0	0	0	0	0	0	0	0	0	0	0	0	0	1		0
NTS-DBLa-CIDRd-DBLg-DBLd-CIDRg-DBLg-DBLz-	1	0	0	0	0	0	0	0	0	0	0	0	0	0	0	0	0	1		0
NTS-DBLa-CIDRd-DBLg-DBLg-	0	1	0	0	0	0	0	0	0	0	0	0	0	0	0	0	0	1		0
NTS-DBLa-CIDRd-DBLg-DBLg-DBLd-	1	0	0	0	0	0	0	0	0	0	0	0	0	0	0	0	0	1		0
NTS-DBLa-CIDRd-DBLg-DBLg-DBLd-CIDRb-DBLb-DBLg-	0	0	0	0	1	0	0	0	0	0	0	0	0	0	0	0	0	1		0
NTS-DBLa-CIDRd-DBLg-DBLg-DBLd-CIDRg-	1	0	0	0	0	0	0	0	0	0	0	0	0	0	0	0	0	1		0
NTS-DBLa-CIDRg-DBLb-DBLb-DBLd-CIDRb-	0	0	1	0	0	0	0	0	0	0	0	0	0	0	0	0	0	1		0
NTS-DBLa-CIDRg-DBLb-DBLb-DBLd-CIDRg-	0	0	1	0	0	0	0	0	0	0	0	0	0	0	0	0	0	1		0
NTS-DBLa-CIDRg-DBLb-DBLb-DBLg-CIDRb-	1	0	0	0	0	0	0	0	0	0	0	0	0	0	0	0	0	1		0
NTS-DBLa-CIDRg-DBLb-DBLb-DBLg-DBLd-CIDRb-	0	1	0	0	0	0	0	0	0	0	0	0	0	0	0	0	0	1		0
NTS-DBLa-CIDRg-DBLb-DBLd-CIDRb-	0	0	0	0	1	0	0	0	0	0	0	0	0	0	0	0	0	1		0
NTS-DBLa-CIDRg-DBLb-DBLd-CIDRb-DBLb-	1	0	0	0	0	0	0	0	0	0	0	0	0	0	0	0	0	1		0
NTS-DBLa-CIDRg-DBLb-DBLd-CIDRd-DBLb-DBLe-	1	0	0	0	0	0	0	0	0	0	0	0	0	0	0	0	0	1		0
NTS-DBLa-CIDRg-DBLb-DBLd-CIDRg-DBLb-DBLg-	1	0	0	0	0	0	0	0	0	0	0	0	0	0	0	0	0	1		0
NTS-DBLa-CIDRg-DBLb-DBLd-CIDRg-DBLz-DBLe-	1	0	0	0	0	0	0	0	0	0	0	0	0	0	0	0	0	1		0
NTS-DBLa-CIDRg-DBLb-DBLg-	1	0	0	0	0	0	0	0	0	0	0	0	0	0	0	0	0	1		0
NTS-DBLa-CIDRg-DBLb-DBLg-DBLd-CIDRb-DBLe-DBLz-DBLe-	1	0	0	0	0	0	0	0	0	0	0	0	0	0	0	0	0	1		0
NTS-DBLa-CIDRg-DBLb-DBLg-DBLd-CIDRd-DBLb-DBLg-	1	0	0	0	0	0	0	0	0	0	0	0	0	0	0	0	0	1		0
NTS-DBLa-CIDRg-DBLb-DBLg-DBLd-CIDRg-DBLz-	0	1	0	0	0	0	0	0	0	0	0	0	0	0	0	0	0	1		0
NTS-DBLa-CIDRg-DBLb-DBLg-DBLe-DBLd-CIDRb-	0	0	1	0	0	0	0	0	0	0	0	0	0	0	0	0	0	1		0
NTS-DBLa-CIDRg-DBLb-DBLg-DBLe-DBLe-	1	0	0	0	0	0	0	0	0	0	0	0	0	0	0	0	0	1		0
NTS-DBLa-CIDRg-DBLb-DBLg-DBLe-DBLz-DBLe-	0	0	0	0	0	0	0	1	0	0	0	0	0	0	0	0	0	1		1
NTS-DBLa-CIDRg-DBLb-DBLg-DBLg-DBLd-CIDRb-	1	0	0	0	0	0	0	0	0	0	0	0	0	0	0	0	0	1		0
NTS-DBLa-CIDRg-DBLb-DBLg-DBLg-DBLz-	1	0	0	0	0	0	0	0	0	0	0	0	0	0	0	0	0	1		0
NTS-DBLa-CIDRg-DBLd-CIDRd-DBLb-DBLg-	0	0	1	0	0	0	0	0	0	0	0	0	0	0	0	0	0	1		0
NTS-DBLa-CIDRg-DBLd-CIDRg-DBLb-	1	0	0	0	0	0	0	0	0	0	0	0	0	0	0	0	0	1		0
NTS-DBLa-CIDRg-DBLd-CIDRg-DBLb-DBLg-	0	0	0	1	0	0	0	0	0	0	0	0	0	0	0	0	0	1		0
NTS-DBLa-CIDRg-DBLe-DBLz-DBLe-	1	0	0	0	0	0	0	0	0	0	0	0	0	0	0	0	0	1		0
NTS-DBLa-CIDRg-DBLg-CIDRg-DBLe-DBLe-DBLe-	1	0	0	0	0	0	0	0	0	0	0	0	0	0	0	0	0	1		0
NTS-DBLa-CIDRg-DBLg-DBLd-CIDRb-DBLb-DBLd-CIDRb-	1	0	0	0	0	0	0	0	0	0	0	0	0	0	0	0	0	1		0
NTS-DBLa-CIDRg-DBLg-DBLd-CIDRb-DBLb-DBLe-	1	0	0	0	0	0	0	0	0	0	0	0	0	0	0	0	0	1		0
NTS-DBLa-CIDRg-DBLg-DBLd-CIDRg-	0	1	0	0	0	0	0	0	0	0	0	0	0	0	0	0	0	1		0
NTS-DBLa-CIDRg-DBLg-DBLe-DBLe-	1	0	0	0	0	0	0	0	0	0	0	0	0	0	0	0	0	1		0
NTS-DBLa-CIDRg-DBLg-DBLe-DBLe-DBLe-	0	0	0	1	0	0	0	0	0	0	0	0	0	0	0	0	0	1		0
NTS-DBLa-CIDRg-DBLg-DBLe-DBLz-DBLe-DBLe-	1	0	0	0	0	0	0	0	0	0	0	0	0	0	0	0	0	1		0
NTS-DBLa-CIDRg-DBLg-DBLz-DBLe-	0	1	0	0	0	0	0	0	0	0	0	0	0	0	0	0	0	1		0
NTS-DBLa-DBLb-	0	0	1	0	0	0	0	0	0	0	0	0	0	0	0	0	0	1		0
NTS-DBLa-DBLb-DBLg-DBLd-CIDRb-	1	0	0	0	0	0	0	0	0	0	0	0	0	0	0	0	0	1		0
NTS-DBLa-DBLb-DBLg-DBLd-CIDRg-DBLz-DBLe-	0	1	0	0	0	0	0	0	0	0	0	0	0	0	0	0	0	1		0
NTS-DBLa-DBLb-DBLg-DBLe-DBLe-	1	0	0	0	0	0	0	0	0	0	0	0	0	0	0	0	0	1		0
NTS-DBLa-DBLb-DBLg-DBLe-DBLg-DBLz-DBLe-	0	0	0	0	0	0	0	0	0	0	0	0	1	0	0	0	0	1		1
NTS-DBLa-DBLb-DBLg-DBLz-	1	0	0	0	0	0	0	0	0	0	0	0	0	0	0	0	0	1		0
NTS-DBLa-DBLd-CIDRb-DBLe-DBLe-DBLe-	0	1	0	0	0	0	0	0	0	0	0	0	0	0	0	0	0	1		0
NTS-DBLa-DBLd-CIDRb-DBLg-DBLe-DBLe-	0	1	0	0	0	0	0	0	0	0	0	0	0	0	0	0	0	1		0
NTS-DBLa-DBLd-CIDRg-DBLe-	1	0	0	0	0	0	0	0	0	0	0	0	0	0	0	0	0	1		0
NTS-DBLa-DBLd-CIDRg-DBLg-DBLe-DBLe-	0	1	0	0	0	0	0	0	0	0	0	0	0	0	0	0	0	1		0
NTS-DBLa-DBLd-CIDRg-DBLz-DBLe-	0	1	0	0	0	0	0	0	0	0	0	0	0	0	0	0	0	1		0
NTS-DBLa-DBLg-DBLd-CIDRb-DBLb-DBLg-	0	1	0	0	0	0	0	0	0	0	0	0	0	0	0	0	0	1		0
NTS-DBLa-DBLg-DBLd-CIDRg-DBLb-DBLg-	1	0	0	0	0	0	0	0	0	0	0	0	0	0	0	0	0	1		0
NTS-DBLa-DBLg-DBLd-CIDRg-DBLz-DBLe-DBLe-	1	0	0	0	0	0	0	0	0	0	0	0	0	0	0	0	0	1		0

## Sheet: Dom_org_pairs_60-80%_Pursat
dom org of var query dom org of var subject	NTS-DBLa-CIDRa-DBLd-CIDRb-	NTS-DBLa-CIDRa-DBLd-CIDRg-	NTS-DBLa-CIDRa-DBLg-DBLd-CIDRg-DBLz-DBLe-	NTS-DBLa-CIDRa-DBLg-DBLz-DBLe-	NTS-DBLa-CIDRa-DBLb-DBLg-DBLd-CIDRg-DBLg-	NTS-DBLa-CIDRa-DBLb-DBLd-CIDRg-DBLz-DBLe-	NTS-DBLa-CIDRd-DBLg-DBLz-DBLe-	NTS-DBLa-CIDRa-DBLb-DBLd-CIDRb-	NTS-DBLa-CIDRa-DBLb-DBLg-DBLg-CIDRb-	NTS-DBLa-CIDRd-DBLb-DBLd-CIDRb-	NTS-DBLa-CIDRa-DBLb-DBLg-DBLg-	NTS-DBLa-CIDRa-DBLb-DBLg-DBLd-CIDRg-	NTS-DBLa-CIDRa-DBLb-DBLg-DBLz-DBLe-	NTS-DBLa-CIDRa-DBLb-DBLe-DBLd-CIDRb-DBLe-DBLz-DBLe-	NTS-DBLa-CIDRa-DBLg-DBLg-DBLd-CIDRb-	NTS-DBLa-CIDRd-DBLb-DBLg-DBLd-CIDRg-DBLz-DBLe-	NTS-DBLa-CIDRd-DBLg-DBLg-DBLd-CIDRb-	NTS-DBLa-CIDRa-DBLb-DBLb-DBLg-DBLd-CIDRb-	NTS-DBLa-CIDRd-DBLg-DBLd-CIDRg-	NTS-DBLa-CIDRa-DBLg-DBLz-	NTS-DBLa-CIDRb-DBLg-DBLd-CIDRg-DBLe-DBLe-DBLe-	NTS-DBLa-CIDRa-DBLg-DBLd-CIDRb-	NTS-DBLa-CIDRa-DBLd-CIDRd-	NTS-DBLa-CIDRa-DBLb-DBLd-CIDRg-	NTS-DBLa-CIDRa-DBLd-CIDRg-DBLg-	NTS-DBLa-CIDRd-DBLg-DBLd-CIDRb-	NTS-DBLa-CIDRd-DBLb-DBLg-DBLe-DBLz-DBLe-	NTS-DBLa-CIDRa-DBLb-DBLg-DBLg-CIDRg-	NTS-DBLa-CIDRd-DBLb-DBLg-DBLd-CIDRb-	NTS-DBLa-CIDRa-DBLb-DBLg-DBLg-DBLd-CIDRb-	NTS-DBLa-CIDRa-DBLb-DBLg-DBLd-CIDRb-	NTS-DBLa-CIDRa-DBLb-DBLg-DBLd-CIDRb-DBLe-DBLz-DBLe-	NTS-DBLa-CIDRd-DBLb-DBLg-DBLd-CIDRb-DBLb-DBLg-	NTS-DBLa-CIDRd-DBLg-DBLg-DBLd-CIDRg-DBLe-DBLz-DBLe-
NTS-DBLa-CIDRa-DBLd-CIDRb-	0.421053	0.0877193	0	0	0	0	0	0	0	0	0	0	0	0	0	0	0	0	0	0.0175439	0.0175439	0	0.0175439	0	0.0175439	0	0.0175439	0	0	0	0	0	0	0
NTS-DBLa-CIDRa-DBLd-CIDRg-	0.0701754	0	0	0	0	0	0	0	0	0	0	0	0	0	0	0	0	0	0	0	0	0	0	0	0	0	0	0	0	0	0	0	0	0
NTS-DBLa-CIDRa-DBLg-DBLd-CIDRg-DBLz-DBLe-	0	0	0	0	0	0	0	0	0	0	0	0	0	0	0	0	0	0	0	0	0	0.0175439	0	0	0	0	0	0	0	0	0	0	0	0
NTS-DBLa-CIDRa-DBLg-DBLz-DBLe-	0	0	0	0	0	0	0	0	0	0	0	0	0	0	0	0	0	0	0	0	0	0.0175439	0	0.0175439	0	0	0	0	0	0	0	0	0	0
NTS-DBLa-CIDRa-DBLb-DBLg-DBLd-CIDRg-DBLg-	0	0	0	0	0	0	0	0.0175439	0	0	0	0	0	0	0	0	0	0	0	0	0	0	0	0	0	0	0	0	0	0	0	0	0	0
NTS-DBLa-CIDRa-DBLb-DBLd-CIDRg-DBLz-DBLe-	0	0	0	0	0	0	0	0.0175439	0	0	0	0	0	0	0	0	0	0	0	0	0	0	0	0	0	0	0	0	0	0	0	0	0	0
NTS-DBLa-CIDRd-DBLg-DBLz-DBLe-	0	0	0	0	0	0	0	0	0	0	0	0	0	0	0	0	0	0	0	0	0	0	0	0	0	0.0175439	0	0	0	0	0	0	0	0
NTS-DBLa-CIDRa-DBLb-DBLd-CIDRb-	0	0	0	0	0	0	0	0	0	0	0	0	0	0	0	0	0	0	0	0	0	0	0	0.0350877	0	0	0	0	0	0	0	0	0	0
NTS-DBLa-CIDRa-DBLb-DBLg-DBLg-CIDRb-	0	0	0	0	0	0	0	0	0	0	0	0	0	0	0	0	0	0	0	0	0	0	0	0	0	0	0	0.0175439	0	0	0	0	0	0
NTS-DBLa-CIDRd-DBLb-DBLd-CIDRb-	0	0	0	0	0	0	0	0	0	0	0	0	0	0	0	0	0	0	0	0	0	0	0	0	0	0	0	0	0.0175439	0	0	0	0	0
NTS-DBLa-CIDRa-DBLb-DBLg-DBLg-	0	0	0	0	0	0	0	0	0	0	0	0	0	0	0	0	0	0	0	0	0	0	0	0	0	0	0	0	0	0.0175439	0	0	0	0
NTS-DBLa-CIDRa-DBLb-DBLg-DBLd-CIDRg-	0	0	0	0	0	0	0	0	0	0	0	0	0	0	0	0	0	0	0	0	0	0	0	0	0	0	0	0	0	0	0.0175439	0	0	0
NTS-DBLa-CIDRa-DBLb-DBLg-DBLz-DBLe-	0	0	0	0	0	0	0	0	0	0	0	0.0175439	0	0	0	0	0	0	0	0	0	0	0	0	0	0	0	0	0	0	0	0	0	0
NTS-DBLa-CIDRa-DBLb-DBLe-DBLd-CIDRb-DBLe-DBLz-DBLe-	0	0	0	0	0	0	0	0	0	0	0	0	0	0	0	0	0	0	0	0	0	0	0	0	0	0	0	0	0	0	0	0.0175439	0	0
NTS-DBLa-CIDRa-DBLg-DBLg-DBLd-CIDRb-	0	0	0	0	0	0	0	0	0	0	0	0	0	0	0.0175439	0	0	0	0	0	0	0	0	0	0	0	0	0	0	0	0	0	0	0
NTS-DBLa-CIDRd-DBLb-DBLg-DBLd-CIDRg-DBLz-DBLe-	0	0	0	0	0	0	0	0	0	0	0	0	0	0	0	0	0	0	0	0	0	0	0	0	0	0	0	0	0	0	0	0	0.0175439	0
NTS-DBLa-CIDRd-DBLg-DBLg-DBLd-CIDRb-	0	0	0	0	0	0	0	0	0	0	0	0	0	0	0	0	0	0	0	0	0	0	0	0	0	0	0	0	0	0	0	0	0	0.0175439
NTS-DBLa-CIDRa-DBLb-DBLb-DBLg-DBLd-CIDRb-	0	0	0	0	0	0	0	0	0	0	0	0	0	0	0	0	0	0	0	0	0	0	0	0	0	0	0	0	0	0	0.0175439	0	0	0
NTS-DBLa-CIDRd-DBLg-DBLd-CIDRg-	0	0	0	0	0	0	0	0	0	0	0	0	0	0	0	0	0.0175439	0	0	0	0	0	0	0	0	0	0	0	0	0	0	0	0	0
NTS-DBLa-CIDRa-DBLg-DBLz-	0	0	0	0	0	0	0	0	0	0	0	0	0	0	0	0	0	0	0	0	0	0	0	0	0	0	0	0	0	0	0	0	0	0
NTS-DBLa-CIDRb-DBLg-DBLd-CIDRg-DBLe-DBLe-DBLe-	0	0	0	0	0	0	0	0	0	0	0	0	0	0	0	0	0	0	0	0	0	0	0	0	0	0	0	0	0	0	0	0	0	0
NTS-DBLa-CIDRa-DBLg-DBLd-CIDRb-	0	0	0	0	0	0	0	0	0	0	0	0	0	0	0	0	0	0	0	0	0	0	0	0	0	0	0	0	0	0	0	0	0	0
NTS-DBLa-CIDRa-DBLd-CIDRd-	0	0	0	0	0	0	0	0	0	0	0	0	0	0	0	0	0	0	0	0	0	0	0	0	0	0	0	0	0	0	0	0	0	0
NTS-DBLa-CIDRa-DBLb-DBLd-CIDRg-	0	0	0	0	0	0	0	0	0	0	0	0	0	0	0	0	0	0	0	0	0	0	0	0	0	0	0	0	0	0	0	0	0	0
NTS-DBLa-CIDRa-DBLd-CIDRg-DBLg-	0	0	0	0	0	0	0	0	0	0	0	0	0	0	0	0	0	0	0	0	0	0	0	0	0	0	0	0	0	0	0	0	0	0
NTS-DBLa-CIDRd-DBLg-DBLd-CIDRb-	0	0	0	0	0	0	0	0	0	0	0	0	0	0	0	0	0	0	0	0	0	0	0	0	0	0	0	0	0	0	0	0	0	0
NTS-DBLa-CIDRd-DBLb-DBLg-DBLe-DBLz-DBLe-	0	0	0	0	0	0	0	0	0	0	0	0	0	0	0	0	0	0	0	0	0	0	0	0	0	0	0	0	0	0	0	0	0	0
NTS-DBLa-CIDRa-DBLb-DBLg-DBLg-CIDRg-	0	0	0	0	0	0	0	0	0	0	0	0	0	0	0	0	0	0	0	0	0	0	0	0	0	0	0	0	0	0	0	0	0	0
NTS-DBLa-CIDRd-DBLb-DBLg-DBLd-CIDRb-	0	0	0	0	0	0	0	0	0	0	0	0	0	0	0	0	0	0	0	0	0	0	0	0	0	0	0	0	0	0	0	0	0	0
NTS-DBLa-CIDRa-DBLb-DBLg-DBLg-DBLd-CIDRb-	0	0	0	0	0	0	0	0	0	0	0	0	0	0	0	0	0	0	0	0	0	0	0	0	0	0	0	0	0	0	0	0	0	0
NTS-DBLa-CIDRa-DBLb-DBLg-DBLd-CIDRb-	0	0	0	0	0	0	0	0	0	0	0	0	0	0	0	0	0	0	0	0	0	0	0	0	0	0	0	0	0	0	0	0	0	0
NTS-DBLa-CIDRa-DBLb-DBLg-DBLd-CIDRb-DBLe-DBLz-DBLe-	0	0	0	0	0	0	0	0	0	0	0	0	0	0	0	0	0	0	0	0	0	0	0	0	0	0	0	0	0	0	0	0	0	0
NTS-DBLa-CIDRd-DBLb-DBLg-DBLd-CIDRb-DBLb-DBLg-	0	0	0	0	0	0	0	0	0	0	0	0	0	0	0	0	0	0	0	0	0	0	0	0	0	0	0	0	0	0	0	0	0	0
NTS-DBLa-CIDRd-DBLg-DBLg-DBLd-CIDRg-DBLe-DBLz-DBLe-	0	0	0	0	0	0	0	0	0	0	0	0	0	0	0	0	0	0	0	0	0	0	0	0	0	0	0	0	0	0	0	0	0	0

## Sheet: Dom_org_pairs_80-99%_Pursat
dom org of var query dom org of var subject	NTS-DBLa-CIDRa-DBLd-CIDRb-	NTS-DBLa-CIDRb-DBLg-DBLd-CIDRg-DBLe-DBLe-DBLe-	NTS-DBLa-DBLd-CIDRb-	NTS-DBLa-CIDRa-CIDRb-	NTS-DBLa-CIDRa-DBLd-CIDRg-	NTS-DBLa-CIDRa-DBLd-CIDRg-DBLe-DBLe-	NTS-DBLa-CIDRa-DBLb-DBLg-DBLd-CIDRg-	NTS-DBLa-CIDRa-DBLb-DBLd-CIDRb-	NTS-DBLa-CIDRa-DBLb-DBLg-	NTS-DBLa-CIDRa-DBLb-DBLd-CIDRg-	NTS-DBLa-CIDRa-DBLb-DBLz-DBLe-	NTS-DBLa-CIDRa-DBLb-DBLg-DBLz-DBLe-	NTS-DBLa-CIDRd-DBLb-DBLd-CIDRb-	NTS-DBLa-CIDRd-DBLb-DBLg-DBLz-	NTS-DBLa-CIDRb-DBLg-DBLe-DBLz-DBLe-	NTS-DBLa-CIDRg-DBLg-DBLe-DBLz-DBLe-	NTS-DBLa-CIDRa-DBLb-DBLg-DBLd-CIDRb-	NTS-DBLa-CIDRd-DBLg-DBLd-CIDRb-	NTS-DBLa-CIDRa-DBLb-DBLg-DBLd-CIDRg-DBLz-DBLe-	NTS-DBLa-CIDRa-DBLb-DBLg-DBLg-DBLd-CIDRb-	NTS-DBLa-CIDRd-DBLb-DBLg-DBLe-DBLd-CIDRb-	NTS-DBLa-CIDRd-DBLb-DBLg-DBLz-DBLe-	NTS-DBLa-CIDRd-DBLg-DBLd-CIDRb-DBLb-DBLg-	NTS-DBLa-CIDRa-DBLb-DBLd-CIDRb-DBLg-DBLz-	NTS-DBLa-CIDRa-DBLg-DBLd-CIDRb-DBLb-DBLg-DBLz-	NTS-DBLa-CIDRa-DBLd-CIDRg-DBLe-DBLe-DBLe-	NTS-DBLa-CIDRd-DBLg-DBLe-DBLz-DBLe-	NTS-DBLa-CIDRd-DBLb-DBLg-DBLe-DBLd-CIDRg-
NTS-DBLa-CIDRa-DBLd-CIDRb-	0.351852	0	0	0.0185185	0	0	0	0	0	0	0	0	0	0	0	0	0	0	0	0	0	0	0	0	0.0185185	0	0	0
NTS-DBLa-CIDRb-DBLg-DBLd-CIDRg-DBLe-DBLe-DBLe-	0	0	0	0	0	0	0	0.0185185	0	0	0	0	0	0	0	0	0	0	0	0	0	0	0	0	0	0	0	0
NTS-DBLa-DBLd-CIDRb-	0.0185185	0	0	0	0	0	0	0	0	0	0	0	0	0	0	0	0	0	0	0	0	0	0	0	0	0	0	0
NTS-DBLa-CIDRa-CIDRb-	0.0185185	0	0	0	0	0	0	0	0	0	0	0	0	0	0	0	0	0	0	0	0	0	0	0	0	0	0	0
NTS-DBLa-CIDRa-DBLd-CIDRg-	0.0185185	0	0	0	0.0925926	0	0	0	0	0	0	0	0	0	0	0	0	0	0	0	0	0	0	0	0	0	0	0
NTS-DBLa-CIDRa-DBLd-CIDRg-DBLe-DBLe-	0	0	0	0	0	0	0	0	0	0	0	0	0	0	0	0	0	0	0	0	0	0	0	0	0	0.0185185	0	0
NTS-DBLa-CIDRa-DBLb-DBLg-DBLd-CIDRg-	0	0	0	0	0	0	0.0185185	0	0	0	0	0	0	0	0	0	0.0185185	0	0	0	0	0	0	0	0	0	0	0
NTS-DBLa-CIDRa-DBLb-DBLd-CIDRb-	0	0	0	0	0	0	0	0.037037	0	0	0	0	0	0	0	0	0	0	0	0	0	0	0	0	0	0	0	0
NTS-DBLa-CIDRa-DBLb-DBLg-	0	0	0	0	0	0	0	0	0.0185185	0	0	0	0	0	0	0	0	0	0	0	0	0	0	0	0	0	0	0
NTS-DBLa-CIDRa-DBLb-DBLd-CIDRg-	0	0	0	0	0	0	0	0	0	0.0185185	0	0	0	0	0	0	0	0	0	0	0	0	0	0	0	0	0	0
NTS-DBLa-CIDRa-DBLb-DBLz-DBLe-	0	0	0	0	0	0	0	0	0	0	0.0185185	0	0	0	0	0	0	0	0	0	0	0	0	0	0	0	0	0
NTS-DBLa-CIDRa-DBLb-DBLg-DBLz-DBLe-	0	0	0	0	0	0	0	0	0	0	0	0.0555556	0	0	0	0	0	0	0	0	0	0	0	0	0	0	0	0
NTS-DBLa-CIDRd-DBLb-DBLd-CIDRb-	0	0	0	0	0	0	0	0	0	0	0	0	0.037037	0	0	0	0	0	0	0	0	0	0	0	0	0	0	0
NTS-DBLa-CIDRd-DBLb-DBLg-DBLz-	0	0	0	0	0	0	0	0	0	0	0	0	0	0.0185185	0	0	0	0	0	0	0	0	0	0	0	0	0	0
NTS-DBLa-CIDRb-DBLg-DBLe-DBLz-DBLe-	0	0	0	0	0	0	0	0	0	0	0	0	0	0	0.0185185	0	0	0	0	0	0	0	0	0	0	0	0	0
NTS-DBLa-CIDRg-DBLg-DBLe-DBLz-DBLe-	0	0	0	0	0	0	0	0	0	0	0	0	0	0	0	0	0	0	0	0	0	0	0	0	0	0	0.0185185	0
NTS-DBLa-CIDRa-DBLb-DBLg-DBLd-CIDRb-	0	0	0	0	0	0	0	0	0	0	0	0	0	0	0	0	0.0185185	0	0	0	0	0	0	0	0	0	0	0
NTS-DBLa-CIDRd-DBLg-DBLd-CIDRb-	0	0	0	0	0	0	0	0	0	0	0	0	0	0	0	0	0	0.0185185	0	0	0	0	0	0	0	0	0	0
NTS-DBLa-CIDRa-DBLb-DBLg-DBLd-CIDRg-DBLz-DBLe-	0	0	0	0	0	0	0	0	0	0	0	0	0	0	0	0	0	0	0.0185185	0	0	0	0	0	0	0	0	0
NTS-DBLa-CIDRa-DBLb-DBLg-DBLg-DBLd-CIDRb-	0	0	0	0	0	0	0	0	0	0	0	0	0	0	0	0	0	0	0	0.0185185	0	0	0	0	0	0	0	0
NTS-DBLa-CIDRd-DBLb-DBLg-DBLe-DBLd-CIDRb-	0	0	0	0	0	0	0	0	0	0	0	0	0	0	0	0	0	0	0	0	0	0	0	0	0	0	0	0.0185185
NTS-DBLa-CIDRd-DBLb-DBLg-DBLz-DBLe-	0	0	0	0	0	0	0	0	0	0	0	0	0	0	0	0	0	0	0	0	0	0.0185185	0	0	0	0	0	0
NTS-DBLa-CIDRd-DBLg-DBLd-CIDRb-DBLb-DBLg-	0	0	0	0	0	0	0	0	0	0	0	0	0	0	0	0	0	0	0	0	0	0	0.0185185	0	0	0	0	0
NTS-DBLa-CIDRa-DBLb-DBLd-CIDRb-DBLg-DBLz-	0	0	0	0	0	0	0	0	0	0	0	0	0	0	0	0	0	0	0	0	0	0	0	0.0185185	0	0	0	0
NTS-DBLa-CIDRa-DBLg-DBLd-CIDRb-DBLb-DBLg-DBLz-	0	0	0	0	0	0	0	0	0	0	0	0	0	0	0	0	0	0	0	0	0	0	0	0	0	0	0	0
NTS-DBLa-CIDRa-DBLd-CIDRg-DBLe-DBLe-DBLe-	0	0	0	0	0	0	0	0	0	0	0	0	0	0	0	0	0	0	0	0	0	0	0	0	0	0	0	0
NTS-DBLa-CIDRd-DBLg-DBLe-DBLz-DBLe-	0	0	0	0	0	0	0	0	0	0	0	0	0	0	0	0	0	0	0	0	0	0	0	0	0	0	0	0
NTS-DBLa-CIDRd-DBLb-DBLg-DBLe-DBLd-CIDRg-	0	0	0	0	0	0	0	0	0	0	0	0	0	0	0	0	0	0	0	0	0	0	0	0	0	0	0	0

## Sheet: Dom_org_pairs_≥99%_Pursat
dom org of var query dom org of var subject	NTS-DBLa-CIDRa-DBLd-CIDRb-	NTS-DBLa-DBLd-CIDRb-	NTS-DBLa-CIDRa-DBLg-DBLd-CIDRg-	NTS-DBLa-CIDRa-DBLd-	NTS-DBLa-CIDRa-DBLd-CIDRb-DBLb-DBLg-	NTS-DBLa-CIDRa-DBLb-DBLd-CIDRb-	NTS-DBLa-CIDRa-DBLb-DBLg-DBLz-DBLe-	NTS-DBLa-CIDRa-DBLd-CIDRb-DBLg-	NTS-DBLa-CIDRa-DBLb-DBLg-DBLd-CIDRb-	NTS-DBLa-CIDRa-DBLd-CIDRg-DBLz-DBLe-	NTS-DBLa-CIDRa-DBLb-DBLb-DBLg-DBLg-DBLd-CIDRg-	NTS-DBLa-CIDRa-DBLb-DBLb-DBLg-DBLg-DBLd-CIDRb-	NTS-DBLa-CIDRa-DBLe-DBLe-	NTS-DBLa-CIDRa-DBLb-DBLd-CIDRb-DBLg-DBLz-DBLe-	NTS-DBLa-CIDRa-DBLb-DBLd-CIDRb-DBLg-DBLz-	NTS-DBLa-CIDRa-DBLb-DBLg-DBLg-DBLd-CIDRb-	NTS-DBLa-CIDRg-DBLg-DBLe-DBLz-DBLe-	NTS-DBLa-CIDRb-DBLg-DBLe-DBLz-DBLe-	NTS-DBLa-CIDRa-DBLb-DBLg-DBLg-DBLd-CIDRg-	NTS-DBLa-CIDRa-DBLb-DBLb-DBLg-DBLd-CIDRb-	NTS-DBLa-CIDRd-DBLg-DBLd-CIDRb-DBLb-	NTS-DBLa-CIDRa-DBLb-DBLg-DBLd-CIDRb-DBLe-DBLz-DBLe-	NTS-DBLa-CIDRa-DBLb-DBLb-DBLg-DBLd-CIDRg-	NTS-DBLa-CIDRg-DBLb-DBLg-DBLd-CIDRg-DBLz-DBLe-	NTS-DBLa-CIDRa-DBLg-DBLd-CIDRb-DBLe-DBLz-	NTS-DBLa-CIDRa-DBLg-DBLg-DBLz-DBLe-	NTS-DBLa-CIDRa-DBLg-DBLd-CIDRg-DBLg-DBLz-	NTS-DBLa-CIDRd-DBLg-DBLd-CIDRb-DBLe-DBLz-DBLe-	NTS-DBLa-CIDRa-DBLd-CIDRg-	NTS-DBLa-CIDRa-DBLb-DBLg-CIDRb-
NTS-DBLa-CIDRa-DBLd-CIDRb-	0.447761	0	0	0	0	0	0	0	0	0	0	0	0	0	0	0	0	0	0	0	0	0	0	0	0	0	0	0	0	0
NTS-DBLa-DBLd-CIDRb-	0	0.0149254	0	0	0	0	0	0	0	0	0	0	0	0	0	0	0	0	0	0	0	0	0	0	0	0	0	0	0	0
NTS-DBLa-CIDRa-DBLg-DBLd-CIDRg-	0	0	0.0149254	0	0	0	0	0	0	0	0	0	0	0	0	0	0	0	0	0	0	0	0	0	0	0	0	0	0	0
NTS-DBLa-CIDRa-DBLd-	0	0	0	0	0	0	0	0	0	0	0	0	0	0	0	0	0	0	0	0	0	0	0	0	0	0	0	0	0.0149254	0
NTS-DBLa-CIDRa-DBLd-CIDRb-DBLb-DBLg-	0	0	0	0	0.0149254	0	0	0	0	0	0	0	0	0	0	0	0	0	0	0	0	0	0	0	0	0	0	0	0	0
NTS-DBLa-CIDRa-DBLb-DBLd-CIDRb-	0	0	0	0	0	0.0447761	0	0	0	0	0	0	0	0	0	0	0	0	0	0	0	0	0	0	0	0	0	0	0	0
NTS-DBLa-CIDRa-DBLb-DBLg-DBLz-DBLe-	0	0	0	0	0	0	0.0298507	0	0	0	0	0	0	0	0	0	0	0	0	0	0	0	0	0	0	0	0	0	0	0
NTS-DBLa-CIDRa-DBLd-CIDRb-DBLg-	0	0	0	0	0	0	0	0.0149254	0	0	0	0	0	0	0	0	0	0	0	0	0	0	0	0	0	0	0	0	0	0
NTS-DBLa-CIDRa-DBLb-DBLg-DBLd-CIDRb-	0	0	0	0	0	0	0	0	0.0746269	0	0	0	0	0	0	0	0	0	0	0	0	0	0	0	0	0	0	0	0	0.0149254
NTS-DBLa-CIDRa-DBLd-CIDRg-DBLz-DBLe-	0	0	0	0	0	0	0	0	0	0.0447761	0	0	0	0	0	0	0	0	0	0	0	0	0	0	0	0	0	0	0	0
NTS-DBLa-CIDRa-DBLb-DBLb-DBLg-DBLg-DBLd-CIDRg-	0	0	0	0	0	0	0	0	0	0	0.0149254	0	0	0	0	0	0	0	0	0	0	0	0	0	0	0	0	0	0	0
NTS-DBLa-CIDRa-DBLb-DBLb-DBLg-DBLg-DBLd-CIDRb-	0	0	0	0	0	0	0	0	0	0	0	0.0149254	0	0	0	0	0	0	0	0	0	0	0	0	0	0	0	0	0	0
NTS-DBLa-CIDRa-DBLe-DBLe-	0	0	0	0	0	0	0	0	0	0	0	0	0.0149254	0	0	0	0	0	0	0	0	0	0	0	0	0	0	0	0	0
NTS-DBLa-CIDRa-DBLb-DBLd-CIDRb-DBLg-DBLz-DBLe-	0	0	0	0	0	0	0	0	0	0	0	0	0	0.0149254	0	0	0	0	0	0	0	0	0	0	0	0	0	0	0	0
NTS-DBLa-CIDRa-DBLb-DBLd-CIDRb-DBLg-DBLz-	0	0	0	0	0	0	0	0	0	0	0	0	0	0	0.0149254	0	0	0	0	0	0	0	0	0	0	0	0	0	0	0
NTS-DBLa-CIDRa-DBLb-DBLg-DBLg-DBLd-CIDRb-	0	0	0	0	0	0	0	0	0	0	0	0	0	0	0	0.0149254	0	0	0	0	0	0	0	0	0	0	0	0	0	0
NTS-DBLa-CIDRg-DBLg-DBLe-DBLz-DBLe-	0	0	0	0	0	0	0	0	0	0	0	0	0	0	0	0	0.0149254	0	0	0	0	0	0	0	0	0	0	0	0	0
NTS-DBLa-CIDRb-DBLg-DBLe-DBLz-DBLe-	0	0	0	0	0	0	0	0	0	0	0	0	0	0	0	0	0	0.0149254	0	0	0	0	0	0	0	0	0	0	0	0
NTS-DBLa-CIDRa-DBLb-DBLg-DBLg-DBLd-CIDRg-	0	0	0	0	0	0	0	0	0	0	0	0	0	0	0	0	0	0	0.0149254	0	0	0	0	0	0	0	0	0	0	0
NTS-DBLa-CIDRa-DBLb-DBLb-DBLg-DBLd-CIDRb-	0	0	0	0	0	0	0	0	0	0	0	0	0	0	0	0	0	0	0	0.0149254	0	0	0	0	0	0	0	0	0	0
NTS-DBLa-CIDRd-DBLg-DBLd-CIDRb-DBLb-	0	0	0	0	0	0	0	0	0	0	0	0	0	0	0	0	0	0	0	0	0.0149254	0	0	0	0	0	0	0	0	0
NTS-DBLa-CIDRa-DBLb-DBLg-DBLd-CIDRb-DBLe-DBLz-DBLe-	0	0	0	0	0	0	0	0	0	0	0	0	0	0	0	0	0	0	0	0	0	0.0149254	0	0	0	0	0	0	0	0
NTS-DBLa-CIDRa-DBLb-DBLb-DBLg-DBLd-CIDRg-	0	0	0	0	0	0	0	0	0	0	0	0	0	0	0	0	0	0	0	0	0	0	0.0149254	0	0	0	0	0	0	0
NTS-DBLa-CIDRg-DBLb-DBLg-DBLd-CIDRg-DBLz-DBLe-	0	0	0	0	0	0	0	0	0	0	0	0	0	0	0	0	0	0	0	0	0	0	0	0.0149254	0	0	0	0	0	0
NTS-DBLa-CIDRa-DBLg-DBLd-CIDRb-DBLe-DBLz-	0	0	0	0	0	0	0	0	0	0	0	0	0	0	0	0	0	0	0	0	0	0	0	0	0.0149254	0	0	0	0	0
NTS-DBLa-CIDRa-DBLg-DBLg-DBLz-DBLe-	0	0	0	0	0	0	0	0	0	0	0	0	0	0	0	0	0	0	0	0	0	0	0	0	0	0.0149254	0	0	0	0
NTS-DBLa-CIDRa-DBLg-DBLd-CIDRg-DBLg-DBLz-	0	0	0	0	0	0	0	0	0	0	0	0	0	0	0	0	0	0	0	0	0	0	0	0	0	0	0.0149254	0	0	0
NTS-DBLa-CIDRd-DBLg-DBLd-CIDRb-DBLe-DBLz-DBLe-	0	0	0	0	0	0	0	0	0	0	0	0	0	0	0	0	0	0	0	0	0	0	0	0	0	0	0	0.0149254	0	0
NTS-DBLa-CIDRa-DBLd-CIDRg-	0	0	0	0	0	0	0	0	0	0	0	0	0	0	0	0	0	0	0	0	0	0	0	0	0	0	0	0	0	0
NTS-DBLa-CIDRa-DBLb-DBLg-CIDRb-	0	0	0	0	0	0	0	0	0	0	0	0	0	0	0	0	0	0	0	0	0	0	0	0	0	0	0	0	0	0

## Sheet: Dom_org_pairs_60-80%_MaeSot
dom org of var query dom org of var subject	NTS-DBLa-CIDRa-DBLb-DBLd-CIDRb-	NTS-DBLa-CIDRa-DBLd-CIDRg-	NTS-DBLa-CIDRa-DBLd-CIDRb-	NTS-DBLa-CIDRa-CIDRb-	NTS-DBLa-CIDRa-DBLd-CIDRg-DBLe-	NTS-DBLa-CIDRa-DBLb-DBLg-DBLd-CIDRb-	NTS-DBLa-CIDRg-DBLg-DBLd-CIDRb-DBLb-	NTS-DBLa-CIDRa-DBLd-CIDRb-DBLg-	NTS-DBLa-CIDRa-DBLb-DBLd-CIDRb-DBLg-	NTS-DBLa-CIDRa-DBLb-DBLd-CIDRg-DBLg-DBLz-DBLe-	NTS-DBLa-CIDRa-DBLb-DBLg-DBLd-CIDRg-	NTS-DBLa-CIDRa-DBLb-DBLb-DBLg-DBLd-CIDRb-	NTS-DBLa-CIDRa-DBLd-CIDRg-DBLe-DBLz-DBLe-	NTS-DBLa-CIDRa-DBLb-DBLd-CIDRb-DBLg-DBLz-	NTS-DBLa-CIDRa-DBLb-DBLg-DBLg-DBLd-CIDRb-	NTS-DBLa-CIDRa-DBLb-DBLg-DBLz-DBLe-	NTS-DBLa-CIDRg-DBLb-DBLg-DBLd-CIDRg-DBLz-DBLe-	NTS-DBLa-CIDRd-DBLg-DBLz-DBLe-	NTS-DBLa-CIDRd-DBLg-DBLd-CIDRb-DBLb-	NTS-DBLa-DBLg-DBLd-CIDRg-DBLz-DBLe-DBLe-	NTS-DBLa-CIDRa-DBLg-DBLd-CIDRb-DBLb-DBLg-	NTS-DBLa-CIDRd-DBLb-DBLg-DBLd-CIDRg-DBLz-DBLe-	NTS-DBLa-CIDRd-DBLg-DBLd-CIDRg-DBLe-DBLz-DBLe-	NTS-DBLa-CIDRb-DBLg-DBLz-DBLe-DBLe-	NTS-DBLa-CIDRa-DBLb-DBLd-CIDRb-DBLg-DBLz-DBLe-	NTS-DBLa-CIDRa-DBLb-CIDRb-	NTS-DBLa-CIDRa-DBLb-DBLd-CIDRg-DBLg-DBLz-	NTS-DBLa-CIDRa-DBLg-DBLz-	NTS-DBLa-CIDRa-DBLb-DBLg-DBLd-CIDRg-DBLe-DBLz-DBLe-	NTS-DBLa-CIDRa-DBLg-DBLd-CIDRb-	NTS-DBLa-CIDRa-DBLb-DBLg-DBLd-CIDRg-DBLe-DBLe-DBLe-	NTS-DBLa-CIDRa-DBLd-CIDRb-DBLg-DBLz-DBLe-	NTS-DBLa-CIDRa-DBLb-DBLd-CIDRg-	NTS-DBLa-CIDRa-DBLb-DBLg-DBLd-CIDRb-DBLe-	NTS-DBLa-CIDRa-DBLb-DBLg-DBLg-CIDRb-	NTS-DBLa-CIDRa-DBLb-DBLg-DBLd-CIDRg-DBLg-	NTS-DBLa-CIDRg-DBLb-DBLg-DBLg-DBLd-CIDRb-	NTS-DBLa-CIDRd-DBLg-DBLd-CIDRb-	NTS-DBLa-DBLg-DBLg-CIDRg-DBLe-DBLz-DBLe-	NTS-DBLa-CIDRa-DBLg-DBLd-CIDRg-DBLz-DBLe-	NTS-DBLa-CIDRd-DBLg-DBLe-DBLe-DBLz-DBLe-	NTS-DBLa-CIDRb-DBLg-DBLe-DBLz-DBLe-
NTS-DBLa-CIDRa-DBLb-DBLd-CIDRb-	0	0	0	0	0	0	0	0	0	0	0	0	0	0	0	0	0	0	0	0	0	0	0	0	0	0	0.0169492	0	0	0	0	0	0.0169492	0	0	0	0	0	0	0	0	0
NTS-DBLa-CIDRa-DBLd-CIDRg-	0	0	0.0677966	0	0	0	0	0	0	0	0	0	0	0	0	0	0	0	0	0	0	0	0	0	0	0	0	0	0	0	0	0	0	0	0	0	0	0	0	0	0	0
NTS-DBLa-CIDRa-DBLd-CIDRb-	0	0.135593	0.220339	0	0	0	0	0	0	0	0	0	0	0	0	0	0	0	0	0	0	0	0	0	0	0	0	0.0169492	0	0.0169492	0	0	0	0	0	0	0	0	0	0	0	0
NTS-DBLa-CIDRa-CIDRb-	0	0	0.0169492	0	0	0	0	0	0	0	0	0	0	0	0	0	0	0	0	0	0	0	0	0	0	0	0	0	0	0	0	0	0	0	0	0	0	0	0	0	0	0
NTS-DBLa-CIDRa-DBLd-CIDRg-DBLe-	0	0	0.0169492	0	0	0	0	0	0	0	0	0	0	0	0	0	0	0	0	0	0	0	0	0	0	0	0	0	0	0	0	0	0	0	0	0	0	0	0	0	0	0
NTS-DBLa-CIDRa-DBLb-DBLg-DBLd-CIDRb-	0	0	0	0	0	0	0	0	0	0	0	0	0	0	0.0169492	0	0	0	0	0	0	0	0	0	0	0	0	0	0.0169492	0	0	0	0	0	0.0169492	0	0	0	0	0	0	0
NTS-DBLa-CIDRg-DBLg-DBLd-CIDRb-DBLb-	0	0	0	0	0	0	0.0169492	0	0	0	0	0	0	0	0	0	0	0	0	0	0	0	0	0	0	0	0	0	0	0	0	0	0	0	0	0	0	0	0	0	0	0
NTS-DBLa-CIDRa-DBLd-CIDRb-DBLg-	0	0	0	0	0	0	0	0.0169492	0	0	0	0	0	0	0	0	0	0	0	0	0	0	0	0	0	0	0	0	0	0	0	0	0	0	0	0	0	0	0	0	0	0
NTS-DBLa-CIDRa-DBLb-DBLd-CIDRb-DBLg-	0.0169492	0	0	0	0	0	0	0	0	0	0	0	0	0	0	0	0	0	0	0	0	0	0	0	0	0	0	0	0	0	0	0	0	0	0	0	0	0	0	0	0	0
NTS-DBLa-CIDRa-DBLb-DBLd-CIDRg-DBLg-DBLz-DBLe-	0	0	0	0	0	0	0	0	0	0	0	0	0	0.0169492	0	0	0	0	0	0	0	0	0	0	0	0	0.0169492	0	0	0	0	0	0	0	0	0	0	0	0	0	0	0
NTS-DBLa-CIDRa-DBLb-DBLg-DBLd-CIDRg-	0	0	0	0	0	0	0	0	0	0	0	0	0	0	0	0	0	0	0	0	0	0	0	0	0	0	0	0	0	0	0.0169492	0	0	0.0169492	0	0	0	0	0	0	0	0
NTS-DBLa-CIDRa-DBLb-DBLb-DBLg-DBLd-CIDRb-	0	0	0	0	0	0.0338983	0	0	0	0	0	0.0169492	0	0	0	0	0	0	0	0	0	0	0	0	0	0	0	0	0	0	0	0	0	0	0	0	0	0	0	0	0	0
NTS-DBLa-CIDRa-DBLd-CIDRg-DBLe-DBLz-DBLe-	0	0	0	0	0	0	0	0	0	0	0	0	0	0	0	0	0	0	0	0	0	0	0	0	0	0	0	0	0	0	0	0.0169492	0	0	0	0	0	0	0	0	0	0
NTS-DBLa-CIDRa-DBLb-DBLd-CIDRb-DBLg-DBLz-	0	0	0	0	0	0	0	0	0	0	0	0	0	0.0169492	0	0	0	0	0	0	0	0	0	0	0	0	0	0	0	0	0	0	0	0	0	0	0	0	0	0	0	0
NTS-DBLa-CIDRa-DBLb-DBLg-DBLg-DBLd-CIDRb-	0	0	0	0	0	0	0	0	0	0	0	0	0	0	0.0338983	0	0	0	0	0	0	0	0	0	0	0	0	0	0	0	0	0	0	0	0	0	0	0	0	0	0	0
NTS-DBLa-CIDRa-DBLb-DBLg-DBLz-DBLe-	0	0	0	0	0	0	0	0	0	0	0	0	0	0	0	0	0	0	0	0	0	0	0	0	0	0	0	0	0	0	0	0	0	0	0	0.0169492	0	0	0	0	0	0
NTS-DBLa-CIDRg-DBLb-DBLg-DBLd-CIDRg-DBLz-DBLe-	0	0	0	0	0	0	0	0	0	0	0	0	0	0	0	0	0	0	0	0	0	0	0	0	0	0	0	0	0	0	0	0	0	0	0	0	0.0169492	0	0	0	0	0
NTS-DBLa-CIDRd-DBLg-DBLz-DBLe-	0	0	0	0	0	0	0	0	0	0	0	0	0	0	0	0	0	0	0	0	0	0	0	0	0	0	0	0	0	0	0	0	0	0	0	0	0	0.0169492	0	0	0	0
NTS-DBLa-CIDRd-DBLg-DBLd-CIDRb-DBLb-	0	0	0	0	0	0	0	0	0	0	0	0	0	0	0	0	0	0	0.0169492	0	0	0	0	0	0	0	0	0	0	0	0	0	0	0	0	0	0	0	0	0	0	0
NTS-DBLa-DBLg-DBLd-CIDRg-DBLz-DBLe-DBLe-	0	0	0	0	0	0	0	0	0	0	0	0	0	0	0	0	0	0	0	0	0	0	0	0	0	0	0	0	0	0	0	0	0	0	0	0	0	0	0.0169492	0	0	0
NTS-DBLa-CIDRa-DBLg-DBLd-CIDRb-DBLb-DBLg-	0	0	0	0	0	0	0	0	0	0	0	0	0	0	0	0	0	0	0	0	0	0	0	0	0	0	0	0	0	0	0	0	0	0	0	0	0	0	0	0.0169492	0	0
NTS-DBLa-CIDRd-DBLb-DBLg-DBLd-CIDRg-DBLz-DBLe-	0	0	0	0	0	0	0	0	0	0	0	0	0	0	0	0	0	0	0	0	0	0.0169492	0	0	0	0	0	0	0	0	0	0	0	0	0	0	0	0	0	0	0	0
NTS-DBLa-CIDRd-DBLg-DBLd-CIDRg-DBLe-DBLz-DBLe-	0	0	0	0	0	0	0	0	0	0	0	0	0	0	0	0	0	0	0	0	0	0	0	0	0	0	0	0	0	0	0	0	0	0	0	0	0	0	0	0	0.0169492	0
NTS-DBLa-CIDRb-DBLg-DBLz-DBLe-DBLe-	0	0	0	0	0	0	0	0	0	0	0	0	0	0	0	0	0	0	0	0	0	0	0	0	0	0	0	0	0	0	0	0	0	0	0	0	0	0	0	0	0	0.0169492
NTS-DBLa-CIDRa-DBLb-DBLd-CIDRb-DBLg-DBLz-DBLe-	0	0	0	0	0	0	0	0	0	0	0	0	0	0.0169492	0	0	0	0	0	0	0	0	0	0	0	0	0	0	0	0	0	0	0	0	0	0	0	0	0	0	0	0
NTS-DBLa-CIDRa-DBLb-CIDRb-	0	0	0	0	0	0.0169492	0	0	0	0	0	0	0	0	0	0	0	0	0	0	0	0	0	0	0	0	0	0	0	0	0	0	0	0	0	0	0	0	0	0	0	0
NTS-DBLa-CIDRa-DBLb-DBLd-CIDRg-DBLg-DBLz-	0	0	0	0	0	0	0	0	0	0	0	0	0	0	0	0	0	0	0	0	0	0	0	0	0	0	0	0	0	0	0	0	0	0	0	0	0	0	0	0	0	0
NTS-DBLa-CIDRa-DBLg-DBLz-	0	0	0	0	0	0	0	0	0	0	0	0	0	0	0	0	0	0	0	0	0	0	0	0	0	0	0	0	0	0	0	0	0	0	0	0	0	0	0	0	0	0
NTS-DBLa-CIDRa-DBLb-DBLg-DBLd-CIDRg-DBLe-DBLz-DBLe-	0	0	0	0	0	0	0	0	0	0	0	0	0	0	0	0	0	0	0	0	0	0	0	0	0	0	0	0	0	0	0	0	0	0	0	0	0	0	0	0	0	0
NTS-DBLa-CIDRa-DBLg-DBLd-CIDRb-	0	0	0	0	0	0	0	0	0	0	0	0	0	0	0	0	0	0	0	0	0	0	0	0	0	0	0	0	0	0	0	0	0	0	0	0	0	0	0	0	0	0
NTS-DBLa-CIDRa-DBLb-DBLg-DBLd-CIDRg-DBLe-DBLe-DBLe-	0	0	0	0	0	0	0	0	0	0	0	0	0	0	0	0	0	0	0	0	0	0	0	0	0	0	0	0	0	0	0	0	0	0	0	0	0	0	0	0	0	0
NTS-DBLa-CIDRa-DBLd-CIDRb-DBLg-DBLz-DBLe-	0	0	0	0	0	0	0	0	0	0	0	0	0	0	0	0	0	0	0	0	0	0	0	0	0	0	0	0	0	0	0	0	0	0	0	0	0	0	0	0	0	0
NTS-DBLa-CIDRa-DBLb-DBLd-CIDRg-	0	0	0	0	0	0	0	0	0	0	0	0	0	0	0	0	0	0	0	0	0	0	0	0	0	0	0	0	0	0	0	0	0	0	0	0	0	0	0	0	0	0
NTS-DBLa-CIDRa-DBLb-DBLg-DBLd-CIDRb-DBLe-	0	0	0	0	0	0	0	0	0	0	0	0	0	0	0	0	0	0	0	0	0	0	0	0	0	0	0	0	0	0	0	0	0	0	0	0	0	0	0	0	0	0
NTS-DBLa-CIDRa-DBLb-DBLg-DBLg-CIDRb-	0	0	0	0	0	0	0	0	0	0	0	0	0	0	0	0	0	0	0	0	0	0	0	0	0	0	0	0	0	0	0	0	0	0	0	0	0	0	0	0	0	0
NTS-DBLa-CIDRa-DBLb-DBLg-DBLd-CIDRg-DBLg-	0	0	0	0	0	0	0	0	0	0	0	0	0	0	0	0	0	0	0	0	0	0	0	0	0	0	0	0	0	0	0	0	0	0	0	0	0	0	0	0	0	0
NTS-DBLa-CIDRg-DBLb-DBLg-DBLg-DBLd-CIDRb-	0	0	0	0	0	0	0	0	0	0	0	0	0	0	0	0	0	0	0	0	0	0	0	0	0	0	0	0	0	0	0	0	0	0	0	0	0	0	0	0	0	0
NTS-DBLa-CIDRd-DBLg-DBLd-CIDRb-	0	0	0	0	0	0	0	0	0	0	0	0	0	0	0	0	0	0	0	0	0	0	0	0	0	0	0	0	0	0	0	0	0	0	0	0	0	0	0	0	0	0
NTS-DBLa-DBLg-DBLg-CIDRg-DBLe-DBLz-DBLe-	0	0	0	0	0	0	0	0	0	0	0	0	0	0	0	0	0	0	0	0	0	0	0	0	0	0	0	0	0	0	0	0	0	0	0	0	0	0	0	0	0	0
NTS-DBLa-CIDRa-DBLg-DBLd-CIDRg-DBLz-DBLe-	0	0	0	0	0	0	0	0	0	0	0	0	0	0	0	0	0	0	0	0	0	0	0	0	0	0	0	0	0	0	0	0	0	0	0	0	0	0	0	0	0	0
NTS-DBLa-CIDRd-DBLg-DBLe-DBLe-DBLz-DBLe-	0	0	0	0	0	0	0	0	0	0	0	0	0	0	0	0	0	0	0	0	0	0	0	0	0	0	0	0	0	0	0	0	0	0	0	0	0	0	0	0	0	0
NTS-DBLa-CIDRb-DBLg-DBLe-DBLz-DBLe-	0	0	0	0	0	0	0	0	0	0	0	0	0	0	0	0	0	0	0	0	0	0	0	0	0	0	0	0	0	0	0	0	0	0	0	0	0	0	0	0	0	0

## Sheet: Dom_org_pairs_80-99%_MaeSot
dom org of var query dom org of var subject	NTS-DBLa-CIDRa-DBLd-CIDRb-	NTS-DBLa-CIDRa-DBLd-	NTS-DBLa-CIDRa-DBLd-CIDRg-	NTS-DBLa-CIDRa-DBLb-DBLd-CIDRb-	NTS-DBLa-CIDRa-DBLb-DBLg-DBLd-CIDRb-DBLb-DBLg-	NTS-DBLa-CIDRa-DBLb-DBLd-CIDRg-	NTS-DBLa-CIDRa-DBLb-DBLg-DBLd-CIDRg-	NTS-DBLa-CIDRa-DBLb-DBLg-DBLd-CIDRb-	NTS-DBLa-CIDRa-DBLb-DBLd-CIDRb-DBLg-DBLz-	NTS-DBLa-CIDRa-DBLg-DBLz-DBLe-	NTS-DBLa-CIDRa-DBLb-DBLg-DBLg-DBLd-CIDRb-	NTS-DBLa-CIDRa-DBLb-DBLg-CIDRb-	NTS-DBLa-CIDRb-DBLg-DBLe-DBLz-DBLe-	NTS-DBLa-CIDRa-DBLb-DBLg-DBLd-CIDRg-DBLe-DBLe-	NTS-DBLa-CIDRg-DBLb-DBLb-DBLd-CIDRb-	NTS-DBLa-CIDRa-DBLb-DBLg-	NTS-DBLa-CIDRd-DBLg-DBLd-CIDRb-DBLe-DBLz-DBLe-	NTS-DBLa-CIDRg-DBLg-DBLe-DBLz-DBLe-	NTS-DBLa-CIDRa-DBLb-DBLd-CIDRd-	NTS-DBLa-CIDRa-DBLb-DBLg-DBLg-DBLg-DBLd-CIDRg-	NTS-DBLa-CIDRa-DBLb-DBLb-DBLg-DBLg-DBLd-CIDRg-	NTS-DBLa-CIDRg-DBLb-DBLg-DBLd-CIDRb-DBLb-DBLg-	NTS-DBLa-CIDRa-DBLb-DBLg-DBLg-CIDRb-	NTS-DBLa-CIDRa-DBLb-DBLg-DBLd-CIDRd-	NTS-DBLa-CIDRa-DBLb-DBLg-DBLg-DBLg-DBLd-CIDRb-	NTS-DBLa-CIDRa-DBLb-DBLb-DBLg-DBLg-DBLd-CIDRb-
NTS-DBLa-CIDRa-DBLd-CIDRb-	0.320755	0	0	0	0	0	0	0	0	0	0	0	0	0	0	0	0	0	0	0	0	0	0	0	0	0
NTS-DBLa-CIDRa-DBLd-	0	0	0.0188679	0	0	0	0	0	0	0	0	0	0	0	0	0	0	0	0	0	0	0	0	0	0	0
NTS-DBLa-CIDRa-DBLd-CIDRg-	0.0188679	0	0.0566038	0	0	0	0	0	0	0	0	0	0	0	0	0	0	0	0	0	0	0	0	0	0	0
NTS-DBLa-CIDRa-DBLb-DBLd-CIDRb-	0	0	0	0.0754717	0	0	0	0	0	0	0	0	0	0	0	0	0	0	0	0	0	0	0	0	0	0
NTS-DBLa-CIDRa-DBLb-DBLg-DBLd-CIDRb-DBLb-DBLg-	0	0	0	0	0.0188679	0	0	0	0	0	0	0	0	0	0	0	0	0	0	0	0	0	0	0	0	0
NTS-DBLa-CIDRa-DBLb-DBLd-CIDRg-	0	0	0	0.0188679	0	0.0188679	0	0	0	0	0	0	0	0	0	0	0	0	0	0	0	0	0	0	0	0
NTS-DBLa-CIDRa-DBLb-DBLg-DBLd-CIDRg-	0	0	0	0	0	0	0	0.0377358	0	0	0	0	0	0	0	0	0	0	0	0	0	0	0	0	0	0
NTS-DBLa-CIDRa-DBLb-DBLg-DBLd-CIDRb-	0	0	0	0	0	0	0.0188679	0.0188679	0	0	0	0	0	0	0	0	0	0	0	0	0	0	0	0.0188679	0	0
NTS-DBLa-CIDRa-DBLb-DBLd-CIDRb-DBLg-DBLz-	0	0	0	0	0	0	0	0	0.0377358	0	0	0	0	0	0	0	0	0	0	0	0	0	0	0	0	0
NTS-DBLa-CIDRa-DBLg-DBLz-DBLe-	0	0	0	0	0	0	0	0	0	0.0188679	0	0	0	0	0	0	0	0	0	0	0	0	0	0	0	0
NTS-DBLa-CIDRa-DBLb-DBLg-DBLg-DBLd-CIDRb-	0	0	0	0	0	0	0	0	0	0	0.0754717	0	0	0	0	0	0	0	0	0	0	0	0	0	0.0188679	0
NTS-DBLa-CIDRa-DBLb-DBLg-CIDRb-	0	0	0	0	0	0	0	0	0	0	0	0	0	0	0	0	0	0	0	0	0	0	0.0188679	0	0	0
NTS-DBLa-CIDRb-DBLg-DBLe-DBLz-DBLe-	0	0	0	0	0	0	0	0	0	0	0	0	0.0188679	0	0	0	0	0	0	0	0	0	0	0	0	0
NTS-DBLa-CIDRa-DBLb-DBLg-DBLd-CIDRg-DBLe-DBLe-	0	0	0	0	0	0	0	0	0	0	0	0	0	0.0188679	0	0	0	0	0	0	0	0	0	0	0	0
NTS-DBLa-CIDRg-DBLb-DBLb-DBLd-CIDRb-	0	0	0	0	0	0	0	0	0	0	0	0	0	0	0.0188679	0	0	0	0	0	0	0	0	0	0	0
NTS-DBLa-CIDRa-DBLb-DBLg-	0	0	0	0	0	0	0	0	0	0	0	0	0	0	0	0.0188679	0	0	0	0	0	0	0	0	0	0
NTS-DBLa-CIDRd-DBLg-DBLd-CIDRb-DBLe-DBLz-DBLe-	0	0	0	0	0	0	0	0	0	0	0	0	0	0	0	0	0.0188679	0	0	0	0	0	0	0	0	0
NTS-DBLa-CIDRg-DBLg-DBLe-DBLz-DBLe-	0	0	0	0	0	0	0	0	0	0	0	0	0	0	0	0	0	0.0188679	0	0	0	0	0	0	0	0
NTS-DBLa-CIDRa-DBLb-DBLd-CIDRd-	0	0	0	0	0	0	0	0	0	0	0	0	0	0	0	0	0	0	0	0	0	0	0	0.0188679	0	0
NTS-DBLa-CIDRa-DBLb-DBLg-DBLg-DBLg-DBLd-CIDRg-	0	0	0	0	0	0	0	0	0	0	0	0	0	0	0	0	0	0	0	0	0	0	0	0	0.0188679	0
NTS-DBLa-CIDRa-DBLb-DBLb-DBLg-DBLg-DBLd-CIDRg-	0	0	0	0	0	0	0	0	0	0	0	0	0	0	0	0	0	0	0	0	0	0	0	0	0	0.0188679
NTS-DBLa-CIDRg-DBLb-DBLg-DBLd-CIDRb-DBLb-DBLg-	0	0	0	0	0	0	0	0	0	0	0	0	0	0	0	0	0	0	0	0	0	0.0188679	0	0	0	0
NTS-DBLa-CIDRa-DBLb-DBLg-DBLg-CIDRb-	0	0	0	0	0	0	0	0	0	0	0	0	0	0	0	0	0	0	0	0	0	0	0	0	0	0
NTS-DBLa-CIDRa-DBLb-DBLg-DBLd-CIDRd-	0	0	0	0	0	0	0	0	0	0	0	0	0	0	0	0	0	0	0	0	0	0	0	0	0	0
NTS-DBLa-CIDRa-DBLb-DBLg-DBLg-DBLg-DBLd-CIDRb-	0	0	0	0	0	0	0	0	0	0	0	0	0	0	0	0	0	0	0	0	0	0	0	0	0	0
NTS-DBLa-CIDRa-DBLb-DBLb-DBLg-DBLg-DBLd-CIDRb-	0	0	0	0	0	0	0	0	0	0	0	0	0	0	0	0	0	0	0	0	0	0	0	0	0	0

[truncated: 7 more sheets: Dom_org_pairs_≥99%_MaeSot, Dom_org_pairs_60-80%_Navrongo, Dom_org_pairs_80-99%_Navrongo, Dom_org_pairs_≥99%_Navrongo, Dom_org_pairs_60-80%_Chikwawa, Dom_org_pairs_80-99%_Chikwawa, Dom_org_pairs_≥99%_Chikwawa]
